# Supplementary material for: A TCER-1-siRNA regulatory axis suppresses antibacterial innate immunity in C. elegans
Source: PLoS Pathog. 2026 Jul 28;22(7):e1013972. doi: 10.1371/journal.ppat.1013972 (PMC13426946; doi:10.1371/journal.ppat.1013972)
Supplement: S4 Table — (XLSX) [file ppat.1013972.s007.xlsx]

## Sheet: All
S4 Table. Differential expression analysis of small RNAs in tcer-1 mutants vs wild type.
Feature ID	Classifier	Feature Name	Mean reads	log2 fold change in tcer-1(tm1452)	p value adj tcer-1(tm1452)	log2 fold change in tcer-1(glm27)	p value adj tcer-1(glm27)
WBGene00007454	WAGO Class 22G	C08F11.7	1629.71	-4.72413	0	-1.29021	5.36876e-91
WBGene00007672	WAGO Class 22G	C18D4.2, fbxa-136	1815.59	3.29359	0	0.705951	5.34191e-21
WBGene00008862	WAGO Class 22G	F15D4.5	10500.5	-2.91499	0	-3.18698	0
WBGene00011129	WAGO Class 22G	R07H5.9	2253.22	3.9521	0	3.99884	0
WBGene00011398	WAGO Class 22G	qdpr-1, T03F6.1	6759.18	-2.35253	0	-2.23439	0
WBGene00013795	WAGO Class 22G	nhr-229, Y116A8C.18	1789.5	3.64398	0	1.8309	3.1338e-113
WBGene00017071	WAGO Class 22G	aagr-1, D2096.3	1242.56	-4.97701	0	-3.82702	0
WBGene00021468	WAGO Class 22G	epg-2, Y39G10AR.10	2546.94	5.36585	0	4.52217	0
WBGene00045077	WAGO Class 22G	Y71A12B.18	3070.78	-2.58607	0	-1.96724	1.12996e-264
WBGene00009558	WAGO Class 22G	F39B2.8	2102.42	2.59293	6.68311e-287	2.75594	0
WBGene00012124	WAGO Class 22G	T28D6.4	1354.51	-6.62386	6.26867e-283	-6.91803	0
WBGene00000140	WAGO Class 22G	anc-1, ZK973.6	3563.96	-2.25133	1.27889e-278	-0.70405	1.66992e-40
WBGene00006801	WAGO Class 22G	K11C4.5, unc-68	1066.6	-4.26719	2.82355e-278	-1.73858	8.23036e-127
WBGene00007079	WAGO Class 22G	AC8.7	1416.13	-3.48557	5.83233e-277	-1.84549	9.59162e-138
WBGene00043990	WAGO Class 22G	AC8.12	1416.13	-3.48557	5.83233e-277	-1.84549	9.59162e-138
WBGene00007303	WAGO Class 22G	C04F12.9, rnh-1.3	8557.14	-1.87249	2.39185e-264	-2.3318	0
WBGene00000685	WAGO Class 22G	col-111, F29B9.9	962.372	-4.01213	2.57247e-256	-3.50847	2.54174e-297
WBGene00006805	CSR Class 22G	F55C7.7, unc-73	880.014	-5.34192	7.18369e-251	-4.38241	0
WBGene00001008	WAGO Class 22G	dlk-1, F33E2.2	3353.15	-2.32293	1.79926e-250	-1.79768	1.0314e-198
WBGene00013575	WAGO Class 22G	acs-5, Y76A2B.3	1010.73	-5.88755	2.07442e-250	-4.39904	0
WBGene00007405	WAGO Class 22G	C07A9.9	7137.6	-2.21893	1.06101e-249	0.279087	3.80725e-06
WBGene00022100	WAGO Class 22G	Y69A2AR.31	1927.46	-2.49171	2.34311e-249	-4.25382	0
WBGene00009657	WAGO Class 22G	F43G6.4	1016.76	-4.48382	4.89047e-249	-1.24868	2.08038e-65
WBGene00022519	WAGO Class 22G	ZC123.4	871.882	-5.52565	4.47004e-244	-5.87642	4.45861e-298
WBGene00044213	WAGO Class 22G	Y102A5C.36	1561.7	-2.89427	2.16259e-243	-3.12422	0
WBGene00004057	WAGO Class 22G	F42G8.4, pmk-3	3821.39	-2.4411	2.02134e-241	-1.98819	1.16238e-208
WBGene00007600	WAGO Class 22G	C15C6.1	1961.63	-2.76654	5.69156e-235	-0.244368	0.000685765
WBGene00021802	WAGO Class 22G	Y53G8AM.1	695.408	3.56114	1.50212e-231	1.65045	4.95597e-52
WBGene00045272	WAGO Class 22G	F59C12.4	13061.7	1.63178	1.02539e-225	1.67535	4.59441e-295
WBGene00007242	WAGO Class 22G	C01G12.1, madf-5	2624.9	-2.20478	1.26595e-221	-0.205299	0.00115276
WBGene00019434	WAGO Class 22G	K06A5.8, nmtn-1	1398.15	-3.08512	1.84327e-221	-0.895011	1.68067e-34
WBGene00019133	WAGO Class 22G	F59H6.2	3344.65	2.18902	1.17497e-217	1.88148	2.16391e-194
WBGene00045058	WAGO Class 22G	gadr-5, Y71A12B.17	4464.56	-1.80611	1.49074e-214	-2.2026	0
WBGene00008582	WAGO Class 22G	F08G5.3	754.051	-4.22259	2.12687e-214	-2.74566	4.1038e-192
WBGene00010204	WAGO Class 22G	cpr-9, F57F5.1	408.381	4.78082	8.15912e-213	1.42361	3.13305e-17
WBGene00004120	WAGO Class 22G	F29C12.1, pqn-32	1598.07	2.59496	1.23755e-202	2.08125	2.70099e-153
WBGene00022730	WAGO Class 22G	ZK402.3	5109.58	1.99922	1.23755e-202	1.0875	8.78154e-73
WBGene00003884	WAGO Class 22G	M02B7.3, osm-3	1921.4	-2.20555	1.17132e-201	-2.86964	0
WBGene00015153	WAGO Class 22G	B0348.5	2967.28	2.0797	6.73344e-201	1.15396	1.61105e-73
MIMAT0000290	miRNA	miR-235-3p	15869.5	1.8566	1.03947e-197	1.10581	4.97811e-87
WBGene00017441	WAGO Class 22G	F13H8.8	1701.28	2.61602	5.14309e-195	3.92935	0
WBGene00021626	WAGO Class 22G	rft-2, Y47D7A.14	2202.21	2.16739	6.32504e-193	3.28288	0
WBGene00022211	WAGO Class 22G	Y73B3A.9	1511.72	-2.2682	1.30969e-191	-1.48937	3.03726e-119
WBGene00008863	WAGO Class 22G	F15D4.6	2350.17	-1.94031	2.4518e-189	-2.22933	7.93343e-301
WBGene00001145	WAGO Class 22G	C16C2.2, eat-16	1267.7	-2.89007	1.07703e-186	-0.271398	0.000706827
WBGene00006939	WAGO Class 22G	C01G12.4, wee-1.2	697.373	-3.4298	5.36318e-183	-2.14376	1.25784e-133
WBGene00011805	WAGO Class 22G	T16G12.4	1619.72	-2.23012	1.00758e-181	-1.28232	1.2478e-87
WBGene00008270	WAGO Class 22G	C53A5.13	1451.77	-2.26327	7.152e-180	-1.7076	5.23557e-142
WBGene00021095	WAGO Class 22G	mlt-8, W08F4.6	600.457	-3.73104	2.03353e-178	-3.39148	1.72152e-214
MIMAT0000002	miRNA	lin-4-5p	37739.8	1.96221	7.98577e-177	1.35459	2.99241e-105
WBGene00022834	WAGO Class 22G	ZK973.8	1251.41	-2.4325	1.82429e-175	-2.2021	1.49459e-189
WBGene00012396	WAGO Class 22G	Y6D1A.2	1733.35	-2.28501	2.18333e-175	-1.31355	3.37511e-83
WBGene00011757	WAGO Class 22G	cht-2, T13H5.3	1000.91	-3.71682	8.64785e-174	0.404434	5.78907e-08
WBGene00015639	WAGO Class 22G	C09E7.5	600.719	-3.62782	4.86173e-172	-2.85861	1.38312e-177
WBGene00017160	WAGO Class 22G	F01F1.3	685.156	2.83428	1.14881e-162	-0.369309	0.00452866
WBGene00019771	CSR Class 22G	M04F3.5	1488.49	2.41511	8.83379e-162	3.57227	0
WBGene00001177	WAGO Class 22G	B0348.4, egl-8	593.882	3.04977	7.79949e-160	-1.05508	1.66346e-14
WBGene00015576	WAGO Class 22G	C07G3.8	1147.19	2.75931	3.93137e-159	4.1558	0
WBGene00011393	WAGO Class 22G	T03D8.6	943.973	-2.60813	6.87634e-157	-1.41603	1.55658e-74
WBGene00012159	WAGO Class 22G	VY10G11R.1	478.642	3.40841	2.01766e-155	1.87586	3.49434e-50
WBGene00013056	WAGO Class 22G	Y50E8A.14	504.434	3.01129	5.90234e-155	0.626536	5.22345e-07
WBGene00020486	WAGO Class 22G	T13C5.6	1383.69	-2.15489	1.06592e-154	-1.12726	6.35896e-63
WBGene00007941	WAGO Class 22G	C34F6.7	1500.72	-2.01789	3.98959e-153	-1.79324	1.11252e-157
WBGene00001119	WAGO Class 22G	C04C3.5, dyf-3	1111.47	-2.61474	1.38834e-150	0.17239	0.0464825
WBGene00021415	WAGO Class 22G	nsy-4, Y38F2AL.1	1583.7	1.95325	2.08858e-149	2.17201	7.0258e-223
WBGene00009988	WAGO Class 22G	F53F4.4	1146.59	-2.35152	1.99038e-148	-0.769854	1.22593e-26
WBGene00018496	WAGO Class 22G	F46F5.5	523.684	3.54595	1.60308e-146	1.59447	5.6992e-32
WBGene00001394	WAGO Class 22G	fat-2, W02A2.1	576.816	-3.94019	3.67742e-146	-1.45414	9.76908e-52
WBGene00017391	WAGO Class 22G	F12A10.2	505.762	2.86858	1.30419e-145	1.29268	3.92905e-31
WBGene00007139	WAGO Class 22G	B0285.7, mnp-1	525.873	-3.42053	1.35799e-144	-3.39357	1.05506e-183
WBGene00021542	WAGO Class 22G	Y43B11AL.1	376.778	3.7088	3.43334e-144	2.84889	4.77217e-91
WBGene00003585	WAGO Class 22G	ndx-8, Y87G2A.14	523.458	-3.49314	2.20626e-143	-2.31391	2.57334e-116
WBGene00007679	WAGO Class 22G	C18D11.1	2093.72	-1.94785	9.57706e-143	-0.0916782	0.313916
WBGene00019611	WAGO Class 22G	K10B3.5	2597.99	-1.72222	7.11178e-138	-1.59577	3.20116e-150
WBGene00009323	WAGO Class 22G	best-13, F32B6.9	1329.7	-2.21012	1.9167e-136	-0.514695	2.33609e-12
WBGene00016319	WAGO Class 22G	C32D5.12	1479.28	-2.02482	6.32466e-135	0.0669034	0.517286
WBGene00012758	WAGO Class 22G	Y41C4A.12	487.156	-3.43365	9.52844e-135	-2.63433	2.19322e-131
WBGene00011721	WAGO Class 22G	T11G6.7	442.88	3.33915	8.71267e-131	1.58211	1.91494e-31
WBGene00001188	WAGO Class 22G	egl-20, W08D2.1	442.484	-5.58572	1.06418e-129	-5.51328	2.1445e-172
WBGene00022731	WAGO Class 22G	ZK402.5	2224.5	1.77272	1.34682e-129	0.932033	1.15808e-42
WBGene00017639	WAGO Class 22G	F20D6.10	516.177	-3.28801	4.23804e-128	-1.78923	1.7714e-73
WBGene00017768	CSR Class 22G	F25B4.5	1029.41	2.08344	1.85469e-125	2.23418	6.16595e-172
WBGene00008681	WAGO Class 22G	F11A6.2, scrm-4	465.601	-3.10267	2.55818e-123	-2.72375	4.25526e-137
WBGene00008447	WAGO Class 22G	E01G4.5	5326.4	-1.59607	2.71818e-123	0.569594	2.86552e-22
WBGene00001854	WAGO Class 22G	F22F1.1, hil-3	1790.44	-1.76363	1.52038e-122	-1.5991	5.11832e-129
WBGene00189951	WAGO Class 22G	linc-29, Y73B6BL.269	84189.4	-1.30836	4.18982e-122	-0.096559	0.148907
WBGene00017452	WAGO Class 22G	bath-29, F14D2.4	1515.01	1.68378	8.96158e-122	0.956876	8.62192e-46
WBGene00011812	WAGO Class 22G	T16H12.2	1109.28	-2.041	5.33805e-121	-0.572862	8.49813e-16
WBGene00015601	WAGO Class 22G	C08E3.9, fbxa-166	584.455	2.37395	9.83312e-121	0.535866	8.30449e-07
WBGene00006784	WAGO Class 22G	T21C12.1, unc-49	1415.38	-1.81978	5.78657e-120	-1.60266	1.04384e-120
WBGene00194708	WAGO Class 22G	Y36E3A.2	2210.43	1.64568	3.44412e-119	1.28065	9.59796e-87
WBGene00015096	WAGO Class 22G	B0261.8	741.177	1.99103	1.09725e-116	-0.646938	1.94444e-11
WBGene00018322	WAGO Class 22G	F41H10.12	374.98	3.12608	1.31236e-116	1.47956	1.24132e-27
WBGene00004249	WAGO Class 22G	pvf-1, Y39A3CL.6	3065.86	-1.45336	6.72082e-116	-1.40887	8.71793e-137
WBGene00010726	WAGO Class 22G	K09E9.3	3003.53	-1.53402	9.49931e-116	-1.09261	2.0841e-76
MIMAT0000301	miRNA	miR-245-3p	3930.22	1.47214	9.67701e-116	0.86578	9.48445e-49
WBGene00008776	WAGO Class 22G	F13H10.5	664.622	-2.39897	2.11123e-114	-1.77069	3.64035e-91
WBGene00020212	WAGO Class 22G	T04D1.2	1687.26	-1.62716	1.47746e-113	-1.43577	8.85415e-114
WBGene00019420	WAGO Class 22G	fbxb-46, K05F6.9	752.668	2.40475	1.79671e-112	2.04657	7.34639e-95
WBGene00219317	WAGO Class 22G	F31E3.12	398.607	2.84308	1.6511e-109	2.13876	2.50452e-68
WBGene00015128	WAGO Class 22G	B0303.7	1726.35	-1.68411	5.17187e-109	-0.965392	3.28523e-49
WBGene00021913	WAGO Class 22G	cec-8, Y55B1BR.3	2189.08	1.45949	5.46871e-109	1.48469	4.75159e-137
WBGene00009793	WAGO Class 22G	F46F6.2, pkn-1	317.327	3.0308	7.22934e-109	0.243517	0.235468
WBGene00021239	WAGO Class 22G	Y20F4.4	3907.84	-1.49734	7.25654e-109	-0.89328	1.30093e-50
WBGene00013288	WAGO Class 22G	Y57A10C.10	458.58	-3.68597	1.32511e-108	-1.00291	1.97619e-21
WBGene00019569	WAGO Class 22G	K09D9.12	669.36	-2.56627	2.20893e-107	-0.701659	3.13509e-15
WBGene00019372	WAGO Class 22G	K03H9.3	288.283	3.38526	4.47083e-107	1.46229	1.41672e-20
MIMAT0000009	miRNA	miR-38-3p	5552.31	-1.73518	7.10585e-105	0.223172	0.00588091
WBGene00022382	WAGO Class 22G	Y94H6A.10	3598.96	-1.526	8.70589e-104	-0.94506	6.42337e-52
WBGene00017698	WAGO Class 22G	F22B7.9	334.958	-3.70211	3.38264e-103	-4.05632	1.13777e-137
WBGene00012851	WAGO Class 22G	Y44A6C.2	956.255	-2.01989	3.44269e-103	-1.17033	2.13597e-50
WBGene00012222	WAGO Class 22G	W03C9.6	577.092	-2.89721	9.47305e-103	-0.877917	1.86569e-18
WBGene00021055	WAGO Class 22G	W06A11.4	1315.19	-1.64225	1.25753e-102	-2.05268	4.71163e-187
MIMAT0000029	miRNA	miR-57-5p	12382.8	1.34815	1.72386e-102	1.02432	1.45434e-73
WBGene00016953	WAGO Class 22G	C55C3.3	1628.81	-1.95314	2.8197e-102	1.37042	8.17347e-100
MIMAT0000292	miRNA	miR-237-5p	34834.1	1.20759	1.03287e-100	1.06287	2.17072e-97
WBGene00009721	WAGO Class 22G	F45D3.1	335.067	2.96329	1.57084e-100	1.77231	1.08242e-38
WBGene00043992	WAGO Class 22G	bbs-4, F58A4.14	383.817	-3.91533	2.93215e-99	-1.31908	2.33345e-31
WBGene00019511	WAGO Class 22G	K08A2.1, lido-8	3357.74	1.42066	5.90416e-99	0.95256	3.49663e-54
WBGene00010976	WAGO Class 22G	R02D5.1	431.7	-3.10504	3.42141e-98	-2.07525	5.57151e-73
MIMAT0000283	miRNA	miR-228-5p	51707.1	1.59382	5.18739e-98	1.02451	7.15318e-51
WBGene00004045	WAGO Class 22G	K10F12.3, pll-1	10836.6	1.09489	1.31569e-97	0.857588	3.25182e-74
WBGene00005147	WAGO Class 22G	F48F5.4, srd-70	299.05	-4.39497	8.43417e-97	-3.37592	8.37833e-114
WBGene00013508	WAGO Class 22G	Y71A12B.11	1401.81	-1.98592	1.38718e-96	-3.14877	1.30869e-256
WBGene00017225	WAGO Class 22G	F07G6.6, fbxa-52	779.699	2.01668	1.91297e-96	0.972117	1.52272e-25
WBGene00014739	WAGO Class 22G	F21D9.7	717.632	1.85469	6.07384e-96	-0.380603	0.000195408
WBGene00022315	WAGO Class 22G	Y81B9A.1	1923.51	1.35862	1.23692e-95	-0.329542	1.21729e-06
MIMAT0000023	miRNA	miR-52-5p	44324.8	1.22718	1.41057e-95	1.03814	1.88022e-85
MIMAT0004221	miRNA	miR-786-3p	3871.26	1.24578	1.52967e-94	1.20246	4.1707e-108
WBGene00021678	WAGO Class 22G	Y48G1C.5	457.413	-2.4972	4.99269e-94	-3.23868	9.11204e-159
WBGene00007769	WAGO Class 22G	C27C7.7	621.922	-2.16703	3.68209e-93	-1.24837	7.5029e-48
WBGene00004933	WAGO Class 22G	F55H2.1, sod-4	1277.39	-1.65514	1.23427e-92	0.0592771	0.589173
WBGene00019536	WAGO Class 22G	K08D12.2, rpi-2	7322.13	-1.06369	1.60243e-92	-0.0174583	0.853833
WBGene00008890	WAGO Class 22G	F16D3.7, ser-5	519.914	-2.46442	1.45009e-91	-1.59282	3.53953e-59
WBGene00015200	WAGO Class 22G	B0454.9, lido-13	448.611	-2.80014	9.72819e-91	-1.65459	5.23663e-53
MIMAT0000061	miRNA	miR-90-3p	123111	1.49178	3.25463e-90	0.805675	2.81388e-33
WBGene00017629	WAGO Class 22G	F20B6.5	2122.63	1.28584	5.4331e-90	-0.87432	2.8992e-43
WBGene00017405	WAGO Class 22G	bath-31, F12E12.4	855.751	-1.80541	2.86713e-89	-1.18354	3.0332e-54
WBGene00014105	WAGO Class 22G	ZK856.4	275.397	-3.79758	7.00546e-89	-5.59973	1.2973e-102
WBGene00022712	WAGO Class 22G	ZK355.2	373.681	-3.02391	1.22552e-88	-1.44173	7.9167e-40
WBGene00044504	WAGO Class 22G	R13A1.10	260.479	-4.6967	2.51516e-87	-4.75669	5.82944e-113
WBGene00022729	WAGO Class 22G	ZK402.2	548.06	2.12531	6.15749e-86	1.15194	2.29183e-28
WBGene00007179	WAGO Class 22G	B0457.4	331.389	2.66	2.27849e-85	0.873572	6.62857e-10
WBGene00022416	WAGO Class 22G	Y102A11A.6	315.855	-3.39052	6.28418e-85	-1.78276	4.06099e-49
MIMAT0000018	miRNA	miR-47-3p	35944.5	1.1799	7.27894e-85	0.835539	2.57028e-53
WBGene00011803	WAGO Class 22G	T16G12.1	261.969	-3.83	3.79466e-84	-3.19702	6.08356e-97
WBGene00000622	WAGO Class 22G	col-45, F53G12.7	1346.49	-1.5911	6.15406e-84	-0.937492	5.68366e-40
WBGene00000912	WAGO Class 22G	daf-16, R13H8.1	2176.09	1.40241	6.81214e-84	1.22996	2.3336e-78
WBGene00017515	WAGO Class 22G	F16F9.4	462.587	1.99874	8.5861e-84	-1.30243	3.4641e-26
WBGene00019540	WAGO Class 22G	K08D12.6	280.529	2.86193	1.14068e-83	1.62175	8.38398e-29
MIMAT0000017	miRNA	miR-46-3p	47618.5	1.48796	1.21e-83	1.05733	5.52404e-53
WBGene00013226	WAGO Class 22G	faah-5, Y56A3A.5	3060.47	-1.33717	2.67774e-83	-0.700542	2.79608e-30
WBGene00012967	WAGO Class 22G	kvs-4, Y48A6B.6	295.967	-3.50282	6.40652e-83	-1.82336	2.90221e-49
WBGene00015115	WAGO Class 22G	B0286.1	1823.01	1.37233	9.10362e-83	1.7731	1.43707e-170
WBGene00015430	WAGO Class 22G	C04E7.3	984.38	1.68712	7.13546e-82	0.784805	1.17715e-20
WBGene00044637	WAGO Class 22G	rft-1, Y47D7A.16	289.892	-5.72132	8.25823e-82	-4.4306	2.45807e-128
WBGene00001042	WAGO Class 22G	dnj-24, W03A5.7	2911.55	-1.25793	1.81723e-81	-0.167884	0.0125178
WBGene00013547	WAGO Class 22G	Y75B8A.10	437.803	2.31298	1.81723e-81	1.13764	7.31548e-22
WBGene00000469	WAGO Class 22G	ces-2, ZK909.4	631	-1.98644	2.19195e-81	-1.59351	1.31653e-71
WBGene00009437	WAGO Class 22G	F35G2.3	479.641	2.34548	4.74721e-81	2.60887	6.00665e-118
WBGene00044559	WAGO Class 22G	ZK380.5	1291.01	1.54848	1.40609e-80	0.920788	1.03358e-33
WBGene00017725	WAGO Class 22G	F22H10.1	433.904	2.2964	2.07822e-80	0.669596	1.0777e-07
WBGene00013499	WAGO Class 22G	Y70G10A.3	2918.65	1.26531	8.27675e-80	1.46415	9.24692e-132
WBGene00021333	WAGO Class 22G	Y34D9A.8	3166.1	1.32825	8.98944e-80	1.63307	3.15143e-149
WBGene00020164	WAGO Class 22G	T02G5.4	5266.82	-1.10915	4.51734e-79	-0.372519	4.24327e-12
WBGene00014156	WAGO Class 22G	ZK930.6	283.211	2.90007	1.00484e-78	1.1447	3.51379e-13
MIMAT0000284	miRNA	miR-229-5p	12141.3	1.15658	1.34081e-78	1.30765	5.40805e-125
WBGene00000222	WAGO Class 22G	atf-6, F45E6.2	331.206	-2.82193	2.51758e-78	-2.26464	1.66677e-75
WBGene00010453	WAGO Class 22G	fozi-1, K01B6.1	1291	-1.64649	3.53387e-78	-1.76234	2.07301e-110
WBGene00000497	WAGO Class 22G	chs-2, F48A11.1	233.83	-3.78031	6.48191e-78	-3.81814	1.09103e-100
WBGene00009583	WAGO Class 22G	aagr-3, F40F9.6	2648.67	-1.22707	2.14713e-77	-0.932932	1.62378e-57
WBGene00007307	ALG Class 26G	C04G2.8, spch-1	155.591	3.93375	3.71464e-77	1.8842	1.10355e-17
MIMAT0000008	miRNA	miR-37-3p	109135	-0.948394	4.43123e-77	0.125606	0.0232055
WBGene00019131	WAGO Class 22G	bath-12, F59H5.3	2039.74	-1.38858	5.72599e-77	-0.745399	8.349e-30
MIMAT0000036	miRNA	miR-64-5p	128829	0.931203	6.14761e-76	0.947734	3.16356e-98
WBGene00020797	WAGO Class 22G	T25D3.3	471.263	-3.23912	1.42045e-75	0.699281	1.30143e-12
WBGene00022145	WAGO Class 22G	Y71G12B.5	649.819	2.02359	7.6952e-75	2.86878	4.09839e-184
WBGene00044478	WAGO Class 22G	K06B9.6	6685.02	1.00858	8.92197e-75	0.984149	5.06812e-88
WBGene00000709	WAGO Class 22G	col-136, Y51H4A.28	381.349	2.63486	1.24629e-74	3.12991	3.79747e-123
WBGene00018577	WAGO Class 22G	asna-2, F47G3.2	907.432	-1.56407	1.48075e-74	-2.19572	4.44516e-162
WBGene00008426	WAGO Class 22G	D2045.9	583.554	1.77761	4.38258e-74	0.792851	1.31953e-16
MIMAT0000011	miRNA	miR-40-3p	45228	-1.21483	4.39966e-74	-0.0630894	0.517286
WBGene00007984	WAGO Class 22G	C36F7.1, irx-1	918.473	-1.86149	1.19323e-73	-0.535398	1.22386e-09
WBGene00013613	WAGO Class 22G	Y102A5C.4	2649.18	1.24166	1.38311e-73	1.07394	3.6212e-67
WBGene00009089	WAGO Class 22G	F23D12.5, jmjd-3.2	926.425	1.77653	4.566e-73	2.26779	1.26326e-145
WBGene00002222	WAGO Class 22G	F20C5.2, klp-11	2000.79	-1.21885	4.62134e-73	-0.73559	2.3685e-35
WBGene00195070	WAGO Class 22G	C16C8.20	582.052	-1.94963	3.03492e-72	-0.901123	2.47158e-24
WBGene00001638	WAGO Class 22G	B0416.6, gly-13	1077.17	-1.55703	3.45413e-72	-2.13088	7.44611e-154
WBGene00001131	WAGO Class 22G	dys-1, F15D3.1	631.586	-1.85526	4.56581e-72	-1.19521	5.42828e-43
WBGene00011497	WAGO Class 22G	T05F1.13	1132.9	-1.46478	1.21572e-71	-0.63614	1.65895e-19
WBGene00195071	WAGO Class 22G	C16C8.21	1349.93	-1.39767	1.29837e-71	-0.258115	0.000390062
WBGene00012227	WAGO Class 22G	W03H9.1	1619.49	1.39723	2.12182e-71	1.28305	6.27954e-73
WBGene00001548	WAGO Class 22G	gcy-23, T26C12.4	342.801	2.22277	5.2962e-71	0.954464	2.83797e-14
WBGene00021469	WAGO Class 22G	Y39G10AR.11	1747.49	1.26147	1.72476e-70	1.84291	1.26881e-187
MIMAT0000289	miRNA	miR-234-3p	4086.79	1.26552	3.24267e-70	0.869329	7.39304e-41
WBGene00020450	WAGO Class 22G	fbxa-10, T12B5.3	2534.77	-1.17355	1.08469e-69	-0.532942	2.01154e-19
WBGene00044167	WAGO Class 22G	C36A4.11	7023.92	0.959273	1.08504e-69	0.950202	1.37067e-84
MIMAT0000302	miRNA	miR-246-3p	18347.5	1.19573	3.41782e-69	1.43975	6.16364e-125
WBGene00014955	WAGO Class 22G	Y102A5C.6	284.842	-2.65646	1.33147e-68	-2.8587	2.36302e-94
WBGene00014992	WAGO Class 22G	ZK1025.1	3776.66	1.06069	4.28141e-68	1.06886	4.44253e-85
WBGene00044281	WAGO Class 22G	R04A9.7	916.524	-1.6002	1.16961e-67	-1.00758	5.16505e-37
WBGene00001520	WAGO Class 22G	gas-1, K09A9.5	300.415	-2.67534	1.58769e-67	-1.82502	8.61399e-51
WBGene00012452	WAGO Class 22G	Y17D7B.4	7351.76	1.06647	2.14179e-67	0.918652	5.62948e-62
WBGene00018712	WAGO Class 22G	F52G3.4	635.888	2.09561	2.37483e-67	1.14262	2.05251e-23
MIMAT0000293	miRNA	miR-238-3p	70044	1.00585	2.44418e-67	0.778211	1.53849e-50
WBGene00015020	WAGO Class 22G	B0205.5	201.946	-5.03484	2.51937e-67	-5.74383	1.69628e-76
WBGene00006830	WAGO Class 22G	C30D11.1, unc-103	327.267	-2.63178	5.54977e-67	-2.1565	1.37523e-64
WBGene00001430	WAGO Class 22G	C50F2.6, fkb-5	214.634	-4.12725	3.72139e-66	-1.93362	1.32339e-42
WBGene00016346	WAGO Class 22G	C33E10.2, fbxa-120	2788.67	-1.10472	3.93567e-66	-0.946571	1.68497e-61
WBGene00016997	WAGO Class 22G	cebp-1, D1005.3	369.847	-2.4148	9.35893e-66	-1.38277	5.99424e-35
MIMAT0000054	miRNA	miR-81-3p	68988.8	1.28569	3.4266e-65	0.963168	6.23021e-46
WBGene00013321	WAGO Class 22G	Y57G11C.31	1231.99	-1.39955	5.00776e-64	-1.15876	9.86005e-57
WBGene00016641	WAGO Class 22G	C44C1.1	608.209	-1.86383	1.30636e-63	-0.774731	3.61509e-17
WBGene00013917	WAGO Class 22G	cdk-11.2, ZC504.3	263.98	-2.75152	1.5855e-63	-2.63689	8.11558e-77
WBGene00013222	WAGO Class 22G	dmsr-6, Y54G11B.1	180.057	-4.07652	3.73307e-62	-4.40799	2.98327e-80
WBGene00045212	WAGO Class 22G	Y110A7A.21	1175.11	-1.37242	8.03306e-62	-1.28185	2.85995e-68
WBGene00022020	WAGO Class 22G	hpo-39, Y61A9LA.9	829.716	-1.50777	1.46665e-61	-0.924287	3.46961e-32
WBGene00020632	WAGO Class 22G	T20F7.5	1055.46	1.84276	1.7754e-61	3.49135	3.4309e-280
WBGene00009026	WAGO Class 22G	F21G4.5	386.84	-2.22698	2.37797e-61	-1.42048	5.62374e-38
WBGene00009962	WAGO Class 22G	F53B6.7	668.031	-1.6974	3.79432e-61	-0.724683	5.4719e-17
WBGene00009630	WAGO Class 22G	F42E8.1	1001.55	1.61384	4.89843e-61	0.422333	2.44023e-05
WBGene00012198	WAGO Class 22G	W02B8.2	1345.3	1.20316	5.96542e-61	-0.242682	0.00265477
WBGene00002246	WAGO Class 22G	lag-2, Y73C8B.4	275.821	-2.84854	1.52878e-60	-1.91067	2.40998e-44
WBGene00050947	WAGO Class 22G	K07C5.13	969.606	-1.57437	1.56758e-60	-0.662571	1.49203e-15
WBGene00022209	WAGO Class 22G	Y73B3A.7	407.54	1.91027	2.19738e-60	0.354594	0.00871818
WBGene00044401	WAGO Class 22G	Y55B1BR.6	7508.1	0.935848	1.58526e-59	0.871831	4.96646e-64
WBGene00013062	WAGO Class 22G	Y51A2A.6	1221.46	1.24641	2.93928e-59	1.54609	6.70814e-112
WBGene00077646	WAGO Class 22G	Y51A2A.14	1236.08	1.24318	3.49246e-59	1.53707	5.12102e-111
WBGene00007900	WAGO Class 22G	C33D9.6	1365.13	1.32723	4.06044e-59	1.84107	4.46242e-141
WBGene00011433	WAGO Class 22G	pde-1, T04D3.3	4087.28	-1.00861	6.29295e-59	0.184262	0.00300313
WBGene00021271	WAGO Class 22G	spe-47, Y23H5A.4	758.133	-1.61361	6.90315e-59	-0.0491267	0.741057
WBGene00001523	WAGO Class 22G	gbh-2, M05D6.7	974.184	-1.34971	5.30578e-58	-0.852122	1.65757e-31
WBGene00018647	WAGO Class 22G	F49F1.7	1226.48	-1.47812	5.94018e-58	-1.01975	1.69414e-36
WBGene00021353	WAGO Class 22G	iglr-3, Y37E3.13	375.752	-2.42101	1.07979e-57	0.0559761	0.779587
WBGene00001814	WAGO Class 22G	haf-4, W04C9.1	3116.51	-0.989881	2.2431e-57	-0.491932	8.39159e-19
WBGene00045052	WAGO Class 22G	K12C11.6	475.334	2.26858	3.78138e-57	2.10745	2.0914e-58
WBGene00003915	WAGO Class 22G	M88.6, pan-1	1298.35	1.17304	4.45302e-57	0.292575	0.000129107
WBGene00013638	WAGO Class 22G	Y105C5A.14	7012.46	0.948202	4.58572e-57	0.801935	1.27282e-50
WBGene00023036	WAGO Class 22G	F39E9.10	8803.62	0.986831	5.01517e-57	1.03561	5.56995e-78
WBGene00018767	WAGO Class 22G	F53G2.2	1441.33	1.23895	7.72882e-57	1.88145	6.88419e-164
WBGene00019302	WAGO Class 22G	K02D10.2	1757.19	1.13749	8.62063e-57	1.19171	4.31956e-76
WBGene00018943	WAGO Class 22G	dgn-2, F56C3.6	445.733	1.94716	9.62467e-57	2.14447	7.7651e-82
WBGene00013816	WAGO Class 22G	Y116F11A.1	443.952	-4.01257	1.72856e-56	1.31727	1.61767e-33
WBGene00016165	WAGO Class 22G	C27F2.1, wdr-60	2678.21	-1.05484	3.24583e-56	0.865614	1.28047e-55
WBGene00013180	WAGO Class 22G	cutl-10, Y53H1B.1	175.861	-3.55702	7.36792e-56	-7.89017	1.28003e-31
WBGene00235150	WAGO Class 22G	Y71A12B.32	163.821	-3.61949	9.22185e-56	-5.70224	2.22302e-61
MIMAT0000058	miRNA	miR-85-3p	12995.6	1.12994	1.20757e-55	1.09226	9.24206e-65
WBGene00009644	WAGO Class 22G	F42G4.7	466.9	1.81038	1.35731e-55	1.50227	1.46229e-44
WBGene00019198	WAGO Class 22G	H14E04.1, strm-1	1713.12	-1.13648	1.44342e-55	-0.774645	8.93039e-34
WBGene00013158	WAGO Class 22G	Y53F4B.11	281.721	-2.61089	1.782e-55	-1.06886	1.33228e-17
WBGene00006616	WAGO Class 22G	trp-4, Y71A12B.4	1405.64	-1.14932	2.3581e-55	-4.20816	0
WBGene00017536	WAGO Class 22G	F17A9.4	521.898	-1.82903	2.84213e-55	-0.859003	1.10007e-18
MIMAT0000007	miRNA	miR-36-3p	27277.7	-1.10013	2.95038e-55	0.140217	0.0796346
WBGene00015868	WAGO Class 22G	C16H3.3	3620.01	0.994834	3.31945e-55	-1.02271	4.42473e-65
WBGene00007489	WAGO Class 22G	C09G5.7	618.189	-1.76666	4.61721e-55	-0.770598	7.79365e-16
MIMAT0004225	miRNA	miR-790-5p	1532.66	1.35907	5.8708e-55	0.646388	3.13275e-15
WBGene00011200	WAGO Class 22G	R10E4.3	1187.95	1.53564	8.1817e-55	3.39433	0
WBGene00045062	WAGO Class 22G	Y38H8A.8	10782.4	0.9183	1.81936e-54	0.595884	9.89535e-29
WBGene00021296	WAGO Class 22G	Y25C1A.13	1123.49	1.61814	3.08736e-54	2.55454	8.4853e-169
WBGene00018671	WAGO Class 22G	F52C6.14	155.564	-3.8246	1.46766e-53	-5.06127	8.85349e-66
MIMAT0000051	miRNA	miR-79-3p	2247.25	1.4506	3.86521e-53	1.02705	8.27148e-33
WBGene00022555	WAGO Class 22G	btb-12, ZC204.3	206.835	2.5501	1.02128e-52	1.72544	1.41075e-26
WBGene00001736	WAGO Class 22G	F40C5.3, grl-27	405.299	1.81419	1.36198e-52	1.40907	1.50583e-36
WBGene00004857	WAGO Class 22G	R13F6.9, sma-3	629.424	1.54342	1.36908e-52	1.64448	1.35815e-71
WBGene00017622	WAGO Class 22G	F20B4.2	1953.43	1.01478	2.41188e-52	0.961916	3.03399e-57
WBGene00012610	WAGO Class 22G	Y38F1A.8	217.384	-2.93013	2.96342e-52	-1.86181	1.71469e-36
WBGene00044486	WAGO Class 22G	Y54G2A.42	102.246	4.53853	5.41858e-52	2.70137	8.1622e-19
WBGene00018615	WAGO Class 22G	F48G7.4	1088	-1.32959	5.59167e-52	-0.900027	1.08222e-31
WBGene00044487	WAGO Class 22G	Y54G2A.44	187.796	-4.07616	7.36729e-52	-1.22949	3.7541e-16
WBGene00004054	WAGO Class 22G	AC8.1	787.333	1.33801	8.00116e-52	0.0317652	0.857586
WBGene00007899	WAGO Class 22G	C33D9.5	589.678	1.82627	8.83113e-52	3.20203	3.56199e-201
WBGene00013632	WAGO Class 22G	Y105C5A.1	567.583	-1.66162	9.54792e-52	-1.12411	6.43724e-33
WBGene00012238	WAGO Class 22G	W04A8.3	881.426	1.43352	1.24271e-51	1.37301	5.33842e-57
MIMAT0005523	miRNA	miR-1022-5p	367.249	1.94532	2.27089e-51	1.19299	4.96212e-22
WBGene00023451	WAGO Class 22G	K08E3.10, mlc-7	809.409	1.43633	4.28885e-51	2.24484	2.04957e-156
WBGene00000221	WAGO Class 22G	atf-4, T04C10.4	760.381	1.33477	7.62654e-51	0.982601	2.01787e-32
WBGene00044372	WAGO Class 22G	ZC239.21	463.411	-1.84068	1.70754e-50	-1.66258	1.42784e-53
WBGene00077437	WAGO Class 22G	Y59H11AR.6	8510.04	0.900148	2.09408e-50	0.962216	1.73452e-71
WBGene00000463	WAGO Class 22G	C28A5.4, ceh-43	170.751	-3.37308	2.39565e-50	-2.86453	1.21694e-55
WBGene00006985	WAGO Class 22G	Y39E4B.8, zig-8	558.738	-1.58296	3.21529e-50	-0.99962	2.75938e-28
WBGene00009361	WAGO Class 22G	F33E2.5	796.861	-1.35134	5.36898e-50	-1.79654	1.24457e-101
WBGene00018990	WAGO Class 22G	F56F11.3, klf-1	2053.48	-1.10651	5.45436e-50	0.438977	1.05787e-11
WBGene00021302	WAGO Class 22G	Y32G9A.3	366.059	1.87955	8.01384e-50	1.13432	1.11759e-20
WBGene00018479	WAGO Class 22G	F45F2.6, otpl-6	393.154	-2.0386	8.62629e-50	-0.387587	0.000979653
WBGene00021505	WAGO Class 22G	Y41D4A.3	1169.46	-1.31463	1.82785e-49	-0.805658	6.46642e-25
WBGene00017979	WAGO Class 22G	F32B5.6	1830.42	-1.19931	1.92014e-49	0.681853	7.49344e-24
WBGene00002184	WAGO Class 22G	C47D12.7, kel-1	7345.6	-0.787842	2.13993e-49	0.704513	1.93621e-52
WBGene00043534	WAGO Class 22G	W02B12.13	1944.97	-1.06742	2.50638e-49	-0.0277124	0.82207
WBGene00044227	WAGO Class 22G	C07A9.13	425.231	1.6107	3.72656e-49	0.275248	0.0367452
WBGene00019705	WAGO Class 22G	fbxb-45, M01D1.10	971.225	-1.39419	4.82953e-49	-0.652597	3.67738e-15
WBGene00021927	WAGO Class 22G	abhd-14, Y55F3AM.10	2044.04	1.08737	6.60038e-49	0.924235	3.90358e-43
WBGene00000514	WAGO Class 22G	ckb-4, F22F7.5	1123.57	-1.19794	7.35e-49	-1.37161	9.62321e-78
WBGene00017797	CSR Class 22G	F25G6.2, symk-1	1233.43	-1.11208	1.37657e-48	-0.837024	7.6426e-36
WBGene00010184	WAGO Class 22G	F57A10.2	330.009	1.80249	1.46037e-48	0.539899	4.07497e-05
WBGene00015502	WAGO Class 22G	C06A5.4, madf-7	2083.56	-0.99842	1.61665e-48	-0.627583	4.33304e-25
WBGene00019044	WAGO Class 22G	F58E1.13	581.779	-1.61472	1.67065e-48	-1.21374	6.28107e-37
WBGene00006384	WAGO Class 22G	C11G6.1, taf-3	1650.17	1.12032	2.21477e-48	1.28942	1.26086e-78
WBGene00016637	WAGO Class 22G	C44B12.3	852.782	-1.40006	2.29815e-48	-1.13967	1.0823e-41
WBGene00046077	piRNA	21ur-5213, C11D2.13	412.273	-2.0509	7.61822e-48	-1.15033	1.77806e-22
MIMAT0000028	miRNA	miR-56-3p	164606	1.05941	9.44093e-48	0.850036	1.36949e-38
WBGene00018772	WAGO Class 22G	F53G12.4	3546.54	-0.828027	9.64754e-48	-0.212463	0.000114114
WBGene00023323	WAGO Class 22G	K08F11.6	1169.44	1.10867	1.43903e-47	0.58353	8.42034e-16
WBGene00019994	WAGO Class 22G	cdh-1, R10F2.1	4181.66	0.849808	2.18345e-47	0.997961	9.62374e-81
WBGene00016880	WAGO Class 22G	C52E2.1, fbxb-95	134.964	3.27022	2.45719e-47	2.44937	8.06483e-29
WBGene00023209	WAGO Class 22G	ZC513.7	1533.16	-1.17508	2.81005e-47	0.259796	0.000656787
MIMAT0000025	miRNA	miR-54-3p	6562.13	1.14508	5.41173e-47	0.961282	3.2158e-41
WBGene00022446	WAGO Class 22G	Y110A2AL.10	5351.18	-0.814624	5.43688e-47	-0.468071	4.4497e-20
WBGene00013537	WAGO Class 22G	Y73F8A.33	2637.31	0.917784	5.62063e-47	0.654542	3.09634e-29
WBGene00007162	WAGO Class 22G	B0391.5, fbxa-153	289.271	-2.3094	8.91166e-47	-0.794875	2.9685e-10
WBGene00014807	WAGO Class 22G	M04D5.1	496.927	-1.73029	2.55168e-46	-1.57276	2.17123e-49
WBGene00009468	WAGO Class 22G	F36D1.9	1569.01	-1.21044	6.66627e-46	-0.78121	4.14351e-25
WBGene00019863	WAGO Class 22G	R04A9.3	157.936	-3.07597	9.02807e-46	-2.70267	1.52151e-51
MIMAT0000042	miRNA	miR-70-3p	283733	0.890659	1.35227e-45	1.0447	4.20121e-78
WBGene00007926	WAGO Class 22G	C34C12.7	771.378	-1.51021	1.61587e-45	0.333387	0.000378737
WBGene00010243	WAGO Class 22G	F58D5.3	2102.06	-0.946123	2.27249e-45	-0.887149	5.08416e-50
MIMAT0000053	miRNA	miR-80-3p	196493	0.897568	2.46513e-45	0.999534	4.70584e-70
WBGene00013644	WAGO Class 22G	Y105C5A.25	1396.12	1.19681	2.81286e-45	1.40049	4.38636e-76
MIMAT0000006	miRNA	miR-35-3p	112051	-0.827237	5.67387e-45	0.22251	0.0001202
WBGene00001247	WAGO Class 22G	elo-9, Y53F4B.2	457.927	-1.61605	5.70797e-45	-1.17953	5.76462e-33
WBGene00022349	WAGO Class 22G	Y82E9BR.17	771.824	-1.36346	7.64449e-45	-1.0429	1.44077e-34
WBGene00022270	WAGO Class 22G	Y73E7A.3	343.296	-2.0007	8.22339e-45	-0.391075	0.00129882
WBGene00021654	WAGO Class 22G	Y47G7B.2	972.583	1.34301	1.137e-44	2.27243	2.49844e-161
WBGene00169556	piRNA	21ur-6254, C11D2.65	238.911	-2.67566	2.00942e-44	-0.976762	1.98517e-11
WBGene00021264	WAGO Class 22G	fbxa-13, Y22D7AR.11	473.666	-1.56876	2.81222e-44	-1.44316	3.6697e-48
WBGene00043279	WAGO Class 22G	F22D6.8	302.412	1.78557	3.32161e-44	0.407589	0.00536161
WBGene00012492	WAGO Class 22G	fbxb-7, Y20C6A.2	565.992	-1.66669	3.76793e-44	-2.42076	1.57427e-101
WBGene00012819	WAGO Class 22G	Y43F8B.9	1280.33	1.17826	4.18432e-44	0.737745	6.0803e-21
WBGene00004332	WAGO Class 22G	rec-1, Y18H1A.7	1752.96	0.943976	4.49729e-44	0.989617	4.29945e-59
WBGene00013509	WAGO Class 22G	Y71A12B.12	214.873	-2.43605	4.49729e-44	-2.5073	8.49156e-58
WBGene00015791	WAGO Class 22G	bubl-1, C15C7.5	238.61	-2.29582	4.60542e-44	-1.7904	1.03512e-38
WBGene00009299	WAGO Class 22G	F31E9.6	312.302	-1.98677	6.15427e-44	-1.77151	3.17438e-46
WBGene00003017	WAGO Class 22G	K10G6.1, lin-31	183.261	-5.35	7.14843e-44	-1.28812	8.34446e-17
WBGene00013208	CSR Class 22G	Y54G9A.5	910.585	1.27369	9.51586e-44	2.15003	1.46528e-157
MIMAT0004228	miRNA	miR-793	752.428	1.79438	1.928e-43	1.1625	4.72202e-22
WBGene00018768	WAGO Class 22G	F53G2.3	640.119	1.38845	4.25176e-43	1.97566	5.06712e-108
WBGene00018238	WAGO Class 22G	F40F4.7	772.626	-1.30785	8.7731e-43	-0.667307	1.015e-15
WBGene00015797	WAGO Class 22G	C15F1.8	876.64	1.17275	9.08973e-43	0.740737	2.76973e-20
WBGene00013755	WAGO Class 22G	fbxa-115, Y113G7B.3	592.399	-1.38115	9.19892e-43	-1.51457	1.7573e-62
WBGene00013429	WAGO Class 22G	Y66D12A.3	1132.64	1.10492	1.50728e-42	1.62992	2.79849e-115
WBGene00008001	ALG Class 26G	C38C10.3	77.3069	5.20083	1.5101e-42	2.61984	9.32494e-11
WBGene00023245	WAGO Class 22G	C33E10.3	216.125	-2.35457	3.32442e-42	-2.59936	1.7986e-60
WBGene00013581	WAGO Class 22G	Y79H2A.4	7969.93	0.825259	7.5247e-42	0.991274	7.14283e-75
WBGene00019498	CSR Class 22G	K07E8.7	588.808	1.34294	8.16162e-42	0.731414	1.45224e-14
WBGene00003614	WAGO Class 22G	F33E11.1, nhr-15	13218.5	-0.712945	8.70363e-42	-0.74991	1.56679e-57
MIMAT0000020	miRNA	miR-49-3p	4585.71	1.0116	4.7669e-41	0.754895	1.87593e-28
WBGene00022131	WAGO Class 22G	Y71F9B.13	2761.83	0.843173	5.79975e-41	1.6581	1.66212e-200
MIMAT0004234	miRNA	miR-799	327.65	1.82259	7.18648e-41	1.12202	7.84811e-18
WBGene00010921	WAGO Class 22G	fbxb-4, M117.5	822.84	1.30112	8.78771e-41	0.86445	1.49459e-21
WBGene00009061	WAGO Class 22G	F22G12.1, pals-14	243.568	-2.22409	1.04658e-40	-1.04918	1.70488e-15
WBGene00194667	WAGO Class 22G	Y105C5A.1271	801.884	1.34929	1.37582e-40	0.947265	5.55e-24
WBGene00015830	WAGO Class 22G	C16C4.6, fbxb-98	254.775	2.1111	1.6829e-40	1.86768	1.10053e-36
WBGene00013352	WAGO Class 22G	lon-8, Y59A8B.20	2490.14	0.864012	2.06408e-40	0.434805	9.4885e-13
WBGene00012641	CSR Class 22G	epg-6, Y39A1A.1	746.422	1.20747	4.76e-40	0.547727	6.71224e-10
WBGene00010779	WAGO Class 22G	K11H3.2	581.893	1.67008	5.25442e-40	3.25945	8.51517e-196
WBGene00012107	WAGO Class 22G	T27F6.8	4074.43	-0.803751	1.16832e-39	-0.158885	0.0120918
WBGene00012731	WAGO Class 22G	Y39G8C.2	953.924	1.26448	2.1105e-39	2.09133	1.63703e-135
WBGene00017280	CSR Class 22G	F09D1.1, usp-39	1088.26	1.08415	2.62369e-39	0.869111	1.97283e-30
WBGene00020612	WAGO Class 22G	arrd-22, T20D4.6	289.72	-1.89901	3.20681e-39	-1.578	9.2352e-37
WBGene00000081	WAGO Class 22G	ads-1, Y50D7A.7	5282.1	-0.711485	3.93109e-39	0.0125708	0.903979
WBGene00011829	WAGO Class 22G	T19A6.4	649.282	-1.25583	7.26604e-39	-1.16172	3.11318e-42
MIMAT0000299	miRNA	miR-243-3p	406.585	1.4966	9.01997e-39	1.05762	1.84206e-22
WBGene00009044	WAGO Class 22G	F22B5.6	746.728	-1.53104	1.09442e-38	0.430206	2.40616e-05
WBGene00045277	WAGO Class 22G	ZK742.6	772.46	1.26981	1.28146e-38	1.14517	9.52651e-38
WBGene00018634	WAGO Class 22G	F49E7.2, pigx-1	1773.47	-0.940911	1.34206e-38	-0.172641	0.0213705
WBGene00077728	WAGO Class 22G	T23G11.11	546.571	-1.40366	1.55555e-38	-0.286591	0.00470858
WBGene00008932	WAGO Class 22G	F18A11.5	1438.29	-0.995845	1.61903e-38	-0.1769	0.0260535
WBGene00044976	WAGO Class 22G	T26H2.10	178.063	-2.83278	1.87986e-38	-1.68578	2.30302e-23
WBGene00008132	CSR Class 22G	C47B2.6, gale-1	1563.45	0.954623	3.11663e-38	1.00207	1.85633e-51
WBGene00018455	WAGO Class 22G	F45D11.9, fbxc-42	435.822	-1.57146	4.07493e-38	-0.485565	4.36399e-06
WBGene00016565	WAGO Class 22G	C41D11.6	4695.59	0.772617	4.57792e-38	0.37624	1.75632e-11
WBGene00011696	CSR Class 22G	eea-1, T10G3.5	1325.79	0.995573	4.58421e-38	0.56223	8.58601e-15
WBGene00044736	WAGO Class 22G	gfrp-1, Y38C1AA.13	96.5984	3.87665	4.6814e-38	3.4445	2.7161e-32
WBGene00022379	WAGO Class 22G	Y94H6A.7	2008.4	0.947511	5.22068e-38	1.39466	2.58064e-102
WBGene00022225	WAGO Class 22G	Y73B3B.3	675.805	1.20892	8.63733e-38	0.391857	5.2175e-05
WBGene00022564	WAGO Class 22G	ZC204.14	226.086	-2.09893	8.70243e-38	-2.31799	1.27818e-54
WBGene00010148	WAGO Class 22G	F56D5.3	337.444	-1.75251	1.07558e-37	-1.0407	1.29308e-19
MIMAT0000024	miRNA	miR-53-5p	2228.94	0.868138	1.21897e-37	0.879569	2.28224e-47
WBGene00012922	WAGO Class 22G	Y47D3A.1	545.305	-1.40365	1.24683e-37	-0.322637	0.00142164
WBGene00013511	WAGO Class 22G	Y71A12B.15	137.845	-6.03872	1.43488e-37	-5.73783	2.54767e-53
WBGene00014858	WAGO Class 22G	W09C5.3	2496.52	0.880079	1.71281e-37	0.943658	5.34756e-53
WBGene00014154	ALG Class 26G	ZK930.4	74.873	5.54654	2.38883e-37	3.29499	2.02852e-13
WBGene00013858	ALG Class 26G	ssp-34, ZC168.6	66.6554	5.01214	2.4897e-37	2.58927	5.46667e-10
WBGene00009072	WAGO Class 22G	F23A7.7	291.222	-1.74637	3.59276e-37	-1.99202	6.57469e-57
MIMAT0000045	miRNA	miR-73-3p	13997.5	0.914809	3.65148e-37	0.756475	8.47658e-32
WBGene00047441	piRNA	21ur-2592, Y105C5B.225	190.879	2.09535	3.772e-37	0.484673	0.0121778
WBGene00008177	WAGO Class 22G	C48D1.1	268.647	-2.00041	4.27499e-37	-0.94585	1.60462e-13
WBGene00023421	WAGO Class 22G	B0564.11, rde-11	4091.36	0.701999	5.12536e-37	0.794525	1.92832e-58
WBGene00007376	WAGO Class 22G	C06C3.5	15479.8	-0.681782	5.1296e-37	0.0636684	0.372371
WBGene00019069	WAGO Class 22G	F58H7.3, lgc-30	181.857	2.14832	6.977e-37	1.50986	2.1585e-20
WBGene00044675	WAGO Class 22G	fbxa-76, Y119D3B.22	249.954	-2.05746	8.01037e-37	-1.06983	5.13549e-16
WBGene00019577	WAGO Class 22G	K09E3.6, lido-6	182.948	2.038	1.00023e-36	0.220646	0.367994
WBGene00009070	WAGO Class 22G	F23A7.5	294.91	-1.71501	1.63055e-36	-1.98492	3.48674e-57
WBGene00021515	WAGO Class 22G	set-23, Y41D4B.12	1856.22	0.838559	1.91163e-36	1.01396	1.91836e-65
WBGene00018439	WAGO Class 22G	F45C12.8, fbxa-184	386.602	-1.57384	1.99774e-36	-1.27277	8.09876e-32
WBGene00012407	WAGO Class 22G	Y7A5A.1	1513.08	-1.01995	2.59467e-36	-0.371886	6.71656e-07
WBGene00021001	WAGO Class 22G	W03F9.3	908.398	1.15032	2.67148e-36	0.718618	4.45175e-17
WBGene00022485	WAGO Class 22G	fbxa-63, Y119D3B.7	379.448	-1.58229	2.9673e-36	-1.1288	1.58379e-25
WBGene00016029	WAGO Class 22G	C24A1.2, elf-1	942.839	-1.09762	3.0857e-36	-0.954975	6.08209e-35
WBGene00011592	WAGO Class 22G	T07F10.6	250.099	-1.92318	3.40274e-36	-1.56181	7.00864e-33
WBGene00005056	WAGO Class 22G	sra-30, Y40H7A.6	147.242	2.39501	8.30291e-36	1.41508	8.44933e-14
MIMAT0000059	miRNA	miR-86-5p	6473.9	0.852264	9.79131e-36	0.887058	5.26755e-48
WBGene00017373	CSR Class 22G	F10G7.10	241.808	-2.21904	2.26584e-35	0.135044	0.484811
WBGene00020456	WAGO Class 22G	fbxa-60, T12B5.10	359.537	1.52753	3.86946e-35	0.0532005	0.826206
WBGene00015492	WAGO Class 22G	C05E11.1, lnp-1	235.673	1.74279	5.36661e-35	-1.25434	4.46387e-14
MIMAT0006769	miRNA	miR-1829a-3p	452.518	1.4764	8.09027e-35	1.17905	2.952e-26
WBGene00004196	WAGO Class 22G	C47B2.8, prx-11	1350.67	0.952304	9.15178e-35	0.968481	8.35217e-44
WBGene00004377	WAGO Class 22G	F49E7.1, rme-6	271.658	-1.77397	1.04163e-34	-2.59206	1.72607e-74
MIMAT0000030	miRNA	miR-58a-3p	880490	0.915123	1.40812e-34	1.0726	4.59027e-59
MIMAT0000013	miRNA	miR-42-3p	2011.83	-1.30841	1.6513e-34	0.846154	2.72036e-20
WBGene00050057	piRNA	21ur-669, Y51H4A.343	230.257	1.95029	2.02987e-34	0.174129	0.493118
WBGene00008010	WAGO Class 22G	C38D9.2	3200.38	-0.824926	2.06431e-34	-2.12259	2.25115e-253
MIMAT0000010	miRNA	miR-39-3p	185496	-0.991445	2.74482e-34	0.0623971	0.619773
WBGene00005191	WAGO Class 22G	srg-34, Y51A2D.12	224.95	-2.11771	4.17551e-34	-1.95157	6.11968e-38
WBGene00012547	WAGO Class 22G	Y37D8A.5	190.819	1.95186	4.47273e-34	0.0661027	0.841714
WBGene00019303	WAGO Class 22G	K02D10.3	1588.52	1.09269	7.17096e-34	1.02802	9.2352e-37
WBGene00046806	piRNA	21ur-526, Y73B6BL.53	403.021	-2.03446	8.82086e-34	-0.868256	2.28815e-09
WBGene00009658	WAGO Class 22G	F43G6.5, pap-3	237.362	-1.91806	1.26411e-33	-1.56884	7.35632e-31
WBGene00011326	WAGO Class 22G	T01D3.1	140.783	-2.64893	1.2787e-33	-2.06008	5.65131e-31
WBGene00009020	WAGO Class 22G	F21D9.6	1196.85	-1.0066	1.49905e-33	-0.163443	0.0680337
WBGene00023314	WAGO Class 22G	H31G24.2	99.8213	-3.6141	1.5823e-33	-3.27105	1.15576e-40
MIMAT0020772	miRNA	miR-45-5p	523.607	1.44174	1.98269e-33	1.17725	1.30178e-26
WBGene00017303	WAGO Class 22G	F09F7.6	755.63	-1.20968	2.04475e-33	0.645587	6.0818e-16
WBGene00018222	WAGO Class 22G	F40A3.7	278.495	-1.80523	3.54853e-33	-0.610404	1.25285e-06
WBGene00020061	WAGO Class 22G	R13D11.7	8771.96	0.700333	4.86434e-33	0.852404	1.28184e-60
WBGene00001680	WAGO Class 22G	F52A8.2, gpb-2	452.374	-1.56332	5.83593e-33	0.29454	0.0128357
MIMAT0015267	miRNA	miR-1829a-5p	285.287	1.80397	6.29051e-33	1.14088	2.45589e-15
WBGene00000615	WAGO Class 22G	col-38, F54C9.4	249.589	-1.87476	6.41451e-33	-2.01509	4.06454e-46
WBGene00018711	WAGO Class 22G	F52G3.3	2783.3	0.74134	9.08113e-33	0.556021	1.06477e-22
WBGene00022385	WAGO Class 22G	Y95B8A.4	2738.25	0.784935	9.44904e-33	0.814296	2.4402e-43
WBGene00195183	WAGO Class 22G	R04A9.9	236.75	-1.92767	1.05355e-32	-0.800631	1.29647e-09
MIMAT0000298	miRNA	miR-242	1224.6	1.14295	1.23817e-32	0.710475	1.59947e-15
WBGene00001459	WAGO Class 22G	F15D4.8, flp-16	3064.14	0.749161	1.40367e-32	0.93632	9.076e-63
WBGene00007886	WAGO Class 22G	C33A12.7, ethe-1	545.119	-1.4173	4.04421e-32	0.248628	0.0312083
WBGene00010507	WAGO Class 22G	K02E2.6	8918.28	0.943275	4.09562e-32	0.950928	1.36593e-40
WBGene00170174	piRNA	21ur-7999, Y105C5A.909	177.972	2.17127	6.7176e-32	0.220238	0.443628
WBGene00001480	WAGO Class 22G	fmo-5, H24K24.5	476.792	1.29418	6.83711e-32	0.00899184	0.97387
WBGene00020730	WAGO Class 22G	T23E1.3	816.457	1.08736	7.256e-32	1.20809	7.988e-48
WBGene00007372	WAGO Class 22G	C06B8.7	1169.76	-0.978422	9.94278e-32	-2.16855	5.37619e-162
WBGene00001111	WAGO Class 22G	duo-2, F29C4.5	2433.66	-0.856034	1.07065e-31	-0.583849	5.03158e-19
WBGene00044655	WAGO Class 22G	fbxa-194, M162.11	435.579	1.36548	1.11865e-31	0.948148	5.32673e-18
WBGene00007017	CSR Class 22G	mdt-17, Y113G7B.18	1098.61	0.953476	1.2549e-31	0.898707	4.73934e-34
WBGene00044693	WAGO Class 22G	F12E12.9, fbxb-92	132.457	2.42693	1.3668e-31	1.32922	1.49339e-10
MIMAT0000004	miRNA	miR-2-3p	2357.72	0.98552	1.5146e-31	0.909456	3.94975e-33
MIMAT0015104	miRNA	miR-63-5p	2109.88	0.857204	1.52752e-31	1.07251	7.68882e-61
WBGene00008527	WAGO Class 22G	F02D10.7, set-8	251.596	1.64382	1.79467e-31	0.682494	2.33234e-06
WBGene00010386	WAGO Class 22G	H12D21.10	251.891	-1.74	2.15096e-31	-1.4999	4.66082e-31
WBGene00021096	WAGO Class 22G	W08F4.7	364.544	-1.6708	2.24501e-31	-1.27483	1.23156e-24
WBGene00000207	WAGO Class 22G	asb-2, F02E8.1	321.906	-1.59414	2.54642e-31	-1.49326	3.82172e-35
WBGene00008819	WAGO Class 22G	F14F11.1, shw-1	264.199	-1.72543	3.95948e-31	-1.94169	7.48988e-47
WBGene00016172	WAGO Class 22G	C27H5.2	205.308	-2.05867	4.32044e-31	-0.679801	2.15029e-06
WBGene00016553	WAGO Class 22G	C40A11.10, mir-8199	371.293	-1.91774	5.1897e-31	0.468845	0.000694122
WBGene00045992	piRNA	21ur-2309, H04M03.17	522.046	-1.38098	6.06365e-31	-1.0598	4.45502e-24
WBGene00022039	WAGO Class 22G	Y65B4BL.7	664.585	-1.18244	6.28084e-31	-0.27757	0.00494566
WBGene00011663	WAGO Class 22G	T09F3.4	473.999	1.30905	6.66064e-31	0.510549	8.37238e-06
WBGene00005061	WAGO Class 22G	B0304.8, sra-35	3045.24	0.750966	7.66166e-31	1.29451	3.42372e-114
WBGene00018202	WAGO Class 22G	F39F10.2	3225.44	-0.739666	8.92552e-31	-2.63403	0
WBGene00021884	WAGO Class 22G	Y54G2A.19	1278.15	-0.925972	9.95185e-31	-1.10431	5.60372e-53
WBGene00017556	WAGO Class 22G	F18A12.7	982.742	0.922652	1.08268e-30	0.393776	5.7397e-07
WBGene00006130	WAGO Class 22G	str-68, Y73C8C.6	967.508	1.15371	1.74256e-30	2.53528	1.90857e-190
WBGene00044371	WAGO Class 22G	ZC239.20	191.707	-2.06771	1.74256e-30	-1.85737	1.10111e-32
WBGene00021428	WAGO Class 22G	Y38F2AR.10	129.863	2.19445	1.90373e-30	-0.194349	0.568022
WBGene00169195	piRNA	21ur-10372, Y4C6B.58	203.763	-2.26858	2.25308e-30	-1.47171	3.20335e-19
WBGene00007733	ALG Class 26G	C25G4.6, smz-1	53.1824	4.80385	2.76024e-30	2.45615	5.12098e-08
WBGene00007813	WAGO Class 22G	C29F7.6, jmjd-3.3	410.792	-1.34712	3.34482e-30	-1.83717	6.62085e-63
WBGene00194680	WAGO Class 22G	Y17D7C.6	395.997	1.39457	3.42853e-30	1.23362	5.59902e-28
WBGene00194923	WAGO Class 22G	linc-121, Y57G11C.1134	127.689	-4.29416	3.93503e-30	-0.294637	0.186863
WBGene00022685	WAGO Class 22G	ZK250.2	886.175	-1.10087	3.95117e-30	-0.517728	2.39205e-09
WBGene00021458	WAGO Class 22G	Y39G10AL.1	1741.83	0.834408	4.19767e-30	1.42039	4.52823e-109
WBGene00014907	WAGO Class 22G	fbxa-117, Y51A2A.9	1741.61	-0.827978	5.14331e-30	-0.935388	6.16742e-47
WBGene00014048	ALG Class 26G	ZK666.8	60.6243	5.44428	5.43357e-30	3.57907	2.56541e-13
WBGene00016846	WAGO Class 22G	C50F7.6	323.479	-1.58617	5.81823e-30	-0.354494	0.00548461
WBGene00006436	WAGO Class 22G	ttn-1, W06H8.8	199.096	1.81264	6.46503e-30	1.11121	8.54153e-13
WBGene00020538	WAGO Class 22G	T16A1.9	443.379	-1.95076	6.48758e-30	0.70266	3.76659e-07
WBGene00012096	WAGO Class 22G	T27E9.6	1387.13	0.86575	1.73371e-29	1.21823	3.79823e-72
WBGene00017354	WAGO Class 22G	F10E9.2	3865.83	0.668558	2.05652e-29	1.77393	7.15482e-264
WBGene00004044	CSR Class 22G	F55G1.8, plk-3	1233.66	0.90268	2.34818e-29	0.0139177	0.93822
MIMAT0000032	miRNA	miR-60-3p	6650.73	0.763342	2.76743e-29	0.740958	3.0294e-34
WBGene00003638	WAGO Class 22G	nhr-48, ZK662.3	224.477	1.55734	3.27175e-29	-1.48567	4.20579e-19
WBGene00022103	WAGO Class 22G	cdh-12, Y71D11A.1	7409.03	-0.634482	3.72247e-29	-1.52983	1.06265e-200
WBGene00013075	CSR Class 22G	ints-5, Y51A2D.7	528.457	1.13561	4.11709e-29	0.0418326	0.829587
WBGene00018572	WAGO Class 22G	F47F6.1, lin-42	229.695	1.75164	4.51819e-29	1.67181	5.44152e-31
WBGene00018878	WAGO Class 22G	F55D10.3, glit-1	2961.26	-0.69702	7.04215e-29	-1.1868	5.26177e-99
MIMAT0000296	miRNA	miR-240-3p	657.378	1.04948	7.54301e-29	0.825921	2.50085e-21
WBGene00016635	WAGO Class 22G	C44B11.6	5767.38	0.861241	8.2409e-29	1.02991	5.43097e-51
WBGene00009021	WAGO Class 22G	F21D9.8	1503.78	0.911112	8.50899e-29	0.980407	7.71459e-41
WBGene00018456	WAGO Class 22G	F45D11.10, fbxc-39	1744.77	-0.826671	9.30927e-29	-0.357991	1.78168e-07
WBGene00017206	WAGO Class 22G	F07C7.1	1248.43	0.86345	1.02624e-28	0.713843	7.82539e-24
WBGene00173266	piRNA	21ur-8083, Y57G11A.200	208.798	1.81514	1.36139e-28	-0.21202	0.398973
WBGene00003151	CSR Class 22G	mca-1, W09C2.3	109.148	2.72557	1.39349e-28	2.18006	1.64895e-20
WBGene00010384	WAGO Class 22G	H12D21.8	198.072	-1.8553	1.66356e-28	-1.46584	8.57101e-25
WBGene00168133	piRNA	21ur-5980, Y73F8A.699	155.493	1.9083	2.20407e-28	0.430801	0.0414537
WBGene00002065	WAGO Class 22G	F54C9.1, iff-2	1714.67	-0.801929	2.28783e-28	-1.05592	4.33448e-59
WBGene00007924	WAGO Class 22G	C34C12.5, rsu-1	453.164	-1.25627	2.59257e-28	-0.848126	1.32316e-17
WBGene00018690	WAGO Class 22G	F52D2.8, fbxa-46	268.196	-2.37607	2.6388e-28	1.2895	4.77405e-23
WBGene00018688	WAGO Class 22G	F52D2.6	127.9	-3.00569	3.27125e-28	-0.424196	0.0410431
WBGene00009220	CSR Class 22G	F28D9.4	1318.15	0.852887	3.61527e-28	0.558153	8.95977e-15
WBGene00044692	WAGO Class 22G	F12E12.8, fbxb-91	661.305	1.12514	5.76346e-28	1.03683	1.32001e-28
WBGene00003903	WAGO Class 22G	F18H3.3, pab-2	2035.96	-0.725734	5.88255e-28	-0.510789	7.44021e-18
WBGene00018038	WAGO Class 22G	F35C8.8	346.234	1.35761	6.76667e-28	0.470555	0.000309943
WBGene00015689	ALG Class 26G	C10G11.9, spch-2	51.0064	4.30318	6.93732e-28	2.0727	1.13548e-06
WBGene00050070	piRNA	21ur-2191, C06E7.40	420.466	-1.55061	7.2855e-28	-0.836512	1.37306e-11
MIMAT0000304	miRNA	miR-248	1078.44	0.940008	7.52999e-28	0.998287	2.91162e-38
WBGene00021027	WAGO Class 22G	W04C9.5	3626.52	0.702311	1.30927e-27	1.23206	1.43269e-105
WBGene00168059	piRNA	21ur-10492, F15D4.10	76.7989	-4.52188	1.57586e-27	-5.01462	7.81222e-34
WBGene00020852	WAGO Class 22G	nhr-228, T27B7.6	585.425	-1.09439	1.6312e-27	-1.21544	3.41634e-41
WBGene00219295	WAGO Class 22G	C34C12.12	1042.9	0.861912	1.64064e-27	0.301316	0.000191449
WBGene00001955	WAGO Class 22G	F58A4.7, hlh-11	4109.93	-0.757565	1.89562e-27	1.0346	1.80103e-68
WBGene00013242	WAGO Class 22G	Y56A3A.30	836.451	1.19441	2.08975e-27	3.20155	3.31349e-265
WBGene00008949	WAGO Class 22G	F19B6.3	2476.74	0.755448	2.50123e-27	0.491059	2.14802e-14
WBGene00043952	WAGO Class 22G	ZC404.2	1315.13	0.819219	2.80415e-27	1.15654	4.19643e-67
WBGene00010769	WAGO Class 22G	asah-1, K11D2.2	107.601	-6.35127	3.98064e-27	-6.98242	6.06941e-29
WBGene00004778	WAGO Class 22G	K02F2.6, ser-3	2499.84	0.737829	4.38279e-27	1.16538	9.74498e-84
WBGene00018750	WAGO Class 22G	F53C3.6	195.772	-1.90472	4.41303e-27	-0.772565	1.01486e-07
WBGene00000780	WAGO Class 22G	cpn-4, F49D11.8	4005.7	-0.630361	4.57588e-27	-0.51601	6.80914e-23
WBGene00009142	WAGO Class 22G	F26A3.4	1326.09	-0.974083	5.31893e-27	1.41118	1.7413e-89
WBGene00019174	WAGO Class 22G	H09G03.1	1124.09	0.839331	7.70931e-27	1.09232	8.5256e-56
WBGene00020840	ALG Class 26G	spch-3, T27A3.4	48.872	4.18089	8.42932e-27	1.93019	6.46494e-06
WBGene00206497	WAGO Class 22G	Y52B11A.18	29605.4	0.692349	1.20706e-26	0.957801	4.91719e-63
WBGene00000820	WAGO Class 22G	csp-2, Y73B6BL.7	1054.53	1.01977	1.6235e-26	0.0831746	0.575963
MIMAT0000697	miRNA	miR-355-5p	881.023	1.12737	1.66046e-26	1.0931	2.30896e-30
WBGene00018304	WAGO Class 22G	agr-1, F41G3.12	327.804	-1.41116	1.6828e-26	-0.818754	7.05687e-13
WBGene00045512	WAGO Class 22G	Y60A3A.27	642.296	-1.57478	1.7275e-26	-0.240443	0.144902
WBGene00008941	WAGO Class 22G	F19B2.1, srz-33	249.853	1.5979	1.88134e-26	0.983892	1.0588e-11
WBGene00019636	WAGO Class 22G	gsto-3, K10F12.4	72.4116	-4.16969	1.96818e-26	-4.37431	5.81276e-34
MIMAT0000031	miRNA	miR-59-3p	25109.7	1.38719	2.11235e-26	1.07829	3.98086e-20
WBGene00015201	WAGO Class 22G	B0478.2	77.6522	-3.69044	2.75669e-26	-3.20808	3.7451e-31
WBGene00006876	WAGO Class 22G	vab-10, ZK1151.1	4610.05	0.83452	4.65396e-26	4.0005	0
MIMAT0000037	miRNA	miR-65-5p	98902	0.579072	5.6569e-26	0.647923	2.1408e-40
WBGene00044989	CSR Class 22G	Y37A1B.17	253.221	-1.49915	5.93315e-26	-2.3008	1.23082e-61
WBGene00044989	WAGO Class 22G	Y37A1B.17	253.221	-1.49915	5.93315e-26	-2.3008	1.23082e-61
WBGene00020780	WAGO Class 22G	T24H5.1	616.822	1.02235	6.90666e-26	1.02141	4.40223e-31
WBGene00011291	WAGO Class 22G	R102.4	93.1656	-3.19387	7.61432e-26	-2.75937	1.91487e-28
WBGene00219307	WAGO Class 22G	F56D6.17	1132.08	0.983202	7.63589e-26	0.912022	3.72018e-27
WBGene00007164	WAGO Class 22G	B0391.9, fbxa-139	1246.34	0.822862	8.2468e-26	0.882337	3.52877e-36
WBGene00020630	WAGO Class 22G	T20F7.1	864.757	-0.971287	8.63255e-26	-1.76269	5.79281e-93
WBGene00019122	WAGO Class 22G	F59E12.6	774.654	0.927502	9.29884e-26	0.341098	0.000154042
WBGene00007337	ALG Class 26G	C05C12.5	43.8004	5.18418	9.5251e-26	2.32638	2.80671e-05
MIMAT0000019	miRNA	miR-48-5p	130987	1.32046	1.40253e-25	0.979565	7.77353e-18
WBGene00022239	WAGO Class 22G	Y73B6BL.16	6393.03	0.66535	1.5676e-25	0.611735	8.18113e-27
WBGene00020564	WAGO Class 22G	T19C3.6	2116.6	-0.804934	1.77309e-25	0.167891	0.039475
WBGene00044268	WAGO Class 22G	T27E7.10	3651.25	0.609402	1.94699e-25	1.1632	2.2946e-115
WBGene00174494	piRNA	21ur-6555, H32C10.88	325.627	-1.64026	2.34677e-25	-0.870381	1.9984e-10
WBGene00012082	WAGO Class 22G	T27C5.9	23785.4	-0.564564	2.69455e-25	-0.352515	1.05989e-12
MIMAT0000288	miRNA	miR-233-3p	391.348	1.3355	2.74501e-25	0.936211	8.43837e-15
WBGene00044460	WAGO Class 22G	Y55F3C.10	89.7379	-2.90542	2.88154e-25	-2.93365	2.00254e-32
WBGene00020723	WAGO Class 22G	T23B12.9	8553.04	0.628428	3.11931e-25	0.684609	4.55692e-37
MIMAT0000015	miRNA	miR-44-3p	33133.4	1.45665	3.38035e-25	0.975159	2.00944e-14
MIMAT0000016	miRNA	miR-45-3p	33133.4	1.45665	3.38035e-25	0.975159	2.00944e-14
MIMAT0000314	miRNA	miR-259-5p	499.136	1.12117	3.46982e-25	0.916459	4.54861e-20
WBGene00021750	WAGO Class 22G	Y50D4C.6	902.919	0.977913	3.65825e-25	0.312597	0.00144944
WBGene00017422	WAGO Class 22G	F13C5.1	797.321	-0.963383	3.862e-25	-0.81272	7.62686e-23
MIMAT0000285	miRNA	miR-230-3p	196.855	1.91853	4.10054e-25	1.0984	1.15724e-09
WBGene00044443	WAGO Class 22G	ZC21.10	850.1	-0.987726	4.16653e-25	-0.0372213	0.814882
WBGene00013602	WAGO Class 22G	Y87G2A.16	206.862	1.65062	4.23924e-25	1.5504	7.23543e-26
WBGene00011737	WAGO Class 22G	sqst-1, T12G3.1	33891.4	-0.527043	4.50844e-25	0.266967	1.59739e-08
MIMAT0000308	miRNA	miR-252-5p	2897.87	0.992822	4.60574e-25	0.853768	4.99777e-23
WBGene00017944	WAGO Class 22G	F31D5.1	120.472	-2.74499	5.13897e-25	-0.591893	0.00364523
WBGene00016695	WAGO Class 22G	C45H4.14	268.864	-1.55382	5.66181e-25	-0.776143	1.72592e-09
WBGene00022670	WAGO Class 22G	ZK177.2	276.34	1.36769	7.4712e-25	0.688827	1.92495e-07
MIMAT0000291	miRNA	miR-236-3p	4369.77	0.885352	8.06443e-25	0.991522	1.75817e-38
WBGene00007091	WAGO Class 22G	B0001.6, eri-12	1159.95	0.984627	8.76924e-25	1.35379	1.04316e-57
WBGene00171649	piRNA	21ur-5636, H16O14.52	142.741	-2.22507	9.18933e-25	-1.13541	5.60755e-11
WBGene00013673	WAGO Class 22G	Y105E8A.13	5115.92	-0.577444	9.42805e-25	-0.761251	1.72965e-52
MIMAT0000035	miRNA	miR-63-3p	6497.1	0.764777	1.1156e-24	0.907886	5.52985e-43
WBGene00022736	WAGO Class 22G	ZK418.7	189.814	-1.86296	1.30272e-24	-0.904578	2.15513e-09
WBGene00046300	piRNA	21ur-554, Y57G11C.109	3117.08	0.660575	1.3331e-24	0.635396	4.875e-28
WBGene00018193	WAGO Class 22G	F39C12.1	1169.23	0.792613	2.05085e-24	-0.124214	0.213772
MIMAT0006587	miRNA	miR-1820-5p	1690.68	0.815407	2.39021e-24	0.737699	1.91093e-24
WBGene00021968	WAGO Class 22G	Y57G7A.5	312.905	1.25373	2.43931e-24	0.361672	0.00838832
WBGene00019084	ALG Class 26G	F59A6.2	43.3439	4.68349	2.62004e-24	2.63036	6.91278e-08
WBGene00001911	WAGO Class 22G	C50F4.7, his-37	582.215	-1.05329	3.2571e-24	-0.378129	7.87913e-05
WBGene00050186	piRNA	21ur-5083, B0350.26	549.102	-1.207	4.87334e-24	-0.856429	4.52269e-16
WBGene00000368	WAGO Class 22G	ccb-1, T28F2.5	127.019	-2.1956	5.56098e-24	-1.63572	9.57074e-20
MIMAT0000300	miRNA	miR-244-5p	735.278	1.21841	6.59302e-24	1.01102	4.4497e-20
WBGene00050926	WAGO Class 22G	B0250.11	781.391	-0.930428	6.96528e-24	-0.572201	3.7236e-12
WBGene00006753	WAGO Class 22G	K10D3.2, unc-14	1040.06	-0.923434	8.12836e-24	0.159355	0.110782
WBGene00019082	WAGO Class 22G	F59A3.9, pup-3	556.324	1.02498	8.73106e-24	-0.0105911	0.966598
WBGene00004198	WAGO Class 22G	F32A5.6, prx-13	2629.38	-0.665723	9.93217e-24	-0.787906	1.21004e-40
WBGene00021148	WAGO Class 22G	W10G11.19	1470.66	-0.737502	1.35178e-23	0.352699	5.5486e-08
WBGene00077519	ALG Class 26G	T27C10.8	47.7666	5.92415	1.46755e-23	3.60407	6.01368e-09
WBGene00022216	WAGO Class 22G	fbxa-16, Y73B3A.14	366.894	1.22736	1.61508e-23	1.21578	1.58237e-27
MIMAT0000052	miRNA	miR-80-5p	1237.68	0.995232	2.2756e-23	1.08935	2.56744e-34
MIMAT0000060	miRNA	miR-87-3p	316.488	1.4761	2.58718e-23	1.05492	3.41346e-14
WBGene00015199	WAGO Class 22G	B0454.8	75.216	-3.51623	3.45787e-23	-1.96836	2.78088e-16
WBGene00010207	WAGO Class 22G	F57G4.2	537.468	1.01282	3.7584e-23	0.449886	1.05369e-05
WBGene00018436	WAGO Class 22G	F45C12.5, fbxb-11	115.113	2.15875	3.79303e-23	1.65648	1.84901e-15
WBGene00016765	ALG Class 26G	C49C8.1	42.727	4.87523	4.13013e-23	2.77665	8.93402e-08
WBGene00009148	WAGO Class 22G	F26D2.3	843.394	-0.900711	4.46396e-23	-0.425866	2.89261e-07
MIMAT0000055	miRNA	miR-82-3p	104166	0.705674	4.56265e-23	0.888501	3.13862e-45
WBGene00020370	ALG Class 26G	T08H10.3	47.9914	4.43631	5.78293e-23	2.36318	5.80594e-07
WBGene00019875	WAGO Class 22G	mca-2, R05C11.3	156.486	-2.07597	6.36217e-23	-1.34004	2.10777e-14
WBGene00174072	piRNA	21ur-6090, F36H12.62	112.721	-2.59063	6.72662e-23	-1.25972	6.23483e-10
WBGene00045537	piRNA	21ur-3280, F44E8.2	99.6904	-2.83066	8.19549e-23	-1.71296	1.4177e-14
WBGene00171498	piRNA	21ur-6881, C35D6.96	158.744	1.72908	8.35644e-23	0.0179142	0.968813
WBGene00016216	WAGO Class 22G	C29F9.1, pals-22	3469.26	0.614338	8.88435e-23	0.182248	0.00505272
WBGene00013601	WAGO Class 22G	Y87G2A.13	240.981	1.42655	9.82368e-23	-0.295615	0.118176
WBGene00044503	WAGO Class 22G	Y73B6A.6	271.978	-1.54866	1.01449e-22	-0.603217	1.42219e-05
WBGene00000545	WAGO Class 22G	clp-4, Y39A3CL.5	1714.01	0.708332	1.11812e-22	1.06739	1.50593e-63
WBGene00016796	CSR Class 22G	C50A2.2, cec-2	331.491	1.31917	1.36259e-22	0.914641	6.54337e-13
WBGene00019816	WAGO Class 22G	nhr-204, R02C2.4	3195.84	-0.66206	1.71844e-22	-0.536244	1.11544e-18
WBGene00019598	WAGO Class 22G	K09H9.7	3215	-0.603914	1.98263e-22	-0.170995	0.00665516
WBGene00021531	WAGO Class 22G	Y42G9A.1	3566.69	-0.592055	3.06767e-22	0.174311	0.0042239
MIMAT0000034	miRNA	miR-62	2115.48	0.945945	3.40151e-22	0.634844	1.39476e-12
MIMAT0000026	miRNA	miR-55-3p	197251	0.803983	3.50259e-22	0.760682	8.10423e-25
WBGene00008695	WAGO Class 22G	F11C3.1	687.132	-0.96971	3.6273e-22	-0.708792	1.61226e-15
WBGene00018085	WAGO Class 22G	F36A4.8, ttr-20	1041.43	-0.856558	5.35607e-22	0.305714	0.000171537
WBGene00020952	WAGO Class 22G	kel-8, W02G9.2	503.769	-1.02839	5.57302e-22	-0.52501	3.5836e-08
WBGene00011035	CSR Class 22G	R05D11.7, snrp-27	1425.04	0.729358	5.62029e-22	0.58647	2.11737e-17
WBGene00021835	WAGO Class 22G	Y54E10A.17	609.416	-1.04138	5.97421e-22	-0.0457089	0.795841
WBGene00021877	WAGO Class 22G	Y54G2A.12	1651.62	0.785996	6.46823e-22	0.550694	2.30495e-13
WBGene00023291	WAGO Class 22G	F53H1.2	87.2511	-2.56257	6.77238e-22	-3.71406	2.07216e-37
WBGene00166527	piRNA	21ur-6983, ZK616.30	192.391	-1.81344	7.28154e-22	-0.95663	2.07286e-09
WBGene00008226	WAGO Class 22G	C50B8.4	525.846	-1.05566	7.61922e-22	-0.149165	0.239361
WBGene00077712	WAGO Class 22G	F40A3.5, nipi-4	1090.34	-0.915905	7.69036e-22	-0.827114	2.01035e-22
WBGene00004270	WAGO Class 22G	rab-6.2, T25G12.4	224.972	-1.5421	9.28922e-22	-1.3001	1.82933e-20
WBGene00014888	WAGO Class 22G	Y43F8B.8	903.326	1.03354	9.53507e-22	0.914423	8.3597e-21
WBGene00022177	WAGO Class 22G	Y71H2AM.12	790.683	0.877968	1.07926e-21	1.2385	4.17145e-53
WBGene00008937	WAGO Class 22G	F18E2.4, srt-43	1262.01	-0.783934	1.08888e-21	-1.02872	1.09873e-44
WBGene00018075	WAGO Class 22G	F35H12.2, tbc-11	1027.88	0.801414	1.08888e-21	0.286696	0.00084724
MIMAT0000038	miRNA	miR-66-5p	88893.8	0.621206	1.16458e-21	0.749152	5.73606e-39
WBGene00016340	WAGO Class 22G	C33C12.8, gba-2	79.8321	-2.85199	1.21477e-21	-2.09539	3.47132e-19
WBGene00022060	WAGO Class 22G	dmd-9, Y67D8A.3	103.719	-2.43528	1.22168e-21	-1.76272	1.99147e-17
WBGene00020390	WAGO Class 22G	T10B5.4	307.554	-1.32989	1.30802e-21	-0.383633	0.00299673
WBGene00017080	WAGO Class 22G	DC2.3, lec-12	2172.74	0.640527	1.54044e-21	1.03046	7.68737e-69
WBGene00019544	CSR Class 22G	K08F11.5, miro-1	577.362	-1.00248	1.65055e-21	-0.52436	2.86486e-08
WBGene00021939	WAGO Class 22G	Y55F3BR.2	1598.83	-0.775916	1.98195e-21	-0.721316	3.56999e-23
WBGene00010100	WAGO Class 22G	F55C9.3	1205.12	1.00825	2.02204e-21	1.22766	5.73683e-39
WBGene00044045	WAGO Class 22G	R11G10.3	1397.61	-0.76198	2.39161e-21	-0.00867454	0.96047
WBGene00045530	piRNA	21ur-770, Y7A9D.2	115.718	2.16952	2.44264e-21	0.54161	0.050189
WBGene00015914	WAGO Class 22G	C17F4.8	472.278	-1.0674	2.49792e-21	-0.810839	3.41722e-16
WBGene00021727	WAGO Class 22G	bath-23, Y49F6C.5	2809.78	-0.6345	2.49792e-21	-0.147121	0.0402691
WBGene00019585	WAGO Class 22G	K09F6.2	442.897	1.02513	3.43433e-21	0.427041	0.000114984
WBGene00019951	ALG Class 26G	R08C7.8	39.1103	5.69197	3.68251e-21	3.087	2.12998e-06
WBGene00003579	WAGO Class 22G	ndx-2, W02G9.1	3753.89	0.547165	3.92562e-21	0.868684	1.41178e-65
WBGene00003750	WAGO Class 22G	M01D7.5, nlp-12	1449.67	0.730753	4.00947e-21	1.69773	2.06223e-145
WBGene00018813	WAGO Class 22G	F54D11.3	608.186	-1.01568	4.1444e-21	0.0612438	0.707325
WBGene00019327	WAGO Class 22G	K02F3.4, zip-2	23926.9	-0.52961	4.16394e-21	0.0956634	0.144902
WBGene00010311	WAGO Class 22G	F59B2.9	310.542	-1.27349	5.00809e-21	-0.719073	1.18983e-09
WBGene00020902	WAGO Class 22G	jmjc-1, T28F2.4	11210.3	-0.555509	5.40398e-21	0.0845966	0.243866
WBGene00018664	WAGO Class 22G	bath-11, F52C6.7	5699.17	-0.530907	5.76302e-21	-0.055247	0.484925
WBGene00021614	WAGO Class 22G	Y47A7.2	58.9519	-4.03934	6.42137e-21	-3.36554	2.98918e-25
WBGene00013979	ALG Class 26G	ZK507.3	39.0103	5.41361	6.55806e-21	3.26667	7.52316e-08
WBGene00017582	WAGO Class 22G	F18G5.6	60.2857	-3.8321	7.21449e-21	-3.39185	2.31236e-25
WBGene00003607	WAGO Class 22G	F33D4.1, nhr-8	159.662	-1.9318	7.22067e-21	-0.217489	0.319935
WBGene00006902	WAGO Class 22G	F44F1.7, vet-6	862.99	0.850379	7.26971e-21	0.142828	0.214929
WBGene00017900	WAGO Class 22G	F28E10.1	657.242	-0.932803	8.01591e-21	-0.368885	6.9211e-05
WBGene00017423	WAGO Class 22G	F13C5.2	4863.17	0.524836	8.4642e-21	0.440158	3.55187e-18
WBGene00049028	piRNA	21ur-1929, T08B6.16	122.265	-2.07194	9.56506e-21	-1.63659	2.17549e-18
WBGene00172501	piRNA	21ur-5770, Y73F8A.983	346.225	1.40516	1.01793e-20	0.665576	8.01639e-06
MIMAT0004220	miRNA	miR-785-3p	368.549	1.42143	1.18826e-20	0.814996	2.46694e-08
WBGene00012490	WAGO Class 22G	Y19D2B.2	767.101	-0.829788	1.29436e-20	-0.868946	8.98931e-28
WBGene00020930	WAGO Class 22G	hlh-30, W02C12.3	128.218	-2.02586	1.29706e-20	-1.85136	1.14232e-22
WBGene00019035	WAGO Class 22G	F58E1.3, fbxb-26	155.65	-1.88066	1.52997e-20	-0.764658	6.58675e-06
WBGene00004049	CSR Class 22G	parp-1, Y71F9AL.18	311.996	1.18706	1.91429e-20	0.118742	0.559345
WBGene00002088	WAGO Class 22G	ins-5, ZK84.3	1580.57	-0.817722	1.98093e-20	-0.223954	0.0131465
WBGene00021187	WAGO Class 22G	Y9D1A.2	797.206	-0.91285	2.12342e-20	0.408863	1.96634e-06
WBGene00008078	WAGO Class 22G	C44B9.1, vps-50	225.267	-1.57321	2.65923e-20	-0.775169	1.47902e-07
WBGene00016723	WAGO Class 22G	C46G7.3	1516.47	0.771347	3.14206e-20	-0.955005	1.48784e-33
WBGene00018606	WAGO Class 22G	F48E3.6	609.38	-0.997245	3.21263e-20	-0.193704	0.0972289
WBGene00021977	WAGO Class 22G	Y58A7A.3	276.975	-1.33	3.29735e-20	-1.12461	7.1602e-19
WBGene00000898	WAGO Class 22G	daf-2, Y55D5A.5	1651.5	0.663933	3.36808e-20	0.711799	2.29034e-28
WBGene00001898	WAGO Class 22G	his-24, M163.3	16558.3	-0.541251	3.49037e-20	-0.0593532	0.468079
WBGene00167469	piRNA	21ur-5985, C27H2.69	137.123	1.96007	3.87605e-20	1.82385	2.5742e-20
WBGene00048989	piRNA	21ur-137, M199.42	290.92	1.22651	3.90324e-20	0.0778635	0.746853
WBGene00016076	WAGO Class 22G	C24H12.7	1542.42	-0.708738	5.09514e-20	-0.326723	6.19798e-06
WBGene00013603	WAGO Class 22G	soem-1, Y87G2A.17	1441.34	-0.728539	5.13668e-20	-0.319634	1.88842e-05
WBGene00048176	piRNA	21ur-3377, H08M01.27	294.999	1.38664	5.69652e-20	0.323989	0.0704736
WBGene00010768	WAGO Class 22G	K11D2.1	160.758	-1.63056	5.9454e-20	-2.22608	3.10934e-39
WBGene00004976	WAGO Class 22G	K01A11.4, spe-41	304.002	-1.25247	6.02361e-20	-1.80646	1.39399e-45
WBGene00008051	WAGO Class 22G	C41C4.3, lron-4	56.7385	-4.52573	7.28883e-20	-3.66545	2.67517e-25
MIMAT0015093	miRNA	miR-34-3p	874.18	0.808802	8.02209e-20	0.531413	1.66671e-10
WBGene00173621	piRNA	21ur-7769, Y57G11C.1046	109.945	1.93761	8.99854e-20	0.325797	0.2763
WBGene00047352	piRNA	21ur-3805, C52D10.30	121.527	-2.24137	1.07233e-19	-0.757305	0.000181776
WBGene00021260	WAGO Class 22G	Y22D7AR.6	111.006	-2.11758	1.12547e-19	-1.52722	2.90603e-15
WBGene00017751	WAGO Class 22G	F23F12.3	713.678	-0.987451	1.2057e-19	0.65687	1.96561e-13
WBGene00044209	WAGO Class 22G	Y32F6A.6	931.284	-0.793181	1.33143e-19	-1.81231	4.24933e-107
WBGene00008383	ALG Class 26G	D1081.5	47.4631	6.55813	1.5991e-19	4.41742	3.75669e-09
WBGene00050108	piRNA	21ur-15, Y41E3.185	107.165	1.89853	1.66484e-19	0.426196	0.113114
WBGene00174694	piRNA	21ur-7757, Y105C5B.1389	140.002	1.69642	1.75755e-19	0.354569	0.142745
WBGene00047543	piRNA	21ur-5107, Y73F8A.203	5339.03	0.657191	1.9423e-19	0.74564	7.25871e-31
WBGene00020451	WAGO Class 22G	fbxa-11, T12B5.4	691.849	-0.867568	2.0315e-19	-0.763718	4.69806e-19
WBGene00046850	piRNA	21ur-3740, K08B4.10	185.982	-1.71135	2.40277e-19	-0.520018	0.0022335
WBGene00013563	WAGO Class 22G	Y75B8A.33	1680	-0.685002	2.5735e-19	0.136892	0.103085
WBGene00006523	CSR Class 22G	F26G5.9, tam-1	2034.71	0.595671	2.7075e-19	0.53142	7.60171e-19
WBGene00012003	WAGO Class 22G	T24H10.5	9443.33	-0.541823	2.96445e-19	0.133023	0.0408583
WBGene00219304	WAGO Class 22G	F56D6.16	4631.49	0.642638	3.24257e-19	0.998944	4.95747e-57
WBGene00019409	ALG Class 26G	K05F1.8	35.9507	5.49002	3.33088e-19	3.23164	6.74379e-07
WBGene00048829	piRNA	21ur-3606, Y9C9A.33	1049.91	-1.10627	3.64342e-19	-1.07152	1.88414e-22
WBGene00172471	piRNA	21ur-7407, Y73B6BL.214	80.6518	-2.68193	3.93526e-19	-1.19741	7.51196e-08
WBGene00019071	WAGO Class 22G	F58H7.6	9426.73	0.476553	5.25543e-19	0.488801	9.54151e-25
WBGene00007976	WAGO Class 22G	C36B1.9	348.864	-1.15726	6.02454e-19	-0.434973	0.000269532
WBGene00195253	WAGO Class 22G	H16D19.5	888.329	-0.869663	6.22932e-19	0.933367	3.13197e-33
WBGene00013554	WAGO Class 22G	Y75B8A.19	1883.6	-0.669277	7.27702e-19	-0.765747	3.40883e-30
WBGene00021416	WAGO Class 22G	mksr-2, Y38F2AL.2	1698.28	-0.635244	8.15998e-19	-0.183209	0.0122294
WBGene00022279	WAGO Class 22G	sesn-1, Y74C9A.5	159.225	-1.77397	8.65493e-19	-1.48847	9.7632e-18
WBGene00023497	WAGO Class 22G	lin-15B, ZK662.4	447.497	-1.06211	8.94231e-19	-2.37242	6.52718e-89
WBGene00008353	WAGO Class 22G	D1025.1	728.108	-0.814317	9.2716e-19	-1.0657	7.25784e-38
WBGene00008476	WAGO Class 22G	E03H4.8	99.9454	-2.14022	1.00083e-18	-1.79125	2.55026e-18
WBGene00007705	WAGO Class 22G	C25A1.1	1029.04	0.727032	1.01532e-18	0.80438	7.24035e-28
WBGene00012237	WAGO Class 22G	W04A8.2	1474.91	-0.642843	1.05378e-18	-1.01499	2.02923e-54
WBGene00019589	WAGO Class 22G	K09F6.6	189.059	1.54472	1.05378e-18	0.0944179	0.773463
WBGene00015111	WAGO Class 22G	B0281.4	2707.74	0.561118	1.08415e-18	0.532357	1.09974e-20
WBGene00004305	WAGO Class 22G	R05D11.3, ran-4	741.776	-0.877579	1.16046e-18	-0.5753	1.16751e-10
WBGene00017182	WAGO Class 22G	F02E11.4	3418.59	-0.654851	1.18959e-18	-0.0154389	0.915173
WBGene00045681	piRNA	21ur-5291, Y73F8A.58	658.792	0.971016	1.26271e-18	0.930734	9.21681e-21
WBGene00022523	WAGO Class 22G	ZC132.4	1112.12	0.902075	1.30729e-18	1.43767	2.81521e-58
WBGene00000294	WAGO Class 22G	cas-1, F41G4.2	198.296	1.46285	1.36333e-18	-0.566069	0.00326963
WBGene00019642	ALG Class 26G	K11C4.1	33.509	5.31598	1.61457e-18	2.55758	0.000150986
WBGene00049632	piRNA	21ur-4844, Y57G11C.379	102.907	2.05963	1.63597e-18	0.840576	0.000842267
WBGene00019094	WAGO Class 22G	F59A7.7	108.757	-2.13483	1.74587e-18	-1.19522	1.53103e-09
WBGene00014174	ALG Class 26G	ZK970.8	34.6846	5.05545	1.77455e-18	2.98496	9.26667e-07
WBGene00022512	WAGO Class 22G	dot-1.5, ZC53.6	5822.59	0.490198	1.83405e-18	0.24917	2.70223e-06
WBGene00047477	piRNA	21ur-4314, H12I19.26	369.049	1.03919	1.87817e-18	0.529956	6.57564e-06
WBGene00017419	WAGO Class 22G	F13B9.1, sec-16A.2	521.158	1.01247	1.93262e-18	-1.00344	5.26449e-18
WBGene00015887	WAGO Class 22G	C17C3.1	611.846	0.873145	2.15938e-18	0.209181	0.0719302
WBGene00002006	WAGO Class 22G	hsp-2, K09C4.3	766.168	-0.819514	2.84058e-18	-0.436973	3.48905e-07
WBGene00007777	ALG Class 26G	C27D8.1	32.7223	4.29777	2.88503e-18	2.10028	0.000115974
WBGene00017942	WAGO Class 22G	F31A9.4, fbxc-37	943.713	-0.768089	2.88503e-18	0.200278	0.0232822
WBGene00021013	WAGO Class 22G	W03G1.8	4836.72	0.533629	2.88503e-18	0.493014	2.5572e-19
WBGene00019267	WAGO Class 22G	H39E20.1	7518.92	0.48311	3.25979e-18	0.737352	5.28079e-52
WBGene00000636	WAGO Class 22G	col-60, F22D6.10	318.058	-1.20823	3.44791e-18	-0.486486	0.000119663
WBGene00013240	WAGO Class 22G	Y56A3A.28	797.795	0.804532	3.48026e-18	1.00155	2.56587e-34
MIMAT0000048	miRNA	miR-76-3p	973.79	1.00827	3.85586e-18	0.635233	4.60512e-09
WBGene00017310	WAGO Class 22G	F09G2.1	1991.87	-0.665956	4.07423e-18	-0.171567	0.0347993
WBGene00020183	WAGO Class 22G	T03D3.5	1343.79	-0.687217	5.03614e-18	-0.814333	1.11665e-30
WBGene00194700	ALG Class 26G	B0025.5	29.6193	4.98366	5.25269e-18	2.17501	0.00114022
WBGene00004321	WAGO Class 22G	F54E7.7, rcan-1	2862.25	-0.607919	7.78575e-18	0.26161	8.38097e-05
WBGene00007982	WAGO Class 22G	C36E8.3, pxd-1	6043.63	-0.542435	7.78575e-18	-0.0866076	0.266432
WBGene00017325	ALG Class 26G	F10C1.3	31.4864	5.11062	8.24186e-18	2.88021	6.6495e-06
WBGene00018185	WAGO Class 22G	F38E9.3	1227.33	0.674696	8.45015e-18	0.577029	6.54276e-16
MIMAT0015096	miRNA	miR-46-5p	301.702	1.16567	1.0289e-17	0.91473	5.39546e-13
WBGene00011964	WAGO Class 22G	saeg-2, T23G5.6	14081	-0.454897	1.08017e-17	-2.47646	0
MIMAT0000303	miRNA	miR-247-3p	91.6586	2.06233	1.10502e-17	1.18311	1.05521e-06
WBGene00045218	WAGO Class 22G	K08C9.8	126.903	-1.88157	1.2673e-17	-1.82213	5.1579e-21
WBGene00046748	piRNA	21ur-5059, Y105C5A.145	68.8265	2.32787	1.2673e-17	0.914668	0.00254549
WBGene00048010	piRNA	21ur-2671, Y57G11A.41	283.682	1.15162	1.35058e-17	0.651289	8.39122e-07
WBGene00048850	piRNA	21ur-2991, Y73F8A.317	98.5573	2.01313	1.85055e-17	0.477607	0.109311
WBGene00014920	WAGO Class 22G	Y53F4B.38	1006.91	-0.737057	2.10569e-17	0.801839	1.39874e-30
WBGene00004862	CSR Class 22G	sma-9, T05A10.1	134.257	1.66672	2.52588e-17	0.50929	0.024651
WBGene00004862	WAGO Class 22G	sma-9, T05A10.1	134.257	1.66672	2.52588e-17	0.50929	0.024651
WBGene00018663	WAGO Class 22G	F52C6.6, math-31	54.6563	-3.34724	2.5553e-17	-3.43948	1.75056e-22
WBGene00171796	piRNA	21ur-6259, Y57G11A.179	146.432	1.59346	3.56508e-17	0.534351	0.0114635
WBGene00050168	piRNA	21ur-4411, Y57G11C.428	1465.84	0.895498	4.48246e-17	0.222494	0.0625757
WBGene00021669	WAGO Class 22G	Y48G1BM.4	2785.05	0.582284	4.51042e-17	-0.15954	0.0367126
WBGene00012993	WAGO Class 22G	dmsr-3, Y48C3A.11	1511.08	-0.689078	4.98906e-17	-0.378033	6.22338e-07
WBGene00011241	ALG Class 26G	mpz-5, R11A8.8	33.5246	4.83074	5.08774e-17	3.33363	1.54312e-08
WBGene00013712	ALG Class 26G	dlc-6, Y106G6G.3	33.7734	5.82379	6.54398e-17	3.55608	1.37469e-06
WBGene00012605	ALG Class 26G	Y38F1A.1	32.7334	3.93843	6.69636e-17	2.08188	4.28036e-05
WBGene00048496	piRNA	21ur-2683, Y116A8C.127	252.023	-1.44588	7.8108e-17	-0.474656	0.00346108
WBGene00045166	WAGO Class 22G	Y54G2A.51	483.511	0.892133	8.22241e-17	0.367377	0.000863904
WBGene00195185	WAGO Class 22G	F19G12.9	701.304	0.818633	8.76394e-17	1.36699	5.13661e-58
WBGene00005903	WAGO Class 22G	srx-12, Y55F3AM.2	532.367	0.970813	1.0268e-16	1.76763	1.9121e-69
WBGene00006513	WAGO Class 22G	rimb-1, Y39A3CL.2	963.524	0.704612	1.88402e-16	-3.32977	1.9062e-205
MIMAT0000699	miRNA	miR-357-3p	154.852	1.6442	1.97027e-16	1.41983	1.92696e-14
MIMAT0000305	miRNA	miR-249-3p	103.492	1.77875	2.10974e-16	0.602753	0.0143408
WBGene00001837	CSR Class 22G	C10E2.3, hda-4	98.9638	1.76191	2.22391e-16	0.0605542	0.89571
WBGene00001837	WAGO Class 22G	C10E2.3, hda-4	98.9638	1.76191	2.22391e-16	0.0605542	0.89571
WBGene00206474	WAGO Class 22G	T22A3.12	280.992	1.13825	2.5204e-16	1.05643	9.40507e-17
WBGene00016864	WAGO Class 22G	C52A10.3	71.1379	-2.7435	2.64732e-16	-2.1003	1.30376e-14
WBGene00046526	piRNA	21ur-1326, Y67A10A.41	797.602	0.732494	3.08973e-16	0.588029	9.48664e-13
WBGene00012103	WAGO Class 22G	clec-12, T27F6.2	232.361	1.23795	3.47412e-16	0.777866	1.15561e-07
WBGene00022508	WAGO Class 22G	ZC53.1	749.07	0.721274	3.51297e-16	-0.437609	9.11237e-07
WBGene00009812	WAGO Class 22G	F47B10.1, suca-1	89.6738	-2.01556	3.84402e-16	-2.47481	2.01114e-26
WBGene00044495	WAGO Class 22G	Y54G2A.40	516.656	1.06196	4.0468e-16	2.8378	2.41312e-153
WBGene00013236	WAGO Class 22G	Y56A3A.18	2242.8	0.537012	4.1367e-16	0.62219	1.96993e-26
WBGene00046939	piRNA	21ur-4834, Y105C5A.163	451.169	1.13284	4.37459e-16	0.67551	3.84099e-07
WBGene00219207	WAGO Class 22G	C01F6.14	8013.05	0.509025	4.44937e-16	0.43865	6.09325e-15
WBGene00006592	WAGO Class 22G	dpy-31, R151.5	4445.19	-0.509792	4.64878e-16	-0.114223	0.105894
WBGene00003602	WAGO Class 22G	H01A20.1, nhr-3	331.768	-1.02593	4.92691e-16	-1.2747	6.09945e-29
WBGene00006044	ALG Class 26G	ssp-16, T27A3.3	29.5183	4.7685	5.09739e-16	2.86204	4.10053e-06
WBGene00009635	WAGO Class 22G	F42F12.3	425.471	-1.03145	5.19065e-16	-0.946562	4.97085e-17
WBGene00015989	WAGO Class 22G	C18H2.2	1688.69	-0.596854	5.2612e-16	-0.81928	5.19351e-36
WBGene00009917	WAGO Class 22G	F52A8.4, glb-18	373.139	0.99791	5.43442e-16	1.10113	1.99434e-23
WBGene00007076	WAGO Class 22G	AC8.4	2001.11	0.544191	5.78889e-16	0.504334	7.8707e-17
WBGene00043989	WAGO Class 22G	AC8.11	2001.11	0.544191	5.78889e-16	0.504334	7.8707e-17
WBGene00048531	piRNA	21ur-3085, Y57G11C.293	2672.6	0.555272	6.00014e-16	0.469214	3.91331e-14
WBGene00017279	ALG Class 26G	F09C12.8	28.3277	5.12735	6.01783e-16	2.90759	2.09522e-05
WBGene00013859	WAGO Class 22G	ZC247.1	6135.27	0.495031	6.04143e-16	0.405279	2.12951e-13
WBGene00022541	ALG Class 26G	ZC190.7	29.1962	5.37994	6.04143e-16	3.11367	1.28791e-05
WBGene00009512	WAGO Class 22G	bigr-1, F37H8.3	98.0782	-2.18073	6.0589e-16	-0.744668	0.000881353
WBGene00000903	WAGO Class 22G	B0412.2, daf-7	134.916	-1.55954	6.64586e-16	-2.70808	2.63681e-42
WBGene00004140	WAGO Class 22G	ebax-1, R09E10.7	654.864	-0.924161	6.89275e-16	-0.717668	2.1406e-12
WBGene00174145	piRNA	21ur-6626, C09B9.75	335.942	-1.13968	6.94716e-16	-0.70464	2.04904e-08
WBGene00011399	WAGO Class 22G	T03F6.3	440.08	-0.920987	7.00705e-16	-0.982396	4.75305e-22
WBGene00010550	WAGO Class 22G	K04B12.2	5478	-0.448134	7.04365e-16	-0.129494	0.0269406
WBGene00165185	piRNA	21ur-6706, Y105C5B.626	1240.8	0.858477	7.15803e-16	0.534932	7.73432e-08
WBGene00015429	WAGO Class 22G	C04E7.2, sor-3	310.998	-1.13885	7.39292e-16	-0.517531	5.60989e-05
WBGene00010858	WAGO Class 22G	M04C9.3	137.963	-1.62668	8.09614e-16	-1.51152	1.40641e-17
WBGene00165719	piRNA	21ur-6241, H06H21.16	140.967	-1.69679	8.82038e-16	-0.478811	0.0123867
MIMAT0000701	miRNA	miR-359	3078.98	0.603264	9.0831e-16	0.804618	2.55091e-34
WBGene00044169	WAGO Class 22G	C06C3.10	327.417	-1.05942	9.21285e-16	-0.219321	0.116891
WBGene00018065	WAGO Class 22G	F35F11.2	284.225	-1.09673	1.18317e-15	-1.18009	5.13588e-22
WBGene00013162	WAGO Class 22G	Y53F4B.16	2277.47	0.5562	1.20848e-15	1.18062	3.5908e-87
WBGene00012442	WAGO Class 22G	Y15E3A.3	228.707	-1.22481	1.23283e-15	-1.84828	5.57308e-38
WBGene00022278	CSR Class 22G	rcor-1, Y74C9A.4	632.274	0.754864	1.26745e-15	0.405196	1.11386e-05
WBGene00018199	ERGO Class 26G	F39E9.7	288.289	-1.45241	1.31628e-15	0.140803	0.556431
WBGene00014672	WAGO Class 22G	C08F11.6	128.73	-1.75161	1.41205e-15	-0.902714	1.28445e-06
WBGene00000915	CSR Class 22G	C47E8.5, hsp-90	892.848	0.746612	1.53402e-15	0.00808525	0.97065
WBGene00017070	WAGO Class 22G	D2096.2, praf-3	379.329	-1.03731	1.53402e-15	-0.382747	0.00190833
WBGene00021909	WAGO Class 22G	Y55B1BL.1	40.0511	3.7583	1.69319e-15	3.48383	1.88369e-14
WBGene00020306	WAGO Class 22G	T07D3.3	5239.58	-0.457422	1.7248e-15	0.124317	0.0424129
WBGene00018005	WAGO Class 22G	F33D11.8, nlp-62	1024.09	-0.661768	1.74232e-15	-0.453337	1.59046e-09
WBGene00019370	WAGO Class 22G	K03H6.5	168.02	-1.45588	1.74298e-15	-0.655648	4.31083e-05
WBGene00008838	WAGO Class 22G	F15A4.2	78.0309	-2.40793	1.87535e-15	-1.32204	4.2801e-08
WBGene00006062	WAGO Class 22G	F30A10.8, stn-1	323.825	-1.08353	2.00382e-15	-0.0540144	0.803593
WBGene00008568	WAGO Class 22G	F08A8.5	1149.79	0.755464	2.03557e-15	0.989816	2.60056e-32
WBGene00169737	piRNA	21ur-13680, Y116A8C.323	41.5195	3.01828	2.61124e-15	1.29834	0.00230173
WBGene00007119	WAGO Class 22G	B0250.2, calf-1	2561.81	-0.535623	2.6822e-15	0.321166	1.35285e-07
WBGene00004352	WAGO Class 22G	rgs-9, ZC53.7	444.358	-0.879676	2.81702e-15	-1.1844	5.41e-32
WBGene00008694	WAGO Class 22G	F11C1.5, vwa-8	158.535	1.38818	3.17701e-15	0.59921	0.00126567
WBGene00007354	WAGO Class 22G	C06A1.3	105.944	-1.79097	3.19418e-15	-1.69519	1.54285e-17
MIMAT0006584	miRNA	miR-1817	253.714	1.28965	3.94861e-15	1.07289	1.45809e-12
WBGene00018804	WAGO Class 22G	F54D10.3, lido-15	8295.82	-0.448674	3.98883e-15	2.22729	0
WBGene00020473	WAGO Class 22G	lips-12, T13B5.6	944.933	-0.726316	4.03878e-15	-0.144932	0.169886
WBGene00022275	WAGO Class 22G	txt-7, Y74C9A.1	722.593	-0.779814	4.26964e-15	-1.04675	5.11253e-32
WBGene00020407	WAGO Class 22G	chil-24, T10D4.3	861.857	-0.912633	4.51272e-15	1.94851	1.82474e-115
MIMAT0004222	miRNA	miR-787-3p	1511.6	0.784719	4.5302e-15	0.741037	1.45022e-16
WBGene00020298	CSR Class 22G	T07A9.10	399.035	0.937262	4.62861e-15	0.818364	8.45507e-14
WBGene00012368	WAGO Class 22G	fbxa-93, W09G3.5	86.7706	-2.01767	4.95951e-15	-2.02771	5.48387e-19
WBGene00007331	WAGO Class 22G	C05C10.4, pho-11	73.5843	-2.23299	4.99411e-15	-1.66813	1.27712e-12
WBGene00020018	WAGO Class 22G	R12B2.2	264.65	-1.16978	5.16059e-15	-0.127871	0.506871
WBGene00166173	piRNA	21ur-5927, C39H7.27	239.034	-1.32449	5.17597e-15	-0.775283	2.32474e-07
MIMAT0004230	miRNA	miR-795-5p	158.444	1.4591	5.29568e-15	0.599354	0.0025257
WBGene00009457	ALG Class 26G	F36A2.10	26.8843	4.03534	5.33743e-15	1.64165	0.0070881
WBGene00007977	ALG Class 26G	C36B1.10, gska-3	26.7551	4.27141	5.94156e-15	2.20263	0.000254843
WBGene00018137	WAGO Class 22G	bath-41, F37A4.9	1075.26	-0.643894	6.51989e-15	-0.219829	0.00769074
WBGene00047916	piRNA	21ur-2841, Y37A1B.84	101.021	1.77541	7.32279e-15	0.461643	0.10214
WBGene00006962	WAGO Class 22G	C18A11.5, xol-1	1484.59	0.603733	7.56175e-15	0.125185	0.184153
WBGene00000462	WAGO Class 22G	ceh-41, T26C11.5	370.194	0.951622	8.18414e-15	0.15767	0.34662
WBGene00011303	WAGO Class 22G	R166.3	708.999	-0.734347	8.28994e-15	-0.503559	3.40654e-09
WBGene00018837	WAGO Class 22G	F54G2.1	385.496	0.950294	8.66188e-15	-0.0330127	0.893347
WBGene00021387	WAGO Class 22G	Y37F4.6	539.33	-0.867131	8.71993e-15	-0.566913	1.74591e-08
WBGene00008665	WAGO Class 22G	ercc-1, F10G8.7	850.945	0.693622	9.49077e-15	0.419812	8.65188e-07
WBGene00022753	ALG Class 26G	ZK484.7	27.3816	4.56869	9.93742e-15	2.468	0.000114027
WBGene00021479	WAGO Class 22G	oac-55, Y39H10A.2	71.9783	-2.45977	1.12893e-14	-1.15679	3.88905e-06
WBGene00020815	WAGO Class 22G	T25G12.9	424.81	0.902291	1.15525e-14	0.647785	3.52408e-09
WBGene00013504	WAGO Class 22G	Y71A12B.7	823.787	0.680403	1.23359e-14	0.202789	0.0385594
WBGene00010119	WAGO Class 22G	F55G7.1	115.064	-1.64115	1.37159e-14	-2.48314	1.72655e-32
WBGene00009223	CSR Class 22G	F28F8.5, mdt-28	472.5	0.896461	1.41632e-14	1.56743	1.92272e-55
WBGene00008728	WAGO Class 22G	F13A7.13, sre-36	187.239	1.3408	1.49395e-14	1.16107	6.19348e-13
WBGene00016295	WAGO Class 22G	C32B5.1, fbxc-40	89.7868	-2.03123	1.53479e-14	-1.4816	2.4251e-11
WBGene00045255	WAGO Class 22G	nhr-146, Y41D4B.27	727.865	-0.764543	1.57793e-14	-0.346455	0.000224345
WBGene00019729	WAGO Class 22G	M02D8.3	1794.81	0.536385	1.69774e-14	0.144346	0.0660457
WBGene00014148	WAGO Class 22G	ZK909.3	1055.16	-0.648558	1.83263e-14	-0.0569289	0.653222
WBGene00012926	ALG Class 26G	Y47D3A.13	26.8437	5.46775	2.01786e-14	3.2977	1.5389e-05
WBGene00050448	piRNA	21ur-3192, Y73F8A.463	136.831	1.50081	2.26987e-14	0.439726	0.057749
WBGene00022144	WAGO Class 22G	pghm-1, Y71G12B.4	99.5719	-1.8156	2.38703e-14	-1.99151	1.57593e-20
WBGene00009572	WAGO Class 22G	F40D4.13	3963.98	0.46982	2.46886e-14	0.0184906	0.87235
WBGene00012854	WAGO Class 22G	Y44A6D.3	1773.07	-0.668903	2.59511e-14	-0.160254	0.100088
WBGene00007487	WAGO Class 22G	C09G1.5	118.378	-1.6075	2.72252e-14	-1.48617	8.96235e-16
WBGene00167665	piRNA	21ur-6004, ZK550.28	128.933	1.45678	2.94039e-14	0.349289	0.150836
WBGene00011126	WAGO Class 22G	R07H5.6	838.648	-0.693865	2.95529e-14	-0.639454	3.74352e-15
WBGene00014179	ALG Class 26G	ZK1010.5	25.262	5.15711	3.03929e-14	2.92162	7.20796e-05
WBGene00049057	piRNA	21ur-404, Y73F8A.340	96.5687	1.72051	3.34213e-14	0.327895	0.298249
WBGene00021863	WAGO Class 22G	Y54F10BM.9	3256.83	-0.481451	3.50479e-14	-0.092916	0.220821
WBGene00013945	WAGO Class 22G	ZK228.2	885.324	-0.660245	3.80108e-14	-1.17072	5.46725e-50
WBGene00010448	WAGO Class 22G	K01A6.6	57.5435	-2.55956	4.04173e-14	-2.29057	1.26153e-15
WBGene00019517	WAGO Class 22G	K08B4.5	32340.2	-0.396142	4.52393e-14	-0.0607185	0.375782
WBGene00194691	ALG Class 26G	ZK1098.12	24.3107	5.11856	5.83209e-14	2.81026	0.000165425
WBGene00010100	ERGO Class 26G	F55C9.3	83.7831	-2.90826	6.33527e-14	0.291273	0.421638
WBGene00170428	piRNA	21ur-7645, Y105C5B.1043	72.7103	1.87862	6.51449e-14	0.349718	0.331869
WBGene00019769	ALG Class 26G	kin-35, M04F3.3	24.3755	5.38783	6.7175e-14	2.91329	0.000237802
WBGene00044651	WAGO Class 22G	egrh-3, Y94H6A.11	80.5895	1.80236	7.00648e-14	0.55883	0.0524292
WBGene00008929	WAGO Class 22G	F18A11.2	5714.04	0.448812	7.02043e-14	0.785802	8.85011e-52
WBGene00019638	WAGO Class 22G	K10F12.6	3221.08	-0.50017	7.44474e-14	-0.450609	4.34717e-14
WBGene00172985	piRNA	21ur-5904, C11D2.83	142.949	-1.57557	8.01151e-14	-0.834377	5.45328e-06
WBGene00009643	ALG Class 26G	F42G4.6	24.5231	5.11603	8.30596e-14	2.87007	0.000116994
WBGene00006048	ALG Class 26G	ssp-31, ZK1225.6	26.0099	5.74776	9.4564e-14	3.32784	6.67936e-05
MIMAT0022312	miRNA	miR-356b-3p	410.971	0.917311	9.47771e-14	0.829263	1.48267e-13
WBGene00044585	WAGO Class 22G	C40H5.8	148.116	-1.46853	9.66887e-14	-1.06368	5.10132e-10
WBGene00048858	piRNA	21ur-884, Y57G11C.317	57.2711	2.18319	9.719e-14	0.645551	0.0751913
WBGene00020207	WAGO Class 22G	T04B8.5	314.24	-1.03756	1.08703e-13	-0.954124	1.24422e-14
WBGene00012818	WAGO Class 22G	Y43F8B.7	105.201	1.71715	1.16123e-13	1.46258	1.43238e-11
WBGene00012717	WAGO Class 22G	Y39E4B.6	1455.42	-0.631133	1.28478e-13	0.495508	1.37347e-11
WBGene00013590	ALG Class 26G	Y81G3A.1	24.3804	5.1061	1.28937e-13	2.86741	0.000128397
WBGene00018178	ALG Class 26G	F38E1.3	26.1357	5.72511	1.35309e-13	3.40355	4.15639e-05
WBGene00021417	WAGO Class 22G	nhr-236, Y38F2AL.5	1239.59	0.641196	1.47912e-13	0.866374	3.91606e-30
WBGene00044768	WAGO Class 22G	M117.7	297.523	1.01238	1.62129e-13	0.727462	1.94677e-08
WBGene00022486	WAGO Class 22G	fbxa-61, Y119D3B.8	277.627	1.0162	1.96893e-13	0.781203	1.59046e-09
WBGene00015024	ALG Class 26G	B0205.10	23.0657	4.35175	2.08033e-13	2.07471	0.00210395
WBGene00049114	piRNA	21ur-4864, T27E7.30	1575.42	-0.579655	2.10802e-13	0.0334079	0.801252
WBGene00018895	ALG Class 26G	F55F8.7	25.465	5.65168	2.27337e-13	3.49406	2.08038e-05
WBGene00020100	WAGO Class 22G	mks-1, R148.1	1226.79	-0.633099	2.52808e-13	0.0929662	0.40187
WBGene00219218	WAGO Class 22G	Y73B6BL.288	123.713	-1.58407	2.86926e-13	-1.06298	1.22855e-08
WBGene00174594	piRNA	21ur-5707, Y37A1B.323	272.052	1.10587	2.9513e-13	0.324993	0.0620082
WBGene00010935	WAGO Class 22G	M163.1	183.89	-1.29397	3.04814e-13	-0.411807	0.0141886
WBGene00009801	WAGO Class 22G	F47A4.5, ipla-2	86.3227	1.63985	3.55944e-13	-0.899282	0.00110892
WBGene00007771	WAGO Class 22G	C27C12.1	304.158	-0.990732	3.75531e-13	-1.60461	3.63459e-37
WBGene00050460	piRNA	21ur-4088, H32C10.24	169.793	-1.53016	3.81682e-13	-0.660147	0.000534539
MIMAT0020327	miRNA	miR-228-3p	100.672	1.66982	3.92427e-13	0.908624	0.000102225
WBGene00022745	WAGO Class 22G	ZK470.2	151.794	-1.35537	4.42963e-13	-1.55996	2.11178e-20
WBGene00022163	WAGO Class 22G	Y71G12B.28	21011.6	-0.442655	4.88465e-13	0.198711	0.000857972
WBGene00045806	piRNA	21ur-1413, Y73F8A.69	126.819	1.4376	4.88465e-13	0.0278934	0.953615
WBGene00004964	ALG Class 26G	AC3.10, spe-10	23.699	5.24756	5.15675e-13	3.1948	3.84257e-05
WBGene00003674	WAGO Class 22G	nhr-84, T06C12.7	926.795	0.624709	5.56612e-13	0.833451	4.68356e-28
WBGene00003387	WAGO Class 22G	mod-5, Y54E10BR.7	1040.7	0.729772	5.62765e-13	1.64186	9.9704e-82
WBGene00007849	WAGO Class 22G	C31E10.8, tbc-19	201.365	-1.24484	5.63591e-13	-0.795603	1.80878e-07
WBGene00014811	WAGO Class 22G	M162.9	945.04	-0.63966	5.92899e-13	-0.277494	0.00118319
WBGene00045525	piRNA	21ur-4886, F52B11.9	56.5672	2.14566	7.09134e-13	0.164866	0.777564
WBGene00017542	ALG Class 26G	F17E9.5	22.554	4.96755	8.25338e-13	2.85001	0.000151315
WBGene00022129	WAGO Class 22G	lron-11, Y71F9B.8	1768.94	0.62598	8.5127e-13	0.0485125	0.739092
WBGene00021340	WAGO Class 22G	Y34F4.5	268.022	-1.01633	8.83821e-13	-0.934576	1.12476e-13
WBGene00044134	WAGO Class 22G	D1025.10	256.382	-1.04675	8.84252e-13	-1.21546	1.80787e-20
WBGene00006776	WAGO Class 22G	T19B4.7, unc-40	1040.09	-0.613137	8.86347e-13	-0.716489	4.53985e-21
WBGene00006050	ALG Class 26G	K07F5.11, ssq-1	23.0746	4.24175	9.06259e-13	2.38949	0.00020011
WBGene00048298	piRNA	21ur-3743, Y105C5B.333	857.234	0.692698	9.30557e-13	0.556475	3.88237e-10
WBGene00007987	ALG Class 26G	C36H8.1	22.2598	4.57716	9.32534e-13	2.40644	0.000701958
WBGene00014944	WAGO Class 22G	Y68A4A.12	209.61	1.12598	9.32534e-13	-0.265448	0.199675
WBGene00007920	WAGO Class 22G	C34C12.1	2504.48	0.495718	9.81557e-13	-0.132948	0.0939751
WBGene00021349	WAGO Class 22G	arl-13, Y37E3.5	2983.91	0.450193	9.85646e-13	1.05194	3.18709e-85
WBGene00021008	WAGO Class 22G	W03F11.5	174.129	-1.26345	1.04e-12	-1.99112	1.3278e-32
WBGene00046249	piRNA	21ur-1283, F55B11.14	111.104	1.43563	1.07682e-12	0.286201	0.302693
WBGene00008086	WAGO Class 22G	C44C10.5	7915.77	-0.443609	1.11404e-12	-0.325741	8.70577e-09
WBGene00014562	WAGO Class 22G	Y17D7B.7	1492.01	0.597613	1.1176e-12	1.08282	6.89498e-51
WBGene00009005	WAGO Class 22G	F21C3.6	109.937	-1.66142	1.25811e-12	-1.05998	1.26631e-07
WBGene00020673	WAGO Class 22G	T22B7.4	864.125	0.664652	1.28661e-12	0.309674	0.00096231
MIMAT0015113	miRNA	miR-230-5p	100.81	1.73747	1.32192e-12	1.08329	7.10707e-06
WBGene00019909	WAGO Class 22G	R06A10.1	1185.36	-0.602169	1.40434e-12	0.544485	2.45368e-14
WBGene00014904	WAGO Class 22G	Y49E10.26	191.083	1.21386	1.4678e-12	0.690382	4.84887e-05
WBGene00195186	WAGO Class 22G	F19G12.10	1902.88	0.520874	1.55378e-12	0.951203	5.27644e-51
WBGene00016935	WAGO Class 22G	C54G7.4, ifta-1	62.9026	-2.22624	1.60043e-12	-2.13809	6.42812e-15
WBGene00003124	WAGO Class 22G	K10B3.9, mai-1	441.526	-0.842714	1.75788e-12	-0.412525	0.000209131
WBGene00047551	piRNA	21ur-2135, Y73F8A.204	78.1804	1.70451	1.92548e-12	0.113106	0.80972
MIMAT0000049	miRNA	miR-77-3p	187775	0.433618	1.99342e-12	0.99567	7.72576e-79
WBGene00050940	ALG Class 26G	C25D7.16	30.0788	6.64467	2.01401e-12	4.49453	5.526e-06
WBGene00019216	ALG Class 26G	H20J04.1	25.167	5.92604	2.17249e-12	3.90967	1.077e-05
WBGene00002264	WAGO Class 22G	lec-1, W09H1.6	213.142	-1.23581	2.19309e-12	-0.220785	0.266537
WBGene00009867	WAGO Class 22G	F49C5.4	1424.51	0.520979	2.43942e-12	0.408229	2.15059e-09
WBGene00049484	piRNA	21ur-3042, Y67A10A.110	62.2628	2.02236	2.46468e-12	0.586202	0.101839
WBGene00007446	ALG Class 26G	C08F8.4, mboa-4	21.745	5.22944	2.54505e-12	2.73252	0.00104165
WBGene00007081	ALG Class 26G	AH6.3	21.5702	4.90096	2.5724e-12	2.72997	0.000366633
WBGene00016177	WAGO Class 22G	C28C12.1	901.514	-0.609438	2.61458e-12	-0.0561558	0.667494
WBGene00021893	WAGO Class 22G	ndnf-1, Y54G2A.29	1997.02	0.53524	2.64598e-12	0.732023	5.7006e-28
WBGene00017291	WAGO Class 22G	F09E5.14	285.107	-1.11926	3.27466e-12	0.482831	0.000456201
WBGene00018894	CSR Class 22G	F55F8.6, mff-2	216.283	-1.15614	3.30142e-12	-0.63987	1.75789e-05
WBGene00000075	WAGO Class 22G	adm-4, ZK154.7	223.742	-1.03585	3.41094e-12	-3.27243	2.3016e-77
WBGene00021053	WAGO Class 22G	gadr-4, W06A11.2	102.606	1.50241	3.45804e-12	0.763686	0.000659078
WBGene00009233	WAGO Class 22G	F28H6.4	573.2	-0.719328	3.47545e-12	-1.81555	9.31037e-77
WBGene00019922	WAGO Class 22G	fbxc-28, R07C3.6	157.005	-1.36257	3.52516e-12	-0.994354	6.55021e-09
WBGene00049023	piRNA	21ur-1392, Y4C6A.17	223.943	-1.11193	3.54357e-12	-0.985682	2.96583e-12
WBGene00008111	WAGO Class 22G	C46C2.3	6895.22	0.430416	3.76838e-12	-0.292024	4.14565e-07
WBGene00021274	WAGO Class 22G	Y23H5B.3	973.18	-0.668219	3.84184e-12	0.0825563	0.531322
MIMAT0000039	miRNA	miR-67-3p	690.132	0.770098	3.86049e-12	0.624475	7.97848e-10
WBGene00018933	WAGO Class 22G	F56B3.9	431.255	0.85191	4.05372e-12	1.59234	1.04801e-52
WBGene00194725	WAGO Class 22G	T16H12.13	826.83	0.633512	4.38681e-12	1.37433	4.96291e-71
WBGene00046647	piRNA	21ur-1836, Y105C5B.140	43.1474	2.41536	4.90975e-12	0.90535	0.0267656
WBGene00022030	WAGO Class 22G	Y65B4A.7	1034.99	0.609166	4.99674e-12	1.03814	1.18657e-42
WBGene00050166	piRNA	21ur-3078, H32C10.22	182.003	-1.26665	5.00562e-12	-0.686054	2.84089e-05
WBGene00020235	WAGO Class 22G	T05A12.4	253.836	-1.01677	5.06017e-12	-0.635122	1.43656e-06
WBGene00045043	WAGO Class 22G	Y116A8C.48	1738.69	-0.470335	5.6979e-12	-0.399973	6.50497e-11
WBGene00012087	ALG Class 26G	T27E7.1	21.6735	4.75158	5.97725e-12	2.39975	0.00191094
WBGene00045896	piRNA	21ur-2957, Y37A1B.33	136.659	1.37651	6.17727e-12	0.512171	0.0210153
WBGene00165850	piRNA	21ur-6176, Y105C5A.569	197.458	1.08727	6.3312e-12	0.184151	0.414794
WBGene00168154	piRNA	21ur-5745, C06E7.59	100.295	-1.64565	6.9066e-12	-1.20506	4.91632e-09
WBGene00010330	WAGO Class 22G	F59D12.2	100.321	-1.68004	6.92763e-12	-1.42944	1.71726e-11
WBGene00015547	WAGO Class 22G	ain-1, C06G1.4	280.587	0.929657	7.48271e-12	0.179134	0.325131
WBGene00018021	WAGO Class 22G	F34D6.1	145.67	-1.31932	8.93067e-12	-0.993127	4.11147e-09
WBGene00019266	WAGO Class 22G	H35N09.2	1761.59	-0.514347	9.17166e-12	-0.475101	1.57237e-12
WBGene00049127	piRNA	21ur-3846, C11D2.33	54.3654	-2.42689	9.17166e-12	-1.51658	9.88713e-08
MIMAT0015110	miRNA	miR-84-3p	177.182	1.34874	9.19612e-12	1.13697	5.05228e-10
WBGene00012486	ALG Class 26G	Y18D10A.21	22.3391	5.08324	1.03125e-11	3.31577	2.31894e-05
WBGene00007850	WAGO Class 22G	C31G12.1	289.664	-0.923858	1.11255e-11	-0.734637	1.19053e-09
WBGene00018771	WAGO Class 22G	duox-2, F53G12.3	153.951	-1.25299	1.12742e-11	-1.58693	2.96597e-21
WBGene00015912	CSR Class 22G	C17F4.5, fbxc-50	172.268	-1.20536	1.19242e-11	-0.771091	8.92385e-07
MIMAT0020001	miRNA	miR-4813-3p	152.159	-1.41378	1.21541e-11	-0.465123	0.0189477
WBGene00007090	WAGO Class 22G	B0001.5	2244.66	-0.443465	1.21541e-11	-3.30308	0
WBGene00012366	WAGO Class 22G	maea-1, W09G3.2	672.655	-0.652009	1.2937e-11	-0.465273	9.15122e-08
WBGene00009696	WAGO Class 22G	F44F1.4	7053.56	0.446136	1.32444e-11	0.510581	1.24059e-18
WBGene00048558	piRNA	21ur-3614, Y105C5B.363	132.781	1.34456	1.34333e-11	-0.0205075	0.967008
WBGene00004240	WAGO Class 22G	M4.2, puf-4	1875.12	-0.489482	1.36562e-11	-0.10251	0.233906
WBGene00017215	ALG Class 26G	F07F6.1	20.3507	5.11673	1.36755e-11	2.6816	0.00152283
WBGene00010920	ALG Class 26G	M117.4	20.4541	5.05784	1.3694e-11	2.902	0.000367821
WBGene00001859	WAGO Class 22G	hil-8, T05E8.2	17129.3	-0.371501	1.49577e-11	0.0424862	0.601466
WBGene00044435	WAGO Class 22G	Y20F4.8	2459.42	0.488209	1.56446e-11	0.320543	2.12163e-06
WBGene00049371	piRNA	21ur-4181, ZK616.18	71.5397	-2.1421	1.64819e-11	-1.69585	3.46143e-10
WBGene00016605	ALG Class 26G	C43E11.5	24.6348	6.45475	1.69142e-11	3.83337	0.000227762
WBGene00206532	WAGO Class 22G	F11A6.15	495.07	0.783506	1.71285e-11	1.08587	9.29652e-27
WBGene00018761	WAGO Class 22G	F53E10.5	439.071	0.827791	1.74505e-11	-0.444611	0.000521435
WBGene00012402	ALG Class 26G	sfxn-1.3, Y6E2A.9	21.3224	5.45374	1.76778e-11	2.99275	0.000807853
WBGene00010690	WAGO Class 22G	K08H2.3	287.015	-0.901541	1.82977e-11	-2.30756	3.89459e-65
WBGene00018310	WAGO Class 22G	F41G4.7	4884.45	-0.397255	2.04497e-11	-0.255708	3.05531e-06
WBGene00009605	ALG Class 26G	F40G12.10	23.0501	4.58936	2.39942e-11	2.53158	0.000641875
WBGene00022181	WAGO Class 22G	pho-9, Y71H2AM.16	475.733	-0.832717	2.46935e-11	-0.260284	0.0427626
WBGene00016461	ALG Class 26G	C35E7.9	18.8873	4.75977	2.5387e-11	2.37069	0.00358062
WBGene00006640	WAGO Class 22G	F39C12.3, tsp-14	722.784	0.612214	2.55798e-11	-0.163255	0.140053
WBGene00019871	WAGO Class 22G	R04E5.8	746.94	-0.607858	2.67496e-11	-2.27562	1.53569e-138
WBGene00050662	piRNA	21ur-495, Y4C6A.20	204.36	-1.14269	2.73866e-11	-0.539153	0.000616063
WBGene00002204	ALG Class 26G	kin-21, W08D2.8	21.1676	5.08096	2.90665e-11	3.00751	0.000246719
WBGene00012946	WAGO Class 22G	Y47H9B.2	122.172	1.51757	2.90714e-11	2.07312	2.83416e-25
WBGene00014104	ALG Class 26G	ZK849.6	19.0135	5.32943	3.15483e-11	2.64631	0.00406499
WBGene00004745	WAGO Class 22G	F52E10.1, sdc-1	653.441	-0.723795	3.15516e-11	-0.379025	0.000209444
WBGene00010610	WAGO Class 22G	K07A1.3	1126.63	-0.570794	3.16019e-11	0.055939	0.662932
WBGene00166053	piRNA	21ur-5979, C09B9.29	221.562	-1.19881	3.19242e-11	-0.681764	2.95262e-05
WBGene00000535	WAGO Class 22G	cpi-1, K08B4.6	567.826	0.760453	3.24449e-11	2.00428	2.05948e-100
WBGene00010371	WAGO Class 22G	H06O01.4	1036.09	0.589614	3.67349e-11	0.579245	3.87788e-13
WBGene00168021	piRNA	21ur-6682, Y105C5B.841	254.998	1.2145	3.90476e-11	1.73203	1.80373e-27
WBGene00046256	piRNA	21ur-3196, Y73F8A.101	73.3831	1.69378	4.10094e-11	0.569988	0.0604821
WBGene00046931	piRNA	21ur-3195, Y105C5A.162	71.1804	1.76136	4.45991e-11	0.488983	0.146622
WBGene00019973	WAGO Class 22G	R09A1.3	64.5472	-2.00303	4.73929e-11	-1.69864	6.47464e-11
WBGene00019414	WAGO Class 22G	fbxb-51, K05F6.3	103.685	-1.63455	5.61007e-11	-1.03661	1.56641e-06
WBGene00049630	piRNA	21ur-5320, H32C10.16	143.602	-1.28121	5.71736e-11	-0.787973	4.79756e-06
WBGene00012624	WAGO Class 22G	fbxa-150, Y38H6C.11	2772.99	-0.519587	5.95603e-11	-0.876617	9.13059e-37
WBGene00045855	piRNA	21ur-4682, H04M03.16	75.1082	-1.91227	6.38005e-11	-1.0634	1.64085e-05
WBGene00167103	piRNA	21ur-8785, B0350.35	114.654	-1.49263	6.38863e-11	-1.18782	2.32333e-09
WBGene00003911	WAGO Class 22G	C09B8.7, pak-1	65.4973	1.72689	6.44562e-11	-0.825489	0.0136894
MIMAT0000287	miRNA	miR-232-3p	197.459	1.08791	6.48067e-11	0.943354	8.38379e-10
WBGene00013816	ERGO Class 26G	Y116F11A.1	83.4664	-2.57132	6.56937e-11	0.936014	0.000247906
WBGene00021068	WAGO Class 22G	W06H8.6	845.981	0.696376	6.75101e-11	1.6839	2.16692e-79
WBGene00018807	WAGO Class 22G	F54D10.6, fbxa-146	418.703	-0.797531	6.76153e-11	0.0219957	0.921572
WBGene00000536	WAGO Class 22G	clk-1, ZC395.2	231.839	1.15571	7.04824e-11	2.12544	9.59519e-46
WBGene00018232	ALG Class 26G	F40E3.5	20.9337	5.28786	8.16704e-11	3.37494	8.70991e-05
WBGene00012644	WAGO Class 22G	rabx-5, Y39A1A.5	686.725	0.685546	8.34545e-11	0.915445	2.68843e-23
WBGene00001905	WAGO Class 22G	F17E9.12, his-31	405.794	-0.830445	8.46082e-11	0.323552	0.00609929
WBGene00049556	piRNA	21ur-5151, Y116A8C.151	133.241	1.30305	8.99099e-11	0.351019	0.157738
WBGene00014826	WAGO Class 22G	R13H4.2	191.721	-1.18057	8.99291e-11	-0.482172	0.00482713
WBGene00048501	piRNA	21ur-290, Y105C5B.355	66.9728	1.70381	9.17396e-11	0.475122	0.15539
WBGene00010474	ALG Class 26G	K01D12.15	21.6386	5.02343	9.68684e-11	3.29058	4.82927e-05
WBGene00047458	piRNA	21ur-3026, C31H1.22	80.0999	-1.76883	9.72023e-11	-1.1523	7.17019e-07
WBGene00049751	piRNA	21ur-3213, Y105C5B.485	1108.83	0.553574	1.0312e-10	0.329963	5.8723e-05
WBGene00014956	WAGO Class 22G	Y102A5C.11	409.849	0.804197	1.10884e-10	0.294587	0.0298317
WBGene00021372	WAGO Class 22G	ugt-45, Y37E11AR.5	229.16	-1.07721	1.1373e-10	0.392741	0.00810139
WBGene00185118	WAGO Class 22G	K02E2.11	1129.13	0.631262	1.17664e-10	0.816353	1.39745e-21
WBGene00015988	WAGO Class 22G	C18H2.1, lido-18	26.115	3.22212	1.17877e-10	1.57778	0.00439824
WBGene00016639	WAGO Class 22G	C44B12.6	708.97	0.597677	1.17994e-10	0.481187	1.80306e-08
WBGene00020538	ERGO Class 26G	T16A1.9	163.325	-1.71004	1.26292e-10	0.209557	0.529697
WBGene00016614	WAGO Class 22G	C43H6.1, trpp-12	144.284	1.19661	1.26305e-10	0.622086	0.00110892
WBGene00011531	WAGO Class 22G	rsbp-1, T06D10.1	1873.85	-0.475269	1.34063e-10	-0.0262207	0.835152
WBGene00173820	piRNA	21ur-7445, T13A10.55	54.9769	-2.20246	1.34067e-10	-1.3674	1.03777e-06
WBGene00010209	WAGO Class 22G	F57G4.4, fbxa-191	341.093	-0.82651	1.34765e-10	-1.79533	1.74093e-49
WBGene00049887	piRNA	21ur-4611, F52B11.33	129.64	1.30088	1.35085e-10	0.27371	0.317011
WBGene00050946	WAGO Class 22G	M162.12	293.855	-0.854877	1.40371e-10	-1.82129	8.2462e-47
WBGene00050935	WAGO Class 22G	Y37H2A.16	6855.22	0.391072	1.41783e-10	0.333498	1.20339e-09
WBGene00018119	ALG Class 26G	F36H12.3	17.074	4.90415	1.49056e-10	2.19654	0.0161573
WBGene00018999	ALG Class 26G	F57B9.8	18.2598	4.70258	1.49056e-10	2.31183	0.00587104
WBGene00010704	WAGO Class 22G	K09A11.1	728.579	-0.600608	1.5706e-10	-0.697379	4.85471e-17
WBGene00046884	piRNA	21ur-1681, F55B11.22	69.0774	1.70748	1.5793e-10	0.0818991	0.883283
WBGene00021790	WAGO Class 22G	Y51H7C.12	809.462	0.609152	1.67616e-10	0.912123	1.71293e-28
WBGene00048318	piRNA	21ur-2289, C08F11.41	1609.88	-0.686897	1.67616e-10	-0.0292468	0.881088
WBGene00016561	WAGO Class 22G	C41D11.1, eri-6	33361.2	-0.337747	1.67749e-10	-0.220513	6.65773e-06
WBGene00007220	WAGO Class 22G	C01B9.1	109.294	1.63212	1.71963e-10	2.63622	2.35429e-33
WBGene00047192	piRNA	21ur-1276, Y51H4A.143	40.6426	2.35842	1.86644e-10	0.548227	0.28596
WBGene00013500	WAGO Class 22G	Y71A12B.2	1008.04	0.556034	1.8942e-10	0.598465	1.12633e-14
WBGene00005961	WAGO Class 22G	K07C6.15, srx-70	453.422	0.787558	1.90363e-10	0.451958	0.000180338
WBGene00169844	piRNA	21ur-7034, Y45F10D.98	73.6834	1.90502	1.92777e-10	-0.228491	0.658906
WBGene00172917	piRNA	21ur-6409, H12I19.102	262.557	0.953444	1.99027e-10	-0.118447	0.62307
WBGene00013501	WAGO Class 22G	Y71A12B.3	1009.01	0.555047	2.03311e-10	0.597144	1.28145e-14
WBGene00165114	piRNA	21ur-6548, C09B9.23	95.5757	-1.5948	2.12847e-10	-1.42134	8.89547e-11
WBGene00004403	CSR Class 22G	rom-4, Y116A8C.16	730.049	0.621104	2.19225e-10	0.340393	0.000388342
WBGene00008110	WAGO Class 22G	C46C2.2	367.11	-0.857076	2.19225e-10	-0.449067	0.000355166
WBGene00018803	WAGO Class 22G	F54D10.2, fbxa-24	892.198	0.604357	2.19225e-10	0.500865	8.42436e-09
WBGene00009865	WAGO Class 22G	F49B2.6	144.247	-1.22624	2.21763e-10	-0.623054	0.000332873
WBGene00019335	WAGO Class 22G	K02F6.1	291.752	-0.883581	2.22727e-10	-0.187048	0.236193
WBGene00008779	WAGO Class 22G	F14B4.1	63.6367	-1.91603	2.38287e-10	-2.03677	4.32231e-14
WBGene00019723	WAGO Class 22G	fbxc-47, M02B7.1	134.947	-1.26753	2.41156e-10	-1.08463	6.80824e-10
WBGene00010003	WAGO Class 22G	F53F8.6	1418.42	-0.5195	2.43456e-10	-0.204086	0.013471
WBGene00012797	WAGO Class 22G	Y43F4A.2	5059.2	0.435797	2.68648e-10	0.302066	2.14767e-06
WBGene00077653	WAGO Class 22G	Y51A2D.23	168.274	1.11669	2.75793e-10	0.653576	0.000201637
WBGene00010547	ALG Class 26G	K03H1.12	18.3988	4.57066	2.85066e-10	2.75883	0.000397776
WBGene00046264	piRNA	21ur-1258, Y67A10A.35	80.278	1.48658	2.96535e-10	-0.129189	0.774238
WBGene00002208	ALG Class 26G	kin-26, T06C10.6	18.2046	4.02736	3.19895e-10	1.56338	0.0490289
WBGene00017100	WAGO Class 22G	E02H9.2	1165.94	0.510784	3.24372e-10	0.527764	3.00735e-13
WBGene00050608	piRNA	21ur-258, C52D10.57	420.509	-0.933423	3.29552e-10	-0.0103936	0.97387
WBGene00049607	piRNA	21ur-815, Y105C5B.473	483.369	0.75254	3.48443e-10	0.116369	0.501765
WBGene00173301	piRNA	21ur-5541, Y73B6BL.237	177.364	-1.12991	3.54011e-10	-0.826387	2.2288e-07
WBGene00021463	WAGO Class 22G	Y39G10AR.5, zeel-1	154.079	-1.25587	3.6673e-10	-1.17153	3.39386e-11
WBGene00003976	WAGO Class 22G	pes-1, T28H11.4	925.613	-0.573717	3.68685e-10	-0.907164	3.21165e-29
WBGene00012701	CSR Class 22G	Y39B6A.43	138.977	1.20387	3.71764e-10	0.800574	1.86974e-05
WBGene00171779	piRNA	21ur-8969, F38C2.73	89.8227	1.58158	3.73668e-10	0.239396	0.53811
WBGene00166781	piRNA	21ur-5883, F23B2.24	68.4524	1.66621	3.75717e-10	0.511769	0.117246
WBGene00018121	ALG Class 26G	F36H12.5	18.5332	5.54498	3.81382e-10	3.27149	0.000704729
WBGene00019070	WAGO Class 22G	F58H7.5	8019.31	0.349227	4.16689e-10	0.223612	1.87609e-05
WBGene00006714	WAGO Class 22G	ubc-19, Y69H2.6	6540.81	-0.373842	4.46512e-10	0.389685	7.83006e-14
WBGene00044200	WAGO Class 22G	H37A05.4	876.88	-0.59985	4.96412e-10	0.664591	3.2914e-17
WBGene00010811	WAGO Class 22G	hmit-1.3, M01F1.5	532.804	0.737332	4.99361e-10	2.00934	8.47538e-96
WBGene00001565	CSR Class 22G	C14B9.6, gei-8	101.471	-1.62531	5.03209e-10	-0.319246	0.250499
WBGene00020255	WAGO Class 22G	T05C3.3	15447.3	0.334871	5.07769e-10	0.0610973	0.381061
WBGene00049625	piRNA	21ur-82, H32C10.15	112.959	-1.54687	5.15564e-10	-0.936801	1.88402e-05
WBGene00048994	piRNA	21ur-3822, Y105C5A.349	106.027	1.36213	5.43668e-10	0.369022	0.18006
WBGene00003041	ALG Class 26G	lin-61, R06C7.7	17.7903	5.06806	5.46261e-10	3.08875	0.000454374
WBGene00009788	WAGO Class 22G	F46F2.4	10710.9	-0.38526	5.55229e-10	-0.134865	0.0393562
WBGene00001912	WAGO Class 22G	his-38, K03A1.6	157.928	-1.12988	5.58058e-10	-1.00633	3.821e-10
WBGene00017007	WAGO Class 22G	D1007.10	499.219	-0.732369	5.66484e-10	-0.274396	0.02045
WBGene00171681	piRNA	21ur-6424, Y73B6BL.199	263.151	-1.01784	5.86085e-10	-0.18354	0.351608
WBGene00046895	piRNA	21ur-4302, K02B2.9	815.617	-0.671794	6.01746e-10	-0.505466	2.64069e-07
WBGene00049335	piRNA	21ur-3857, Y105C5B.432	121.239	1.22218	6.12904e-10	0.0485343	0.905356
WBGene00013279	ALG Class 26G	Y57A10B.7	19.8742	6.12272	6.26119e-10	3.61499	0.000834737
WBGene00047527	piRNA	21ur-85, T23G4.19	102.503	-1.51029	6.26119e-10	-0.23098	0.408342
WBGene00002253	WAGO Class 22G	F40F4.3, lbp-1	286.647	-0.87284	6.29763e-10	-0.782268	4.38221e-10
WBGene00000262	WAGO Class 22G	bra-1, F54B11.6	424.042	0.781392	6.5541e-10	1.11121	3.44116e-24
WBGene00011059	WAGO Class 22G	R06C1.4	1901.63	0.470318	6.71455e-10	-0.0881001	0.381383
MIMAT0020326	miRNA	miR-90-5p	641.953	0.738833	7.21588e-10	1.21669	2.03551e-32
WBGene00014168	ALG Class 26G	ZK945.6	17.518	4.73723	7.37697e-10	2.90919	0.000430145
WBGene00017818	WAGO Class 22G	F26D11.1	173.527	-1.12609	7.61352e-10	-0.458283	0.00797013
WBGene00009265	WAGO Class 22G	F30A10.7	537.742	-0.679785	7.74786e-10	0.351471	0.000355564
WBGene00004241	CSR Class 22G	F54C9.8, puf-5	637.794	0.602583	7.91531e-10	0.076168	0.615848
WBGene00047846	piRNA	21ur-5215, Y41E3.106	43.0594	2.11817	8.06417e-10	-0.0120612	0.98866
WBGene00014987	WAGO Class 22G	ZK637.6	2281.34	0.446839	8.94333e-10	0.2654	0.000137096
WBGene00166093	piRNA	21ur-6969, B0350.30	392.71	-0.903131	8.94664e-10	-1.07789	1.33192e-16
WBGene00016552	WAGO Class 22G	C40A11.9	1839.16	0.455973	9.06139e-10	0.705074	4.10619e-28
WBGene00015321	WAGO Class 22G	C02B8.2, fbxc-38	478.853	-0.722854	9.12976e-10	0.321364	0.00295543
WBGene00169726	piRNA	21ur-6428, LLC1.73	60.2454	1.81864	9.56561e-10	-0.0182688	0.980816
WBGene00013464	WAGO Class 22G	Y67H2A.7	1714.34	-0.503704	9.84196e-10	-0.435344	3.66772e-09
WBGene00020955	WAGO Class 22G	angl-1, W02G9.5	1810.64	0.468785	1.01137e-09	0.428745	5.15726e-10
WBGene00021839	WAGO Class 22G	nduf-5, Y54E10BL.5	203.758	-1.07795	1.01393e-09	0.0863465	0.737789
WBGene00012721	ALG Class 26G	Y39E4B.13	16.2046	5.09199	1.01711e-09	2.46904	0.0109675
WBGene00016054	ALG Class 26G	C24D10.2	25.0339	7.02296	1.02363e-09	4.64479	0.000145314
WBGene00167967	piRNA	21ur-6702, B0513.60	48.6969	1.93088	1.03962e-09	0.496717	0.240591
WBGene00012933	WAGO Class 22G	mib-1, Y47D3A.22	1738.44	-0.436089	1.06586e-09	-0.49455	4.27308e-15
WBGene00012499	WAGO Class 22G	Y24F12A.4	1247.05	-0.522392	1.07808e-09	0.849832	7.29742e-35
WBGene00049742	piRNA	21ur-2943, C02B10.27	190.035	-1.08334	1.09833e-09	-0.362248	0.0398912
WBGene00044436	WAGO Class 22G	Y47G6A.31	2119.23	-0.458852	1.14001e-09	0.115251	0.179404
WBGene00012148	CSR Class 22G	inos-1, VF13D12L.1	1042.31	-0.661776	1.14029e-09	0.423297	1.28226e-05
WBGene00018134	ALG Class 26G	F37A4.4	17.0407	4.4361	1.16816e-09	2.68799	0.000633932
WBGene00021978	WAGO Class 22G	Y58A7A.4	126.182	-1.29369	1.17878e-09	-1.10342	3.48804e-09
WBGene00018575	ALG Class 26G	clec-119, F47F6.5	20.1998	4.13183	1.20547e-09	2.46396	0.000642815
WBGene00019725	WAGO Class 22G	algn-14, M02B7.4	173.14	-1.06009	1.25382e-09	-0.749587	1.34707e-06
WBGene00044205	ALG Class 26G	T13F3.8	18.117	4.25251	1.28474e-09	2.70887	0.000254503
WBGene00167039	piRNA	21ur-6620, T12E12.25	81.8351	-1.71379	1.30848e-09	-1.07018	1.14118e-05
WBGene00045668	piRNA	21ur-1242, C39H7.11	67.6403	-1.85191	1.32209e-09	-0.84127	0.00133743
WBGene00016622	WAGO Class 22G	C43H8.2, mafr-1	337.772	-0.801529	1.32976e-09	-0.360109	0.00445747
WBGene00170018	piRNA	21ur-7127, H12I19.83	57.6941	1.78091	1.40653e-09	0.459096	0.238294
WBGene00013033	ALG Class 26G	Y49E10.10	19.4362	6.08325	1.41369e-09	3.57421	0.00113601
WBGene00048701	piRNA	21ur-112, Y105C5A.323	45.7895	1.99407	1.41862e-09	0.218021	0.714478
WBGene00044034	WAGO Class 22G	Y38E10A.28	136.528	1.23297	1.43776e-09	1.02879	6.07254e-08
WBGene00007675	WAGO Class 22G	C18D4.6	1205.18	-0.491797	1.45481e-09	-0.733768	9.18364e-25
WBGene00004874	CSR Class 22G	F35G12.8, smc-4	930.86	-0.532769	1.71599e-09	0.250576	0.00252311
WBGene00174269	piRNA	21ur-5543, H32C10.87	727.562	-0.628631	1.73229e-09	-0.143114	0.240885
WBGene00166109	piRNA	21ur-8534, Y105C5B.690	62.3562	1.66158	1.78937e-09	0.386693	0.307217
WBGene00015241	ALG Class 26G	B0524.2	16.9024	4.87128	1.79793e-09	2.23922	0.0184508
WBGene00017887	WAGO Class 22G	F28B3.6	508.268	-0.658355	1.9172e-09	0.0403527	0.820695
WBGene00048171	piRNA	21ur-285, T06A10.28	218.545	-1.11677	1.9424e-09	-0.208347	0.3451
WBGene00170134	piRNA	21ur-6187, Y105C5B.1021	74.317	1.59195	2.05509e-09	0.513468	0.108565
WBGene00016161	ALG Class 26G	C27D6.3	14.4822	8.08424	2.08798e-09	5.77169	4.79755e-05
WBGene00009550	ALG Class 26G	F38H4.6	16.3216	4.24676	2.19461e-09	2.23814	0.00507623
WBGene00011626	WAGO Class 22G	T08G5.7	198.511	1.01063	2.22336e-09	1.55279	7.26982e-27
WBGene00050929	WAGO Class 22G	F58D12.5	198.511	1.01063	2.22336e-09	1.55279	7.26982e-27
WBGene00013779	WAGO Class 22G	Y116A8B.1	589.326	-0.664516	2.3206e-09	0.608822	2.12652e-11
WBGene00049353	piRNA	21ur-3065, F26D12.24	165.857	-1.11225	2.39549e-09	-0.495958	0.00436807
WBGene00018622	WAGO Class 22G	F48G7.11, nhr-190	171.536	-1.0585	2.44296e-09	-1.33604	4.80257e-17
WBGene00000775	WAGO Class 22G	cpin-1, F38E11.3	692.486	-0.580489	2.49248e-09	-0.123606	0.286339
WBGene00018006	CSR Class 22G	F33D11.9, gpaa-1	130.725	-1.27168	2.56443e-09	-0.893314	2.1267e-06
WBGene00004202	WAGO Class 22G	C37A5.9, pry-1	749.134	-0.554056	2.59039e-09	-1.1276	7.0081e-42
WBGene00048916	piRNA	21ur-4527, VY10G11R.20	96.7757	1.30218	2.69994e-09	-0.116105	0.776661
WBGene00004954	WAGO Class 22G	H34C03.1, spd-3	94.5192	-1.40904	2.73902e-09	-1.80855	6.53077e-17
WBGene00022514	WAGO Class 22G	ZC64.1	271.282	0.861484	2.7652e-09	0.594946	1.73702e-05
WBGene00171934	piRNA	21ur-6427, H16O14.54	42.3676	-2.57643	2.78867e-09	-1.25177	0.000262676
WBGene00012345	ALG Class 26G	W08E3.4	17.7552	4.162	2.80352e-09	2.81288	0.000117001
WBGene00022272	WAGO Class 22G	Y73E7A.5	2172.91	-0.410442	2.80851e-09	0.141396	0.0496373
WBGene00014082	WAGO Class 22G	ZK795.2	986.818	-0.520038	2.892e-09	0.369034	1.31721e-06
WBGene00049094	piRNA	21ur-1476, Y73F8A.345	159.043	1.10945	3.04514e-09	0.316091	0.165701
WBGene00013847	CSR Class 22G	cls-3, ZC84.3	62.2052	-1.86896	3.05754e-09	-3.40607	3.02676e-23
WBGene00077787	ERGO Class 26G	T05E12.10	298.634	-1.01993	3.07865e-09	0.484833	0.00146461
WBGene00015490	WAGO Class 22G	C05E4.8	289.122	0.828001	3.30498e-09	0.581012	1.30793e-05
WBGene00047616	piRNA	21ur-3844, C11D2.27	176.192	-1.08085	3.43336e-09	-0.669784	4.76854e-05
WBGene00018704	WAGO Class 22G	F52E4.8, ztf-13	379.69	0.768054	3.45197e-09	0.618794	2.72652e-07
WBGene00016415	ALG Class 26G	ampd-1, C34F11.3	16.0555	4.90338	3.66165e-09	2.96528	0.00101286
WBGene00004423	WAGO Class 22G	F07D10.1, rpl-11.2	77.1773	-1.62871	3.68669e-09	-1.91546	1.61331e-14
WBGene00000554	WAGO Class 22G	cnb-1, F55C10.1	1116.38	-0.511768	3.89041e-09	-0.786068	6.02859e-25
WBGene00077787	WAGO Class 22G	T05E12.10	986.661	-0.536597	3.89645e-09	0.70416	1.51456e-21
WBGene00002220	WAGO Class 22G	C15C7.2, gcc-1	1511.01	-0.462296	3.97562e-09	-0.605924	1.32625e-18
WBGene00045036	ALG Class 26G	K08E4.7	16.7848	4.53962	4.06937e-09	3.09648	0.000126711
WBGene00011945	CSR Class 22G	alg-5, T23D8.7	162.287	-1.05364	4.3137e-09	-1.24319	8.42805e-15
WBGene00167450	piRNA	21ur-8708, Y9C9A.60	48.1035	-2.16689	4.47548e-09	-1.27412	2.68868e-05
WBGene00019907	WAGO Class 22G	R05H11.1	63.4667	-1.76194	4.57102e-09	-1.04204	4.47329e-05
WBGene00012937	ALG Class 26G	Y47D3A.31	16.284	4.61742	5.03392e-09	2.83998	0.000824793
MIMAT0005033	miRNA	miR-1020-3p	194.793	1.05155	5.25094e-09	1.02663	2.9048e-10
WBGene00022208	WAGO Class 22G	Y73B3A.6	5105.51	0.339824	5.30052e-09	0.244267	5.5216e-06
WBGene00012759	WAGO Class 22G	sup-1, Y41C4A.13	164.747	1.00091	5.41339e-09	0.317392	0.118559
WBGene00050074	piRNA	21ur-1051, F52B11.36	40.8123	1.98165	5.44942e-09	0.325633	0.552154
WBGene00046193	piRNA	21ur-3287, F38C2.12	75.2898	1.61606	5.55358e-09	0.466988	0.176716
WBGene00004313	WAGO Class 22G	F54E4.1, rbc-1	255.177	0.840392	5.82811e-09	0.282509	0.0884269
WBGene00167306	piRNA	21ur-6444, Y57G11A.120	65.2287	1.64276	5.83133e-09	-0.0266083	0.969732
MIMAT0000057	miRNA	miR-84-5p	11924.7	1.2179	5.91955e-09	0.814154	2.75092e-05
WBGene00004245	WAGO Class 22G	puf-9, W06B11.2	712.62	-0.567569	6.00555e-09	-1.04131	2.56822e-33
WBGene00003258	CSR Class 22G	cogc-1, Y54E10A.2	256.767	0.857293	6.21635e-09	0.977462	7.26829e-14
WBGene00011267	WAGO Class 22G	fbxb-85, R17.1	4124.37	0.380943	6.42608e-09	0.412983	8.64568e-13
WBGene00022706	ALG Class 26G	ZK354.3	14.0376	4.6586	6.57401e-09	1.6558	0.120497
WBGene00007563	ALG Class 26G	C14A4.13	15.8825	5.23192	7.12689e-09	3.28483	0.000746333
WBGene00005643	WAGO Class 22G	C05E4.1, srp-2	70.5932	-1.62139	7.46927e-09	-1.43273	4.20798e-09
WBGene00173103	piRNA	21ur-7872, Y73F8A.1032	65.0399	1.6768	7.64539e-09	0.316836	0.460342
WBGene00016131	WAGO Class 22G	C26B9.1	166.772	1.02122	7.65216e-09	0.328957	0.114
WBGene00010622	CSR Class 22G	K07A12.4	314.38	-0.801462	7.67071e-09	-0.43559	0.000771185
WBGene00172186	piRNA	21ur-10121, T08A9.14	26.5974	2.64708	7.74997e-09	1.32259	0.00904357
WBGene00006740	CSR Class 22G	K02F2.4, ulp-5	356.69	-0.754075	7.97379e-09	-0.150226	0.338016
WBGene00007457	ALG Class 26G	C08F11.10	15.6705	4.85666	8.32667e-09	2.96595	0.00114022
WBGene00017114	ALG Class 26G	E03H12.7	16.478	5.78247	8.53024e-09	3.55249	0.00114827
WBGene00002048	WAGO Class 22G	B0244.2, ida-1	180.635	-0.984981	8.63341e-09	-1.22137	1.36606e-15
WBGene00012806	WAGO Class 22G	Y43F4B.9	445.194	-0.702191	8.70841e-09	-0.178082	0.194857
WBGene00004093	CSR Class 22G	C18E3.7, ppw-1	873.621	0.505598	9.05769e-09	0.8468	1.4828e-29
WBGene00016985	WAGO Class 22G	C56G3.2	103.138	-1.32679	1.01315e-08	-0.933234	4.41121e-06
WBGene00049524	piRNA	21ur-2724, Y105C5A.404	206.818	0.920281	1.01423e-08	0.141898	0.558628
WBGene00165039	piRNA	21ur-5880, Y51H4A.408	39.9276	1.99233	1.02108e-08	0.769389	0.0610941
WBGene00047023	piRNA	21ur-908, Y105C5B.180	832.885	0.560013	1.02352e-08	0.426823	2.461e-06
WBGene00046402	piRNA	21ur-954, Y4C6A.8	78.4813	-1.59535	1.06433e-08	-1.4366	3.6693e-09
WBGene00003917	WAGO Class 22G	F58B6.3, par-2	5757	0.333769	1.10624e-08	0.286449	5.30363e-08
WBGene00016067	WAGO Class 22G	C24H10.1	170.728	-0.997575	1.10624e-08	-1.56659	1.23305e-22
WBGene00021487	WAGO Class 22G	comt-3, Y40B10A.2	3877.09	0.355701	1.13607e-08	0.789181	6.97284e-51
WBGene00020435	ALG Class 26G	T11F8.4	15.5076	5.3133	1.17479e-08	2.91537	0.00516128
WBGene00013348	WAGO Class 22G	fbxa-106, Y59A8B.11	437.7	-0.698007	1.19725e-08	-0.940028	3.80213e-18
WBGene00006617	CSR Class 22G	C47D12.6, tars-1	918.399	-0.508146	1.21753e-08	-0.325702	8.26069e-05
WBGene00015944	ALG Class 26G	C18A3.7	17.3008	3.74752	1.2262e-08	2.03702	0.00502383
WBGene00045875	piRNA	21ur-58, Y40H7A.30	141.335	1.12982	1.24087e-08	0.626033	0.00186382
WBGene00014099	WAGO Class 22G	ZK836.3	969.239	-0.563043	1.24795e-08	1.29688	3.81103e-65
WBGene00013449	ALG Class 26G	Y67A6A.1	13.6956	4.84001	1.25829e-08	2.1752	0.0351288
WBGene00013617	WAGO Class 22G	fbxa-204, Y102A5C.10	277.614	0.813731	1.26423e-08	0.787124	1.14058e-09
WBGene00013618	WAGO Class 22G	fbxa-205, Y102A5C.12	277.614	0.813731	1.26423e-08	0.787124	1.14058e-09
WBGene00170687	piRNA	21ur-6547, F35D6.13	100.457	-1.3329	1.27934e-08	-0.798764	0.000115713
WBGene00013159	WAGO Class 22G	Y53F4B.12	1246.46	-0.481836	1.301e-08	0.143804	0.116663
WBGene00000411	CSR Class 22G	cdl-1, R06F6.1	245.52	-0.842216	1.31032e-08	-0.640977	1.36697e-06
WBGene00018120	ALG Class 26G	F36H12.4	16.3408	4.34211	1.33777e-08	2.71696	0.00084303
WBGene00010466	ALG Class 26G	K01D12.7	16.4865	5.74909	1.38576e-08	3.64073	0.000848741
WBGene00020572	WAGO Class 22G	rund-1, T19D7.4	81.8335	-1.54715	1.38581e-08	-2.43224	1.40341e-20
WBGene00021931	WAGO Class 22G	Y55F3AM.14	6354.51	0.379607	1.39688e-08	0.610691	1.65013e-26
WBGene00185098	WAGO Class 22G	Y71G12B.35	7536.46	0.325026	1.39803e-08	1.12988	1.69648e-123
WBGene00171839	piRNA	21ur-6568, Y7A9D.55	23.6795	2.78969	1.41019e-08	1.37061	0.0126398
WBGene00013302	CSR Class 22G	vti-1, Y57G11C.4	90.2487	-1.42617	1.41316e-08	-1.22241	2.74877e-08
WBGene00046848	piRNA	21ur-68, Y40H7A.55	282.876	0.863886	1.41316e-08	0.0133314	0.969732
WBGene00022608	WAGO Class 22G	madf-9, ZC416.1	3366.36	0.354497	1.47888e-08	1.13467	1.03013e-105
WBGene00050097	piRNA	21ur-5246, H32C10.21	77.5542	-1.61074	1.48222e-08	-0.767328	0.00235865
WBGene00014199	WAGO Class 22G	ZK1053.4	107.557	1.1729	1.55315e-08	-0.908419	8.70674e-05
WBGene00010091	ALG Class 26G	F55C5.1, ssp-35	15.8462	5.71814	1.56921e-08	3.49605	0.00152961
WBGene00020713	ALG Class 26G	T23B3.5	11.5344	7.78265	1.61511e-08	5.35394	0.000271516
WBGene00018892	CSR Class 22G	cir-1, F55F8.4	321.629	0.784947	1.6629e-08	0.401762	0.00447233
WBGene00018336	ALG Class 26G	F42A9.7	14.3158	4.12814	1.68958e-08	1.78073	0.046104
WBGene00019087	CSR Class 22G	F59A6.5	1213.74	-0.47985	1.70543e-08	-0.380294	7.89562e-07
WBGene00022017	WAGO Class 22G	Y61A9LA.5	162.79	-1.04279	1.80887e-08	-1.04717	1.68831e-10
WBGene00000787	WAGO Class 22G	C41D11.8, cps-6	910.789	0.529172	1.92958e-08	0.113578	0.351138
WBGene00015089	ALG Class 26G	B0252.5	14.9726	4.8758	2.03883e-08	2.68974	0.00548192
WBGene00047181	piRNA	21ur-5156, Y105C5B.198	36.6234	2.04027	2.12317e-08	0.244324	0.708927
WBGene00016040	ALG Class 26G	C24A11.1	15.3313	4.82533	2.17623e-08	2.9301	0.00168011
WBGene00019360	WAGO Class 22G	K03E5.1, neto-1	1689.54	-0.430198	2.21223e-08	0.555079	3.84822e-18
WBGene00022800	CSR Class 22G	ZK688.5	321.705	-0.736248	2.45647e-08	-0.764257	6.39105e-11
WBGene00004421	CSR Class 22G	F10B5.1, rpl-10	129.772	-1.16641	2.4791e-08	-1.0439	1.54312e-08
WBGene00012498	WAGO Class 22G	Y24F12A.3	1213.45	-0.485746	2.51606e-08	0.857133	1.0429e-34
WBGene00012848	WAGO Class 22G	Y44A6B.3	208.314	-0.94369	2.5204e-08	-2.32802	1.5088e-44
WBGene00171747	piRNA	21ur-6828, Y51H4A.758	65.7883	1.52819	2.5204e-08	0.576101	0.0707546
MIMAT0020771	miRNA	miR-44-5p	219.023	-1.25521	2.5519e-08	0.286508	0.248745
WBGene00009034	WAGO Class 22G	F22B3.3	88.9113	-1.45104	2.55543e-08	-0.455492	0.070646
MIMAT0000044	miRNA	miR-72-5p	110063	0.454717	2.56281e-08	0.325915	1.4169e-05
WBGene00021398	ALG Class 26G	Y38C1AA.7	12.0722	7.74174	2.57384e-08	5.75764	7.06004e-05
WBGene00019243	WAGO Class 22G	fbxb-72, H24O09.2	68.5815	-1.60202	2.58724e-08	-1.22917	7.74068e-07
WBGene00006648	CSR Class 22G	ttb-1, W03F9.5	195.266	0.960324	2.65471e-08	1.4079	2.00502e-21
WBGene00165958	piRNA	21ur-5554, C47A4.81	351.594	-0.843831	2.65471e-08	-0.416324	0.00414405
WBGene00008279	WAGO Class 22G	C53C7.3	112.32	-1.2822	2.70353e-08	-0.345658	0.145648
WBGene00013234	WAGO Class 22G	fbxb-24, Y56A3A.15	1829.25	0.48276	2.74055e-08	1.0052	6.75414e-43
WBGene00013270	CSR Class 22G	Y57A10A.31	485.272	0.641744	2.75813e-08	0.666955	9.40542e-11
WBGene00010532	WAGO Class 22G	K03D3.6	4004.95	0.399985	2.79083e-08	0.203792	0.00410258
WBGene00019997	WAGO Class 22G	R10F2.6	118.685	-1.17811	2.88994e-08	-1.1798	3.30817e-10
WBGene00005009	CSR Class 22G	C09H6.1, spr-4	381.489	-0.726369	2.89162e-08	-0.710696	9.37199e-10
WBGene00015743	CSR Class 22G	C13F10.4, soap-1	408.729	-0.676405	2.89162e-08	-0.659965	1.07541e-09
WBGene00018960	CSR Class 22G	F56D1.2, ilcr-2	123.636	-1.13302	2.89162e-08	-1.48067	9.62826e-16
WBGene00012632	WAGO Class 22G	Y38H6C.20	95.7435	-1.35485	2.90388e-08	-1.38599	1.38686e-10
WBGene00008189	WAGO Class 22G	C49A1.8	105.247	-1.32683	2.915e-08	-0.401013	0.0925525
WBGene00010071	WAGO Class 22G	F54F11.3, sre-45	954.036	0.55319	3.00431e-08	1.44343	1.29159e-68
WBGene00015271	WAGO Class 22G	C01B4.7	430.447	-0.662318	3.04933e-08	-0.86352	2.91462e-16
WBGene00021219	WAGO Class 22G	Y19D10A.4	430.447	-0.662318	3.04933e-08	-0.86352	2.91462e-16
WBGene00001433	WAGO Class 22G	fkb-8, Y18D10A.25	41207.8	0.293664	3.13813e-08	0.37937	1.45669e-16
WBGene00018224	WAGO Class 22G	bath-18, F40B1.2	169.068	-1.01304	3.23606e-08	-1.11134	7.83724e-12
WBGene00001246	ALG Class 26G	elo-8, Y47D3A.30	14.1097	4.70342	3.29065e-08	2.81941	0.00245878
WBGene00020661	ALG Class 26G	smz-2, T21G5.4	13.8491	4.49472	3.35259e-08	2.26419	0.0159381
WBGene00006570	WAGO Class 22G	F39G3.8, tig-2	1615.83	-0.416123	3.39292e-08	0.0935003	0.302018
WBGene00019905	WAGO Class 22G	R05G9.3	204.576	-1.0159	3.39442e-08	-0.832922	3.77446e-07
WBGene00010402	WAGO Class 22G	H16D19.4	807.391	-0.601832	3.45453e-08	-0.0117539	0.95955
WBGene00015246	ALG Class 26G	B0545.3, scl-23	17.5812	6.54378	3.49552e-08	3.97555	0.00225832
WBGene00048276	piRNA	21ur-2341, Y105C5B.326	57.0186	1.61594	3.67686e-08	0.656599	0.0506579
WBGene00009680	ALG Class 26G	F44D12.3, msd-1	14.7632	5.65392	3.72114e-08	3.25291	0.00442543
WBGene00009684	ALG Class 26G	F44D12.7, msd-3	14.7632	5.65392	3.72114e-08	3.25291	0.00442543
WBGene00020371	WAGO Class 22G	oac-60, T08H10.4	232.882	-0.852495	3.75061e-08	-1.44473	9.75016e-25
WBGene00046389	piRNA	21ur-492, Y73F8A.111	1162.73	0.498475	3.75061e-08	0.374567	8.14236e-06
WBGene00001629	WAGO Class 22G	gly-4, Y116F11B.12	313.115	-0.756275	4.08226e-08	-0.220116	0.138916
WBGene00014197	ALG Class 26G	ZK1053.2	13.7143	5.12541	4.09919e-08	2.70555	0.0112331
WBGene00045639	piRNA	21ur-1324, H12I19.12	425.07	-0.8287	4.22294e-08	-0.256615	0.114994
WBGene00049907	piRNA	21ur-3840, Y105C5B.500	51.7934	1.65547	4.24569e-08	0.122618	0.832571
WBGene00001235	CSR Class 22G	elb-1, Y41C4A.10	137.594	-1.15717	4.25956e-08	-0.399799	0.0561725
WBGene00009344	ALG Class 26G	F32H2.7	14.2107	5.6518	4.35885e-08	2.97356	0.0120499
WBGene00003562	ALG Class 26G	F09G8.4, ncr-2	15.3607	5.56002	4.50473e-08	3.75188	0.000512501
WBGene00023405	CSR Class 22G	sor-1, ZK1236.3	81.4078	-1.56444	4.59214e-08	-0.402868	0.164408
WBGene00044310	CSR Class 22G	H20J04.9	95.5362	-1.38507	4.7571e-08	-1.86306	7.36479e-16
WBGene00172036	piRNA	21ur-6887, Y73B6BL.207	24.2007	-3.62723	4.76244e-08	-1.90931	1.44017e-05
WBGene00173098	piRNA	21ur-7704, Y73F8A.1030	26.2997	2.35337	4.85925e-08	0.113198	0.905356
WBGene00017642	CSR Class 22G	F20D12.2	405.975	0.6899	5.24101e-08	0.430189	0.000474266
WBGene00003075	WAGO Class 22G	lrx-1, T04H1.6	554.538	-0.615277	5.26487e-08	-0.122194	0.384435
WBGene00013779	ERGO Class 26G	Y116A8B.1	47.6852	-2.32848	5.33299e-08	-0.000603088	0.999261
MIMAT0000003	miRNA	miR-1-3p	81684.7	1.47001	5.54753e-08	0.775908	0.00319072
WBGene00009416	ALG Class 26G	F35E2.9	10.1955	7.65945	5.60808e-08	4.9774	0.00118649
WBGene00047021	piRNA	21ur-108, F52B11.16	115.377	1.11529	5.67404e-08	0.226712	0.437044
WBGene00016823	WAGO Class 22G	C50E3.12	884.303	0.505118	5.78008e-08	-0.371587	3.98089e-05
WBGene00049449	piRNA	21ur-960, Y73F8A.377	55.164	1.65013	5.78008e-08	0.503881	0.188613
WBGene00048111	piRNA	21ur-3448, Y73F8A.253	46.8105	1.75185	6.01667e-08	0.718734	0.0536761
WBGene00015320	WAGO Class 22G	C02B8.1	910.042	-0.559886	6.04243e-08	-0.32155	0.00102666
WBGene00050910	WAGO Class 22G	Y43F8B.17	171.881	0.986494	6.14343e-08	0.745818	1.53944e-05
WBGene00017112	ALG Class 26G	E03H12.5	10.9406	7.57035	6.15383e-08	5.69338	9.22534e-05
WBGene00008724	ALG Class 26G	F13A7.1	13.9078	5.55794	6.16911e-08	3.19741	0.00529129
WBGene00050082	piRNA	21ur-3985, ZK550.21	161.233	-1.07139	6.16911e-08	-0.850697	1.34707e-06
WBGene00195142	WAGO Class 22G	M110.10	1218.26	0.453216	6.23575e-08	0.663739	2.95896e-20
WBGene00012860	WAGO Class 22G	acdh-11, Y45F3A.3	259.966	-0.865442	6.25014e-08	0.0475274	0.856286
WBGene00012671	WAGO Class 22G	Y39B6A.9	26.0251	-2.9351	6.39199e-08	-2.858	9.79344e-10
WBGene00005012	ALG Class 26G	F26F4.2	14.5949	5.07611	6.48322e-08	3.22329	0.00138744
WBGene00077552	WAGO Class 22G	H15N14.4	971.57	0.482873	6.51897e-08	1.2623	5.42506e-66
WBGene00010373	ALG Class 26G	H08M01.1	13.8531	5.09369	6.5618e-08	2.89524	0.0057714
WBGene00167077	piRNA	21ur-6407, Y57G11C.631	88.5565	1.32768	6.73894e-08	0.441558	0.133872
WBGene00002064	ALG Class 26G	iff-1, T05G5.10	15.0877	5.54312	6.782e-08	3.72582	0.000642815
WBGene00047699	piRNA	21ur-2569, Y105C5B.255	1184.6	0.511889	6.88093e-08	0.61753	8.76433e-14
WBGene00194788	ALG Class 26G	R02D5.10	14.2025	5.52573	6.90911e-08	3.43968	0.00206181
WBGene00020990	ALG Class 26G	W03D8.9	14	5.08994	6.97318e-08	2.95395	0.00459777
WBGene00021639	ALG Class 26G	Y47G6A.13	10.7265	7.59333	7.02733e-08	5.51139	0.000195408
WBGene00174934	piRNA	21ur-8358, Y9C9A.106	37.7582	-2.46171	7.10483e-08	-0.644771	0.0984562
WBGene00003218	CSR Class 22G	M04B2.1, mep-1	1668.39	-0.441597	7.31051e-08	0.229328	0.00329775
WBGene00019431	ALG Class 26G	K06A5.3	13.076	5.55807	7.61246e-08	2.73964	0.0251714
WBGene00021643	WAGO Class 22G	ccep-290, Y47G6A.17	204.58	0.870497	7.64053e-08	0.643973	2.85654e-05
WBGene00009239	ALG Class 26G	F28H7.6, irld-6	13.4863	5.05265	7.74333e-08	2.79778	0.00815609
WBGene00017672	ALG Class 26G	F21F3.2	13.532	5.5405	7.93076e-08	3.06621	0.00868063
WBGene00015516	ALG Class 26G	C06A8.6	13.2839	4.75258	8.02263e-08	2.27053	0.0300879
WBGene00170170	piRNA	21ur-8763, C52D10.93	72.0017	-1.68294	8.0261e-08	-0.882832	0.00149635
WBGene00045595	piRNA	21ur-676, F36H12.21	50.6576	-1.90865	8.12902e-08	-0.638675	0.0444957
WBGene00010012	WAGO Class 22G	F53H10.2, saeg-1	2196.52	-0.353702	8.39373e-08	-1.10686	4.62002e-82
WBGene00004182	WAGO Class 22G	C06E8.3, prk-1	294.351	-0.816363	8.39389e-08	-0.0077884	0.980455
WBGene00165165	piRNA	21ur-5959, F41H10.14	89.9226	-1.42809	8.39783e-08	-0.582205	0.0192844
MIMAT0032826	miRNA	miR-8196b-3p	31.8008	2.16249	8.78995e-08	1.2429	0.00361641
MIMAT0020306	miRNA	miR-39-5p	341.322	-1.99232	8.86419e-08	0.0673031	0.921897
WBGene00046721	piRNA	21ur-2513, F13G11.19	26.7127	2.3096	9.50936e-08	0.762652	0.169836
WBGene00013623	WAGO Class 22G	fbxa-90, Y102A5C.19	152.777	-1.14317	9.60666e-08	-0.0998758	0.753475
WBGene00014940	WAGO Class 22G	Y67H2A.3	3005.66	0.359303	9.94778e-08	0.369897	5.70045e-10
WBGene00014090	WAGO Class 22G	ZK822.2	1103.36	0.476891	1.02764e-07	0.345797	3.62841e-05
WBGene00010997	WAGO Class 22G	R03G8.2	98.2959	-1.32192	1.03063e-07	-0.367644	0.148967
WBGene00045572	piRNA	21ur-66, Y41E3.24	540.241	0.667153	1.04749e-07	0.082725	0.674425
WBGene00011498	WAGO Class 22G	T05G5.1	592.047	-0.588221	1.04795e-07	0.166765	0.165701
WBGene00044180	ALG Class 26G	C47E8.11	15.061	4.31074	1.05219e-07	3.02042	0.000331534
WBGene00021607	WAGO Class 22G	Y46H3C.7	737.436	-0.537893	1.07014e-07	0.548841	4.69388e-11
WBGene00010651	ALG Class 26G	K08C9.2	14.6209	5.47502	1.09778e-07	3.71227	0.000694122
WBGene00046496	piRNA	21ur-4253, ZK616.15	85.8988	-1.36969	1.10873e-07	-0.9025	7.23738e-05
MIMAT0022193	miRNA	miR-5551-5p	74.4212	1.51711	1.11765e-07	0.900167	0.00187331
WBGene00011438	ALG Class 26G	T04F3.3	13.0903	5.06283	1.15844e-07	2.65	0.0155314
WBGene00016445	ALG Class 26G	C35D10.8	13.2211	4.69743	1.17373e-07	2.44812	0.0157062
WBGene00008986	WAGO Class 22G	F20G2.2	1071.53	0.536875	1.23461e-07	2.07126	4.89276e-143
WBGene00045599	piRNA	21ur-3790, Y57G11C.62	61.62	1.49568	1.23461e-07	0.423884	0.247115
WBGene00006719	ALG Class 26G	F49E12.4, ubc-24	12.3305	4.49779	1.2402e-07	1.33333	0.279992
WBGene00017665	WAGO Class 22G	F21E9.1	1599.53	-0.437143	1.27629e-07	-0.0606015	0.612201
WBGene00044447	ALG Class 26G	ZK688.10	9.38129	7.50039	1.30472e-07	4.99404	0.00117274
WBGene00016553	ERGO Class 26G	C40A11.10, mir-8199	47.2973	-2.2019	1.30474e-07	-0.0203036	0.976808
WBGene00013026	CSR Class 22G	Y49A3A.3	79.8922	-1.41707	1.32159e-07	-1.45051	9.87098e-10
WBGene00014947	WAGO Class 22G	Y71A12B.14	152.652	-1.02037	1.3247e-07	-0.723742	3.00221e-05
WBGene00015094	ALG Class 26G	B0261.6	13.5281	5.52102	1.32498e-07	3.12698	0.00768056
WBGene00012792	WAGO Class 22G	Y43D4A.6	4597.88	-0.354475	1.36596e-07	-0.437156	7.79797e-14
WBGene00019024	ALG Class 26G	F58A6.5	12.2848	4.17644	1.36596e-07	1.43139	0.184117
WBGene00016942	ALG Class 26G	C55B7.3	12.5065	4.32027	1.38033e-07	2.13686	0.0263552
WBGene00013019	CSR Class 22G	Y48G10A.2	260.486	0.787027	1.39206e-07	0.760395	1.80917e-08
WBGene00047774	piRNA	21ur-5366, Y40H7A.71	286.14	0.812872	1.39801e-07	1.01384	4.88824e-14
WBGene00010102	WAGO Class 22G	F55C9.5	614.943	0.617088	1.46789e-07	1.00888	4.61968e-24
WBGene00007239	ALG Class 26G	C01G10.14	12.354	4.3753	1.4993e-07	1.83226	0.0786651
WBGene00172999	piRNA	21ur-7255, C31H1.80	250.062	-0.836356	1.4993e-07	-0.905802	1.23552e-10
WBGene00013440	WAGO Class 22G	nrps-1, Y66D12A.14	3026.73	-0.36418	1.52415e-07	0.272662	1.25006e-05
WBGene00012899	WAGO Class 22G	Y46G5A.7	501.524	-0.585515	1.52608e-07	-0.150339	0.241684
WBGene00015635	CSR Class 22G	C09D4.4	644.346	0.574463	1.53818e-07	0.455499	6.78988e-06
WBGene00049472	piRNA	21ur-4471, Y105C5A.397	68.9774	1.40281	1.55329e-07	0.30464	0.423832
WBGene00002248	WAGO Class 22G	lam-3, T22A3.8	284.302	-0.740376	1.56466e-07	-0.67011	9.87077e-08
WBGene00019991	WAGO Class 22G	R09H3.3	6604.14	0.347637	1.61648e-07	0.299081	5.70733e-07
WBGene00022334	WAGO Class 22G	Y82E9BR.1	1586.36	-0.422845	1.65461e-07	-0.379104	1.58583e-07
WBGene00044995	WAGO Class 22G	Y105C5A.28	43.9892	-1.95438	1.68167e-07	-1.04901	0.000840284
WBGene00173634	piRNA	21ur-8144, Y41E3.435	43.3422	1.80972	1.71896e-07	0.48055	0.30284
WBGene00000224	WAGO Class 22G	atgp-1, F26D10.9	233.836	-0.807562	1.72036e-07	-0.610856	1.12789e-05
WBGene00012699	WAGO Class 22G	Y39B6A.41	161.512	-1.40712	1.73897e-07	2.11114	1.38789e-38
WBGene00048436	piRNA	21ur-1232, C55C3.17	315.766	-0.823682	1.73897e-07	-0.56902	7.74039e-05
WBGene00021345	WAGO Class 22G	Y37B11A.3	379.392	-0.652859	1.76052e-07	-0.18289	0.188204
WBGene00001974	CSR Class 22G	hmg-4, T20B12.8	502.884	-0.608791	1.76391e-07	-0.350049	0.00148446
WBGene00168176	piRNA	21ur-9168, Y105C5B.855	21.9938	2.59403	1.79842e-07	0.628306	0.38878
WBGene00012911	WAGO Class 22G	acl-7, Y46G5A.21	217.667	-0.844633	1.79981e-07	-0.752336	1.74951e-07
WBGene00009938	ALG Class 26G	F52F12.5	15.0607	7.10687	1.93848e-07	5.03796	0.000487478
WBGene00015931	ALG Class 26G	C17H12.5	13.7606	4.13785	1.96369e-07	2.31161	0.00880668
WBGene00044333	ALG Class 26G	C01G12.13	13.3402	5.4005	1.97122e-07	3.44369	0.00220464
WBGene00047546	piRNA	21ur-677, Y45F10D.33	49.4145	1.66736	1.99469e-07	0.539903	0.177051
WBGene00022311	WAGO Class 22G	Y77E11A.8	45.6148	1.74383	2.01578e-07	0.00297323	0.996389
WBGene00012871	ALG Class 26G	Y45F10B.3	13.7721	4.53389	2.0454e-07	3.02916	0.00102588
WBGene00010931	WAGO Class 22G	M162.5	115.492	-1.1581	2.07006e-07	-0.519398	0.0131997
WBGene00004893	WAGO Class 22G	F53H8.4, sms-2	152.984	-1.01296	2.10828e-07	-0.825121	2.01983e-06
WBGene00009513	ALG Class 26G	F37H8.4, sfxn-1.2	11.9444	4.70205	2.1186e-07	1.68819	0.163951
WBGene00008690	WAGO Class 22G	F11C1.1	1729.57	0.389127	2.19151e-07	0.177274	0.0218678
WBGene00010040	WAGO Class 22G	F54C8.7	1072.27	0.47668	2.2186e-07	0.901126	2.69967e-31
WBGene00169407	piRNA	21ur-6047, H25K10.96	169.319	1.02263	2.23602e-07	1.02713	7.25955e-09
WBGene00009321	ALG Class 26G	F32B6.4	11.9017	5.47033	2.25235e-07	2.32307	0.0822651
WBGene00012710	WAGO Class 22G	Y39C12A.9	1140.81	-0.442133	2.267e-07	0.032248	0.818408
WBGene00015885	WAGO Class 22G	C17B7.11, fbxa-65	45.9149	-1.90706	2.267e-07	-1.345	1.71903e-05
WBGene00048177	piRNA	21ur-1009, Y73F8A.262	94.4262	1.35177	2.28025e-07	1.92703	8.93726e-18
WBGene00007714	ALG Class 26G	C25D7.1	11.959	4.35562	2.29347e-07	1.65474	0.132156
WBGene00022459	WAGO Class 22G	Y110A7A.9	1900.38	0.365181	2.33316e-07	0.551049	8.19572e-20
WBGene00048320	piRNA	21ur-2749, C47A4.45	51.3886	1.54948	2.3854e-07	0.275246	0.556943
WBGene00015733	WAGO Class 22G	C13B9.2	95.9468	-1.30604	2.38696e-07	-0.774876	0.000644546
WBGene00004374	CSR Class 22G	rme-2, T11F8.3	601.829	-0.570546	2.40713e-07	-0.454843	5.35965e-06
WBGene00050442	piRNA	21ur-3725, C45E5.18	140.433	-1.16532	2.48953e-07	-1.03351	2.39652e-07
WBGene00047860	piRNA	21ur-2850, Y105C5B.272	92.959	1.1784	2.50732e-07	0.0505271	0.91537
WBGene00008546	CSR Class 22G	F07A11.2, gfat-1	194.304	-0.881066	2.56111e-07	-0.514318	0.00114022
WBGene00006517	CSR Class 22G	E02H4.3, madd-3	64.6915	1.39891	2.63859e-07	-0.246891	0.575537
WBGene00006039	ALG Class 26G	K07F5.9, ssp-10	8.19262	7.4002	2.64605e-07	4.36022	0.00779305
MIMAT0000012	miRNA	miR-41-3p	812.032	-1.06985	2.66139e-07	-0.197176	0.473513
WBGene00012890	WAGO Class 22G	lact-9, Y45F10D.11	714.885	-0.50043	2.6822e-07	-0.173825	0.0941761
WBGene00020778	WAGO Class 22G	T24E12.11	1606.64	-0.398154	2.69476e-07	-0.0937943	0.319151
WBGene00013404	WAGO Class 22G	fbxb-101, Y63D3A.3	83.8818	1.33001	2.73378e-07	-0.0633469	0.903979
MIMAT0000033	miRNA	miR-61-3p	46095.5	-0.299304	2.77463e-07	0.225753	2.24122e-05
WBGene00007779	WAGO Class 22G	C27D8.3	580.307	-0.589911	2.82532e-07	-1.47538	1.2584e-46
WBGene00019814	WAGO Class 22G	R02C2.1	2808.7	0.360237	2.94527e-07	0.167765	0.0191855
WBGene00008537	WAGO Class 22G	F02H6.4	658.065	-0.563473	2.96386e-07	-0.647524	2.05508e-11
WBGene00048682	piRNA	21ur-331, K08B4.13	58.4126	-1.6414	2.97174e-07	-1.08721	8.87222e-05
WBGene00016150	WAGO Class 22G	C26F1.7, hint-3	296.046	-0.729282	2.97513e-07	-1.02225	4.57471e-16
WBGene00011986	CSR Class 22G	T24D1.3	175.156	-0.938093	2.97871e-07	-0.341977	0.0640511
WBGene00046154	piRNA	21ur-4599, Y73F8A.90	1096.15	0.449158	2.99163e-07	0.217859	0.0147576
WBGene00011133	ALG Class 26G	R08A2.2	12.8703	5.35832	3.12026e-07	3.33199	0.00358845
WBGene00077772	WAGO Class 22G	T02G6.10	689.81	0.645799	3.21481e-07	1.20513	7.39214e-30
WBGene00047817	piRNA	21ur-4537, Y45F10D.34	745.567	-0.549697	3.25531e-07	0.125358	0.329842
WBGene00022634	ALG Class 26G	ZC581.7	12.4385	4.85796	3.28529e-07	2.89849	0.00569401
WBGene00001047	CSR Class 22G	dnj-29, Y63D3A.6	333.031	0.723578	3.31362e-07	0.842834	1.2839e-11
WBGene00022830	CSR Class 22G	ZK973.1	297.849	-0.742773	3.32416e-07	-0.552706	2.79284e-05
WBGene00013475	ALG Class 26G	Y69E1A.3	12.7292	7.05747	3.36566e-07	4.03717	0.0100462
WBGene00219319	WAGO Class 22G	H25P06.5	836.781	-0.466785	3.49958e-07	-0.210111	0.0221372
WBGene00017853	ALG Class 26G	F27C1.3	13.6203	4.64593	3.58578e-07	2.76779	0.00533871
WBGene00013350	CSR Class 22G	slr-2, Y59A8B.13	383.309	0.629645	3.59048e-07	0.556015	9.07137e-07
WBGene00006704	ALG Class 26G	F58A4.10, ubc-7	14.4071	6.9882	3.69366e-07	5.12453	0.000382286
WBGene00019624	WAGO Class 22G	K10C9.3, rnst-2	152.345	-1.02161	3.70075e-07	-0.71413	8.01496e-05
WBGene00016839	ALG Class 26G	C50F2.5	12.4105	4.33817	3.71664e-07	2.04103	0.0445109
WBGene00021098	WAGO Class 22G	fbxb-14, W08F4.9	22125.6	0.26796	3.73462e-07	0.558635	2.9073e-36
WBGene00013630	WAGO Class 22G	Y102A5D.1	13465.5	-0.295056	3.7935e-07	-0.149051	0.00935649
WBGene00044674	ALG Class 26G	B0280.17	15.136	3.66387	3.89165e-07	2.05664	0.00940385
WBGene00010280	CSR Class 22G	F58G11.2, rde-12	1531.44	-0.397441	3.9129e-07	0.330087	1.42849e-06
WBGene00013730	CSR Class 22G	sql-1, Y111B2A.4	423.516	-0.652357	3.93736e-07	-0.21915	0.110531
WBGene00022785	CSR Class 22G	ZK652.6	780.281	-0.499316	3.98547e-07	0.1411	0.198702
WBGene00049593	piRNA	21ur-3497, C27H2.44	86.6826	1.20527	4.00618e-07	0.240866	0.489838
WBGene00172961	piRNA	21ur-10944, Y57G11C.994	34.4667	1.92651	4.09958e-07	-0.184905	0.804432
WBGene00010579	CSR Class 22G	K05C4.2	751.1	-0.513411	4.15426e-07	-0.0409666	0.804432
WBGene00018516	CSR Class 22G	F46G11.3, gakh-1	43.995	1.65746	4.27987e-07	0.0800156	0.907294
WBGene00011968	ALG Class 26G	T23G11.1	12.9959	6.98828	4.30249e-07	4.53487	0.00256541
WBGene00012138	ALG Class 26G	T28F4.3	11.7739	4.6618	4.40613e-07	1.70798	0.16277
WBGene00013987	ALG Class 26G	ZK512.8	13.3655	5.49967	4.40613e-07	3.07667	0.0116709
WBGene00012010	ALG Class 26G	T25B9.4	13.2208	7.00638	4.5438e-07	4.55632	0.00251931
WBGene00001598	CSR Class 22G	glh-1, T21G5.3	2147.45	0.361067	4.59452e-07	0.661123	7.7957e-28
MIMAT0004226	miRNA	miR-791-3p	56.7722	1.58891	4.61444e-07	0.765119	0.0254767
WBGene00020003	ALG Class 26G	R11E3.1	12.606	4.24895	4.64697e-07	2.32691	0.0140852
WBGene00019139	WAGO Class 22G	bath-1, F59H6.9	1221.33	-0.450792	4.76044e-07	-0.260039	0.00237831
WBGene00011110	WAGO Class 22G	prdx-3, R07E5.2	367.759	-0.641677	4.79476e-07	-0.246939	0.0592665
WBGene00165231	piRNA	21ur-5488, Y57G11C.511	1406.46	0.478331	4.82024e-07	0.693701	1.59058e-17
WBGene00045733	piRNA	21ur-4254, B0273.9	71.7271	-1.41211	4.86756e-07	-0.763626	0.00231767
WBGene00168985	piRNA	21ur-9076, C02B10.43	60.4061	-1.62754	4.91502e-07	-0.73659	0.0113333
WBGene00044744	ALG Class 26G	F10G7.12	14.5392	6.89789	4.94732e-07	5.35447	0.00016486
WBGene00019003	WAGO Class 22G	F57B10.5, tmed-3	418.13	-0.641425	5.02076e-07	-0.0646574	0.740876
WBGene00009831	WAGO Class 22G	F47G9.4	233.452	0.753095	5.10304e-07	0.530848	0.000228385
WBGene00044026	ALG Class 26G	cisd-1, W02B12.15	13.0685	6.15054	5.28633e-07	3.4148	0.0146064
WBGene00012191	ALG Class 26G	W02A2.8	11.4723	5.30084	5.311e-07	2.8268	0.0208192
WBGene00021823	WAGO Class 22G	Y54C5B.1	3436.65	0.341097	5.43894e-07	0.340185	1.76408e-08
WBGene00171968	piRNA	21ur-7167, C09B9.65	33.7817	-2.28666	5.65885e-07	-1.25394	0.000809268
WBGene00007218	WAGO Class 22G	C01A2.6	1367.5	0.395208	5.69119e-07	0.622983	2.15162e-20
WBGene00007354	ALG Class 26G	C06A1.3	12.5934	3.98495	5.82712e-07	1.4028	0.185519
WBGene00002177	WAGO Class 22G	F35C8.3, jkk-1	41.4958	-1.89915	5.84149e-07	-1.46881	5.72842e-06
WBGene00021482	WAGO Class 22G	Y39H10A.6	525.027	0.535278	5.93593e-07	0.678403	3.30429e-13
WBGene00172497	piRNA	21ur-8984, Y9C9A.88	39.1566	-2.04619	5.97913e-07	-1.20069	0.000480763
WBGene00018579	WAGO Class 22G	acs-16, F47G6.2	154.93	0.879155	6.14463e-07	-0.450907	0.0241052
WBGene00048183	piRNA	21ur-3123, Y10G11A.17	55.0412	1.50351	6.15444e-07	0.00427857	0.995036
WBGene00011645	WAGO Class 22G	T09B9.4	57.0172	-1.55467	6.16561e-07	-2.00821	2.12545e-12
WBGene00016943	WAGO Class 22G	acdh-1, C55B7.4	136.176	1.08655	6.21137e-07	1.57052	3.56702e-17
WBGene00047755	piRNA	21ur-4042, C06E7.23	49.3401	-1.82862	6.27631e-07	-0.648879	0.0525444
WBGene00219302	WAGO Class 22G	Y43F8B.28	58.0581	1.56938	6.53653e-07	1.4318	1.00602e-06
WBGene00001281	CSR Class 22G	emb-27, F10B5.6	754.091	0.526575	6.69727e-07	0.625554	1.37347e-11
WBGene00171715	piRNA	21ur-5693, Y73F8A.930	31.4826	2.15738	6.87608e-07	0.449826	0.493187
WBGene00044256	WAGO Class 22G	Y45F10C.6	4288.71	0.345395	7.35228e-07	0.461951	1.42224e-14
WBGene00046425	piRNA	21ur-3843, H04M03.19	31.016	-2.4987	7.35228e-07	-0.926718	0.0244193
WBGene00004906	ALG Class 26G	snf-7, ZK1010.9	8.11003	7.20806	7.50408e-07	5.07599	0.00108422
WBGene00019790	WAGO Class 22G	M116.3	3418.38	0.331139	7.50733e-07	0.335929	1.42237e-08
WBGene00014852	WAGO Class 22G	W02A11.6	250.772	0.735401	7.66653e-07	0.174503	0.37542
WBGene00044069	CSR Class 22G	hat-1, M03C11.4	217.492	-0.778957	7.7415e-07	-0.878404	2.95372e-10
WBGene00016307	WAGO Class 22G	C32B5.14, fbxc-18	496.251	0.589175	7.75701e-07	0.248019	0.0531015
WBGene00019541	WAGO Class 22G	K08F11.1	14636.7	0.296877	7.94357e-07	0.44119	8.60922e-18
WBGene00167895	piRNA	21ur-5603, Y105C5A.713	212.9	0.800606	8.12186e-07	0.138274	0.565549
WBGene00017185	WAGO Class 22G	F07B7.1	2218.4	-0.33461	8.20944e-07	-2.91918	0
WBGene00021106	WAGO Class 22G	W09B7.1	2218.4	-0.33461	8.20944e-07	-2.91918	0
WBGene00018083	ALG Class 26G	F36A4.4	7.88201	7.14768	8.26417e-07	5.08319	0.000996249
WBGene00000064	ALG Class 26G	act-2, T04C12.5	7.69931	7.29344	8.59631e-07	4.36087	0.00927476
WBGene00016541	ALG Class 26G	C39H7.1	13.3713	6.06087	8.59631e-07	3.86493	0.00399644
WBGene00016948	WAGO Class 22G	C55C2.1, scrt-1	114.099	1.12251	8.59631e-07	1.52852	7.27817e-15
WBGene00045678	piRNA	21ur-1078, H16O14.3	120.433	-1.14372	8.6149e-07	-0.864614	3.07902e-05
WBGene00022203	CSR Class 22G	Y73B3A.1	1034.6	-0.433193	8.92226e-07	-0.175973	0.0541243
MIMAT0000021	miRNA	miR-50-5p	11197.1	0.453276	8.99897e-07	0.448324	3.87364e-08
WBGene00021449	WAGO Class 22G	mltn-7, Y39D8B.1	43.011	-1.88771	9.21157e-07	-1.08501	0.000948116
WBGene00050915	ALG Class 26G	Y6E2A.10	12.7262	4.73358	9.27101e-07	3.3046	0.00109618
WBGene00007971	CSR Class 22G	C36B1.3, rpb-3	293.004	-0.683447	9.28669e-07	-0.501923	7.46791e-05
WBGene00007063	WAGO Class 22G	2L52.1	264.661	0.735199	9.42036e-07	0.657897	1.62637e-06
WBGene00006894	WAGO Class 22G	T17A3.1, ver-1	49.9219	-1.67095	9.43593e-07	-1.48108	5.89999e-07
WBGene00009730	WAGO Class 22G	F45G2.2, myo-6	352.017	0.865139	9.60093e-07	3.41248	6.27977e-144
WBGene00166587	piRNA	21ur-8428, Y4C6A.25	67.142	-1.43279	9.61689e-07	-0.820036	0.00161481
WBGene00166526	piRNA	21ur-7301, Y37A1B.178	695.952	-0.62681	9.67098e-07	0.0435533	0.836065
WBGene00046955	piRNA	21ur-5105, C27H2.21	1462.62	0.469129	9.73941e-07	0.521015	5.63721e-10
WBGene00050862	piRNA	21ur-5288, Y105C5B.610	1124.65	0.544843	9.83873e-07	0.508447	3.51383e-07
WBGene00047946	piRNA	21ur-3934, Y105C5A.256	248.401	-0.762683	1.0072e-06	-0.0740365	0.753976
WBGene00049233	piRNA	21ur-4571, Y105C5A.372	562.157	0.634784	1.00806e-06	-0.00941573	0.97387
MIMAT0015097	miRNA	miR-47-5p	92.5051	1.22069	1.02145e-06	0.997867	2.20096e-05
WBGene00007187	CSR Class 22G	B0464.8, tag-342	560.479	0.529829	1.02251e-06	0.864463	4.41707e-21
WBGene00017384	ALG Class 26G	F11G11.4	7.66302	7.08453	1.03052e-06	5.09367	0.000947018
WBGene00019586	ALG Class 26G	K09F6.3	10.8568	5.23543	1.04324e-06	2.65115	0.0368278
WBGene00010211	WAGO Class 22G	F57G4.6	507.842	0.527549	1.09397e-06	-0.299555	0.00791639
WBGene00174612	piRNA	21ur-9914, C09B9.78	61.4431	-1.56704	1.1037e-06	-0.943974	0.000871158
WBGene00016327	ALG Class 26G	C32E12.1	8.11742	7.17841	1.11589e-06	5.16521	0.000915073
WBGene00000864	WAGO Class 22G	cya-2, F59H6.7	200.22	0.824023	1.12668e-06	0.618818	0.000116956
WBGene00002226	CSR Class 22G	C41G7.2, klp-16	1993.33	-0.396731	1.14658e-06	-0.137242	0.123047
WBGene00045684	piRNA	21ur-5385, B0273.7	102.281	-1.2047	1.15041e-06	-0.647827	0.00450861
WBGene00046176	piRNA	21ur-3971, Y67A10B.1	46.7843	1.59651	1.17718e-06	0.684645	0.0684481
WBGene00003582	WAGO Class 22G	dcap-2, F52G2.1	657.122	0.483347	1.182e-06	0.410203	7.02376e-06
WBGene00020914	ALG Class 26G	sulp-6, W01B11.2	12.8645	5.99959	1.21554e-06	3.79591	0.00499791
WBGene00047447	piRNA	21ur-471, Y105C5A.208	59.8387	1.38903	1.22504e-06	0.335078	0.400122
WBGene00004457	WAGO Class 22G	C01B7.6, rpm-1	270.546	-0.783393	1.26673e-06	0.74535	3.99659e-09
WBGene00047693	piRNA	21ur-2656, Y43D4A.33	34.275	1.8488	1.26673e-06	0.174017	0.808576
WBGene00022237	WAGO Class 22G	Y73B6BL.14	105.586	-1.16311	1.27923e-06	-0.946197	8.92252e-06
WBGene00046611	piRNA	21ur-2081, W03F8.18	83.4794	-1.3582	1.34739e-06	-1.51543	1.19053e-09
MIMAT0015103	miRNA	miR-61-5p	666.754	-0.555457	1.35125e-06	0.294001	0.00627413
WBGene00172435	piRNA	21ur-8059, Y4C6A.54	30.6031	-2.55085	1.35846e-06	-1.45735	0.000699781
WBGene00170857	piRNA	21ur-6329, Y73F8A.874	56.6191	1.59657	1.36265e-06	0.462408	0.277034
WBGene00019125	WAGO Class 22G	ddl-1, F59E12.10	1530.44	-0.385178	1.37284e-06	0.403431	2.47826e-09
WBGene00049017	piRNA	21ur-3128, C55C3.20	795.692	-0.571532	1.3833e-06	-0.505425	1.88555e-06
WBGene00009079	ALG Class 26G	F23B12.1	12.7668	5.96506	1.44676e-06	3.86479	0.00406499
WBGene00019881	WAGO Class 22G	R05D3.8	849.225	0.466372	1.44911e-06	0.374685	2.75718e-05
WBGene00050539	piRNA	21ur-4818, C39H7.23	57.6173	-1.58738	1.44911e-06	-1.75263	2.22754e-09
WBGene00022207	WAGO Class 22G	elk-2, Y73B3A.5	539.959	0.549657	1.46309e-06	0.417563	9.28079e-05
WBGene00012761	ALG Class 26G	Y41C4A.18	11.6679	6.00589	1.46728e-06	3.13074	0.0326204
WBGene00021608	ALG Class 26G	Y46H3D.1	13.115	5.08474	1.47552e-06	3.98279	0.00023268
WBGene00019447	WAGO Class 22G	K06C4.15	3386.96	0.347826	1.53159e-06	0.523544	2.11726e-17
WBGene00050043	piRNA	21ur-2400, Y57G11C.420	1409.78	0.42509	1.5626e-06	0.503969	6.32735e-11
WBGene00016885	WAGO Class 22G	C52E2.6, fbxb-97	9527.31	0.293788	1.56706e-06	0.361975	7.83724e-12
WBGene00016085	ALG Class 26G	C25A8.5	10.9942	6.75953	1.58412e-06	4.22458	0.00665953
WBGene00008541	ALG Class 26G	F07A5.2	12.3278	4.76079	1.61931e-06	3.12451	0.00313629
WBGene00012640	WAGO Class 22G	Y38H8A.7	160.467	-0.938813	1.61931e-06	-0.560558	0.00197311
WBGene00014814	WAGO Class 22G	R03D7.3	9574.55	-0.280704	1.61932e-06	-0.0859533	0.199111
WBGene00009660	WAGO Class 22G	F43G6.8	274.003	-0.716087	1.6236e-06	-0.430633	0.00207143
WBGene00048375	piRNA	21ur-27, B0513.28	15.9577	3.03731	1.6264e-06	1.62605	0.0211996
WBGene00020527	WAGO Class 22G	T15B7.15	2076.3	-0.370615	1.62696e-06	0.447033	6.67685e-12
WBGene00002276	CSR Class 22G	F42H11.2, lem-3	787.336	-0.458627	1.63767e-06	-0.337027	0.000126759
WBGene00170287	piRNA	21ur-5634, Y73F8A.832	142.36	0.913317	1.66238e-06	0.217754	0.397933
WBGene00048328	piRNA	21ur-1678, Y4C6A.13	134.454	-1.09737	1.67456e-06	-0.52867	0.0155291
WBGene00018841	ALG Class 26G	F54H5.5	7.73536	6.98553	1.67733e-06	5.36332	0.000411132
WBGene00048684	piRNA	21ur-4943, Y105C5A.318	440.296	-0.652517	1.68744e-06	-0.321796	0.0160916
WBGene00016420	ALG Class 26G	C34G6.3	11.1243	5.29669	1.69246e-06	2.61829	0.0461411
WBGene00047522	piRNA	21ur-1839, Y105C5B.234	32.2269	1.87756	1.7162e-06	0.189783	0.797204
WBGene00007213	WAGO Class 22G	C01A2.1	2572.04	0.41489	1.74235e-06	0.830757	2.97325e-30
MIMAT0004219	miRNA	miR-784-5p	153.777	0.995991	1.74579e-06	1.22306	1.65793e-11
WBGene00045366	ERGO Class 26G	Y17D7C.3	440.34	-1.37742	1.76165e-06	0.71051	0.00926926
WBGene00045410	ERGO Class 26G	E01G4.7	157.732	-1.07604	1.7672e-06	0.81729	2.90624e-06
WBGene00003449	ALG Class 26G	K07F5.3, msp-56	7.24565	7.01894	1.7735e-06	4.98277	0.0014949
WBGene00166379	piRNA	21ur-6426, Y57G11C.578	73.9331	1.25788	1.77853e-06	0.233884	0.557123
WBGene00010728	ALG Class 26G	K09G1.2	11.2423	4.59643	1.80579e-06	3.0309	0.00339118
WBGene00021422	WAGO Class 22G	Y38F2AR.4	1659.83	0.367494	1.8065e-06	0.367591	8.03352e-08
WBGene00019773	ALG Class 26G	M04G7.2	11.5021	5.92291	1.84121e-06	3.32937	0.0190256
WBGene00007125	WAGO Class 22G	B0250.8	31400.1	-0.289803	1.85669e-06	-0.0433221	0.624455
WBGene00002229	CSR Class 22G	klp-19, Y43F4B.6	1387.96	-0.41999	1.86138e-06	-0.0442052	0.748127
WBGene00165929	piRNA	21ur-8580, Y67A10A.167	35.8204	1.83846	1.89873e-06	0.29166	0.647207
WBGene00017990	WAGO Class 22G	cec-4, F32E10.2	220.694	-0.835175	1.90307e-06	-0.291822	0.112731
WBGene00050787	piRNA	21ur-119, Y43D4A.68	550.449	0.591486	1.95658e-06	0.329711	0.00783581
WBGene00016071	WAGO Class 22G	C24H12.1	185.552	-0.853152	1.97892e-06	-0.390677	0.0256713
WBGene00045553	piRNA	21ur-4396, H12I19.10	500.684	-0.603334	1.99303e-06	0.354381	0.00202985
WBGene00046012	piRNA	21ur-2424, Y57G11C.86	71.0334	1.46144	2.01214e-06	0.63844	0.0612774
WBGene00050468	piRNA	21ur-1294, Y116A8C.176	954.773	-0.559578	2.02458e-06	-0.152206	0.27096
WBGene00021970	WAGO Class 22G	srz-64, Y57G7A.7	507.553	-0.527434	2.08044e-06	-0.63477	7.76513e-11
WBGene00171192	piRNA	21ur-7296, Y51H4A.720	106.148	-1.09367	2.08044e-06	-0.599943	0.00478777
WBGene00019159	WAGO Class 22G	H05C05.3	469.382	0.55621	2.11567e-06	0.786255	5.06278e-15
WBGene00006351	WAGO Class 22G	K03A1.5, sur-5	407.847	0.565872	2.12391e-06	-0.0563114	0.78463
WBGene00049886	piRNA	21ur-3165, F52B11.32	38.4835	1.75453	2.1308e-06	0.867423	0.0335126
WBGene00165950	piRNA	21ur-6098, Y105C5B.675	50.599	1.57562	2.16461e-06	0.263294	0.619773
WBGene00014643	WAGO Class 22G	B0391.8	103.209	-1.13749	2.17092e-06	-1.09012	2.83353e-07
WBGene00000366	CSR Class 22G	cbp-1, R10E11.1	513.836	-0.546827	2.19752e-06	-0.511848	6.78055e-07
WBGene00050086	piRNA	21ur-4932, Y73F8A.426	24.4131	2.19514	2.20344e-06	0.506405	0.466406
WBGene00004509	WAGO Class 22G	M01G12.12, rrf-2	1856.04	0.346885	2.23237e-06	0.827105	2.5471e-42
WBGene00001744	CSR Class 22G	gars-1, T10F2.1	377.447	-0.620737	2.2461e-06	-0.126965	0.445019
WBGene00007763	ALG Class 26G	C27B7.6	10.6529	4.25982	2.27989e-06	1.08489	0.445464
WBGene00021193	WAGO Class 22G	math-44, Y16E11A.1	71.1831	-1.31821	2.29478e-06	-1.71304	1.107e-11
WBGene00009956	ALG Class 26G	F53B2.5	12.0952	3.96443	2.35669e-06	1.98893	0.0412097
WBGene00007335	ALG Class 26G	C05C12.1	7.02911	6.95039	2.36727e-06	4.99429	0.00145221
WBGene00016447	ALG Class 26G	C35D10.11, msd-4	10.1927	4.66933	2.45662e-06	2.32333	0.048709
WBGene00010177	WAGO Class 22G	F57A8.1	82.1702	1.50569	2.48044e-06	3.07668	3.03411e-32
WBGene00001944	ALG Class 26G	E03A3.4, his-70	10.491	6.65323	2.54116e-06	4.30104	0.00551429
WBGene00173141	piRNA	21ur-6391, H04M03.67	27.4169	-2.63029	2.57108e-06	-0.739594	0.113699
WBGene00004824	CSR Class 22G	F56B3.4	188.82	0.792992	2.58246e-06	0.651453	3.59861e-05
WBGene00165482	piRNA	21ur-5906, H16O14.24	59.2619	-1.59673	2.62264e-06	-0.889045	0.00339663
WBGene00021658	WAGO Class 22G	Y48G1A.2	371.941	-0.594154	2.6259e-06	-0.682516	8.87582e-10
WBGene00013327	WAGO Class 22G	Y57G11C.38	369.2	-0.652682	2.64026e-06	0.757121	3.28532e-12
WBGene00016987	CSR Class 22G	CC8.2	79.1043	-1.35691	2.71183e-06	-0.803812	0.00210881
WBGene00002230	WAGO Class 22G	klp-20, Y50D7A.6	1264.97	0.376747	2.73075e-06	0.241208	0.00184261
WBGene00007306	ALG Class 26G	C04G2.5	10.5479	6.63081	2.75964e-06	4.39463	0.00427979
WBGene00001562	CSR Class 22G	B0513.1, lin-66	248.096	-0.798873	2.78936e-06	0.409799	0.00736394
WBGene00017849	CSR Class 22G	F27B3.7	405.344	0.577751	2.79554e-06	0.817527	9.54025e-15
WBGene00165690	piRNA	21ur-8056, Y105C5B.662	21.9421	2.32099	2.89465e-06	0.558442	0.44831
WBGene00049207	piRNA	21ur-3199, Y105C5B.419	227.97	0.789097	2.91546e-06	0.401571	0.0219088
WBGene00013771	ALG Class 26G	Y113G7C.1	11.003	5.0341	2.97105e-06	3.33229	0.00410258
WBGene00174006	piRNA	21ur-10824, Y54F10BM.18	33.7776	2.1148	2.97562e-06	1.89201	8.48764e-06
WBGene00018044	WAGO Class 22G	F35D11.3	246.161	-0.767006	3.05339e-06	0.00522486	0.98722
WBGene00047460	piRNA	21ur-4467, Y67A10A.61	203.96	0.836716	3.08095e-06	-0.0391025	0.911892
WBGene00167695	piRNA	21ur-6506, C39H7.32	40.3323	-1.93743	3.08724e-06	-1.65461	4.00577e-06
WBGene00050395	piRNA	21ur-74, Y73F8A.456	2614.05	0.447918	3.24352e-06	0.481225	1.19978e-08
WBGene00011771	WAGO Class 22G	T14G8.3	119.769	0.926296	3.41001e-06	-1.30717	7.83813e-10
WBGene00000552	ALG Class 26G	cmd-1, T21H3.3	6.92121	6.87792	3.46485e-06	5.09369	0.00110901
WBGene00021650	ALG Class 26G	Y47G6A.26	11.1617	5.805	3.51338e-06	3.58054	0.00983789
WBGene00005078	WAGO Class 22G	F49B2.5, src-2	91.2732	-1.15724	3.53342e-06	-0.808641	0.000292342
WBGene00018794	CSR Class 22G	attf-3, F54C4.3	453.238	-0.556059	3.54059e-06	-0.442577	4.78085e-05
WBGene00003959	WAGO Class 22G	pcp-4, Y116F11B.3	77.5307	-1.23051	3.54772e-06	-0.903518	0.000123169
WBGene00044639	WAGO Class 22G	C24H12.12	998.071	0.424562	3.61286e-06	0.531495	2.18027e-11
WBGene00046121	piRNA	21ur-3554, Y105C5B.86	26.1411	2.21131	3.62272e-06	0.173101	0.853833
WBGene00018648	WAGO Class 22G	F49F1.8	17120.7	0.269925	3.62598e-06	0.275714	7.82468e-08
WBGene00166068	piRNA	21ur-6256, F52G2.5	67.1103	1.29137	3.6619e-06	0.343073	0.35885
WBGene00046527	piRNA	21ur-4795, Y67A10A.42	33.2724	1.78834	3.6691e-06	0.5156	0.321764
WBGene00044684	ALG Class 26G	T08G11.2	9.58175	5.05784	3.67945e-06	2.44805	0.0650976
WBGene00004361	WAGO Class 22G	K01G5.6, rib-2	176.793	-0.892609	3.69536e-06	-0.819612	1.7495e-06
WBGene00015994	ALG Class 26G	C18H7.4	10.6358	4.24704	3.74579e-06	2.45514	0.0167791
WBGene00010779	ALG Class 26G	K11H3.2	10.566	6.58501	3.77653e-06	4.54411	0.00294877
WBGene00166162	piRNA	21ur-5464, Y51H4A.464	162.745	0.930518	3.7887e-06	0.0442898	0.91066
WBGene00022686	WAGO Class 22G	ZK250.3	693.812	0.463597	3.82451e-06	0.355177	0.000152127
WBGene00007556	CSR Class 22G	algn-9, C14A4.3	87.5162	-1.16233	3.88843e-06	-1.02819	3.81089e-06
WBGene00010046	ALG Class 26G	F54D1.1	10.5539	5.82027	3.89759e-06	3.12149	0.0340963
WBGene00016125	ALG Class 26G	C26B2.2	11.3079	6.63081	3.92629e-06	4.76722	0.00169968
WBGene00048758	piRNA	21ur-3947, C55C3.18	83.7933	-1.3872	3.93609e-06	-0.738681	0.00776556
WBGene00049420	piRNA	21ur-2747, Y57G11C.363	65.8274	1.24457	4.0576e-06	-0.0873502	0.867991
MIMAT0000047	miRNA	miR-75-3p	393.666	0.664165	4.08982e-06	0.606303	3.51404e-06
WBGene00012357	ALG Class 26G	W09D6.4	11.3352	5.7804	4.12369e-06	3.72439	0.00660308
WBGene00015478	WAGO Class 22G	C05D10.2, mapk-15	367.807	-0.610654	4.13599e-06	0.152966	0.316605
WBGene00005308	WAGO Class 22G	H27D07.6, srh-87	157.16	-0.956859	4.33178e-06	-0.247534	0.295606
WBGene00013138	ALG Class 26G	Y53C10A.10	9.57634	6.56171	4.39119e-06	4.02246	0.0118127
WBGene00019221	CSR Class 22G	H20J04.6	293.68	-0.674631	4.41018e-06	0.0559086	0.808273
WBGene00168252	piRNA	21ur-6275, Y57G11C.709	1370.49	0.394399	4.41028e-06	0.698958	3.50683e-22
WBGene00050692	piRNA	21ur-4005, H32C10.26	38.5861	-1.886	4.41226e-06	-0.919185	0.0099112
WBGene00172923	piRNA	21ur-9038, Y73B6BL.226	46.6057	-1.83081	4.41226e-06	-0.907809	0.0104601
WBGene00012845	CSR Class 22G	set-24, Y43F11A.5	865.964	0.453969	4.49709e-06	0.650541	1.40012e-14
WBGene00004775	CSR Class 22G	sep-1, Y47G6A.12	713.198	-0.451848	4.5379e-06	-0.324378	0.000368309
WBGene00002181	WAGO Class 22G	K03D10.1, kal-1	106.513	-0.999943	4.57204e-06	-2.4866	3.38219e-29
WBGene00168095	piRNA	21ur-5607, F13G11.83	41.9063	1.69821	4.69329e-06	0.784667	0.0589394
WBGene00010213	WAGO Class 22G	F57G4.9	780.946	0.45816	4.75404e-06	0.113145	0.378543
WBGene00018363	WAGO Class 22G	F42G9.4, nlp-52	116.432	-1.003	4.7755e-06	-0.78757	5.88197e-05
WBGene00044763	ALG Class 26G	ZK688.12	10.0774	5.03989	4.83761e-06	2.90395	0.0196951
WBGene00006695	WAGO Class 22G	twk-45, Y71H2AM.22	227.338	0.751133	4.87092e-06	1.3869	1.94132e-24
WBGene00010265	ALG Class 26G	F58G1.3	10.1907	5.01235	4.88709e-06	3.00441	0.0138635
WBGene00008230	ALG Class 26G	C50F4.2, pfk-1.2	6.53511	6.80232	4.95346e-06	4.9942	0.00154298
WBGene00007624	CSR Class 22G	C16C10.3, hrde-1	3286.56	-0.307346	5.12991e-06	-0.0394292	0.700427
WBGene00021097	CSR Class 22G	cdc-37, W08F4.8	372.648	0.639148	5.18953e-06	0.726901	3.51297e-09
WBGene00175019	piRNA	21ur-12978, Y51H4A.934	25.1099	-2.8202	5.19347e-06	-0.631979	0.231549
MIMAT0000001	miRNA	let-7-5p	6348.4	1.65159	5.20201e-06	0.858386	0.0170975
MIMAT0000005	miRNA	miR-34-5p	1418.98	0.515569	5.20201e-06	0.524462	1.61768e-07
WBGene00010679	ALG Class 26G	K08F4.5	10.6066	5.00689	5.20201e-06	3.20414	0.00732415
WBGene00049048	piRNA	21ur-1540, Y105C5A.354	57.5981	1.32341	5.20201e-06	-0.0770472	0.895167
WBGene00012169	ALG Class 26G	ttbk-4, W01B6.2	9.85506	4.54277	5.33514e-06	2.49145	0.0297954
WBGene00206415	WAGO Class 22G	F59H6.14	8958.43	0.277143	5.34388e-06	0.397918	1.79909e-14
WBGene00045790	piRNA	21ur-4773, ZK550.9	59.9765	1.3536	5.47101e-06	0.305246	0.476631
WBGene00013823	WAGO Class 22G	Y116F11B.7	158.125	0.789326	5.51066e-06	-1.50859	1.88963e-16
WBGene00007786	CSR Class 22G	C27H6.4, rmd-2	635.836	0.501667	5.52368e-06	-0.10238	0.5071
WBGene00010246	ALG Class 26G	F58D5.7	9.19286	4.56863	5.5878e-06	1.92097	0.137492
WBGene00047346	piRNA	21ur-2264, VY10G11R.14	406.514	-0.590855	5.68045e-06	-0.138612	0.383335
WBGene00004880	CSR Class 22G	smg-2, Y48G8AL.6	479.999	-0.528164	5.70475e-06	-0.420622	7.02808e-05
WBGene00020478	WAGO Class 22G	T13C2.2	3495.46	0.307754	5.76142e-06	0.310972	2.27872e-07
WBGene00007839	WAGO Class 22G	C31C9.5	60.1827	-1.38122	5.83575e-06	-0.998269	0.000197537
WBGene00077569	ALG Class 26G	F53F4.18	9.50265	4.29528	5.86928e-06	1.58536	0.215673
WBGene00014223	ALG Class 26G	ZK1098.6	11.2421	5.70733	5.91156e-06	3.84794	0.0045958
WBGene00048237	piRNA	21ur-1473, Y57G11B.53	241.819	-0.851989	5.91458e-06	-0.27755	0.174948
WBGene00046079	piRNA	21ur-1001, Y57G11C.92	81.4108	1.18151	6.07754e-06	0.41231	0.190358
WBGene00018199	WAGO Class 22G	F39E9.7	8058.56	0.350379	6.08162e-06	0.857501	1.19877e-40
WBGene00013163	WAGO Class 22G	Y53F4B.17	6674.39	0.270398	6.08944e-06	1.16524	7.16815e-127
WBGene00012721	WAGO Class 22G	Y39E4B.13	21.9399	-2.68384	6.18576e-06	-1.66712	0.0003483
WBGene00016058	ALG Class 26G	C24D10.7, nspd-3	9.53238	6.48822	6.26273e-06	4.22805	0.0072141
WBGene00049336	piRNA	21ur-2348, H16O14.15	95.1859	-1.19304	6.26417e-06	-0.752929	0.00173101
WBGene00007882	CSR Class 22G	C33A12.3	596.141	0.473096	6.27744e-06	0.834056	1.80528e-21
WBGene00020999	CSR Class 22G	W03F9.1	277.248	-0.675252	6.33028e-06	-0.440206	0.00155552
WBGene00017737	WAGO Class 22G	F23C8.8	349.354	-0.690749	6.46021e-06	0.521306	5.93231e-05
WBGene00019785	ALG Class 26G	M70.3	6.70884	6.72234	6.46021e-06	5.27467	0.000641991
WBGene00014166	WAGO Class 22G	ZK945.4	715.838	-0.457933	6.48413e-06	0.343517	0.000111019
WBGene00166736	piRNA	21ur-7252, B0350.31	75.339	-1.36775	6.48413e-06	-0.758264	0.006297
WBGene00022462	CSR Class 22G	Y110A7A.15	276.824	-0.690999	6.724e-06	-0.311211	0.042908
WBGene00017082	WAGO Class 22G	DC2.5	470.536	-0.530761	6.74423e-06	-0.237032	0.0476587
WBGene00002221	CSR Class 22G	C33H5.4, klp-10	1735.78	-0.387946	6.86347e-06	-0.0387041	0.780152
WBGene00007060	WAGO Class 22G	T26A5.1, wht-6	157.865	-0.853417	6.88224e-06	-0.973249	6.23014e-09
WBGene00016178	CSR Class 22G	C28C12.2, mesp-1	357.374	-0.657994	6.88224e-06	-0.1698	0.326117
WBGene00010780	WAGO Class 22G	K11H3.3	538.052	-0.489808	6.91162e-06	-0.144519	0.246091
WBGene00019086	ALG Class 26G	F59A6.4	10.014	6.4641	7.016e-06	4.59604	0.00269734
MIMAT0020307	miRNA	miR-40-5p	217.833	-1.8987	7.02052e-06	0.209542	0.741374
WBGene00022366	WAGO Class 22G	Y92H12BL.5	759.292	0.427709	7.03979e-06	0.659762	2.98361e-16
WBGene00017457	WAGO Class 22G	F14D2.9	5765.12	0.296266	7.04816e-06	0.231065	0.000137404
WBGene00047836	piRNA	21ur-122, Y37A1A.26	38.6141	1.63213	7.29594e-06	0.270974	0.647504
WBGene00009682	ALG Class 26G	F44D12.5, msd-2	10.177	5.73208	7.37854e-06	3.21418	0.0287695
WBGene00021969	ALG Class 26G	Y57G7A.6	6.59019	6.84141	7.4475e-06	4.96486	0.00212017
WBGene00022153	CSR Class 22G	Y71G12B.13	450.962	0.513943	7.68193e-06	0.260706	0.0287978
WBGene00050494	piRNA	21ur-1649, H04M03.26	44.8693	-1.69821	7.68706e-06	-1.27019	0.000117347
WBGene00174270	piRNA	21ur-6354, Y37A1B.318	75.8432	1.15648	7.78748e-06	0.357297	0.276213
WBGene00007610	ALG Class 26G	C15H7.3	9.7108	6.38546	7.91317e-06	4.61228	0.00238772
WBGene00044439	WAGO Class 22G	Y51H7C.15	467.143	-0.562161	8.04721e-06	0.774183	3.36511e-15
WBGene00050509	piRNA	21ur-4656, Y41E3.199	525.913	0.648498	8.05069e-06	0.526417	8.48253e-05
WBGene00018777	CSR Class 22G	F53H1.3	261.427	-0.673237	8.12722e-06	-1.26061	5.31774e-21
WBGene00010102	ERGO Class 26G	F55C9.5	56.9657	-1.77247	8.14475e-06	0.454788	0.218732
WBGene00017187	WAGO Class 22G	F07B7.6	4542.73	0.314331	8.14475e-06	0.515272	4.56169e-18
WBGene00048939	piRNA	21ur-3989, Y73F8A.328	492.078	0.627946	8.2953e-06	0.374829	0.00690673
WBGene00049271	piRNA	21ur-5306, Y105C5A.377	69.32	1.18114	8.3492e-06	0.253304	0.513662
WBGene00050780	piRNA	21ur-3442, Y73F8A.490	120.79	1.05419	8.35968e-06	0.340984	0.236758
WBGene00050011	piRNA	21ur-4023, Y105C5B.503	68.7596	1.18889	8.38384e-06	0.129769	0.785097
WBGene00014213	WAGO Class 22G	ZK1073.1	615.028	-0.518048	8.3977e-06	-1.02653	2.21521e-24
WBGene00009161	WAGO Class 22G	cox-7C, F26E4.6	498.841	-0.567743	8.78286e-06	0.340011	0.0034022
WBGene00169704	piRNA	21ur-7976, Y73F8A.798	21.252	2.18727	8.83607e-06	-0.0204268	0.986593
WBGene00014058	CSR Class 22G	ZK673.2	112.49	1.02581	8.87897e-06	1.39433	1.89501e-12
WBGene00017101	WAGO Class 22G	E02H9.3	464.074	-0.517594	8.87897e-06	-0.62737	7.92e-10
WBGene00021765	CSR Class 22G	Y51F10.4	360.444	-0.65028	8.87897e-06	0.924811	1.27364e-16
WBGene00008137	ALG Class 26G	C47D12.3, sfxn-1.4	6.17879	6.72235	8.98583e-06	4.90005	0.00229617
WBGene00008811	ALG Class 26G	F14F7.4	10.2987	6.33173	9.04803e-06	4.97361	0.000781887
WBGene00045484	ALG Class 26G	F34D10.9	9.855	4.95547	9.10834e-06	2.96949	0.0169569
WBGene00000940	CSR Class 22G	dcs-1, Y113G7A.9	455.187	0.549105	9.32755e-06	1.00977	1.05252e-22
WBGene00166941	piRNA	21ur-6392, T08B6.30	108.605	-1.02129	9.40129e-06	-0.419595	0.0656381
WBGene00022726	WAGO Class 22G	nhr-249, ZK381.3	2924.26	-0.313336	9.55269e-06	0.0713311	0.428604
WBGene00008682	CSR Class 22G	F11A10.1, lex-1	446.157	-0.553365	9.59627e-06	-0.514802	3.99162e-06
WBGene00168596	piRNA	21ur-6713, Y17G9A.51	46.8346	-1.69042	9.60109e-06	-0.811426	0.0185843
WBGene00022300	CSR Class 22G	Y76B12C.6	788.467	0.414822	9.71051e-06	0.552452	7.45184e-12
WBGene00022751	ALG Class 26G	msrp-2, ZK484.5	10.4314	4.81746	9.79151e-06	3.4943	0.00227222
WBGene00173960	piRNA	21ur-7036, Y73B6BL.257	60.4584	-1.37212	9.79255e-06	-0.813265	0.00349019
WBGene00008991	CSR Class 22G	F20G4.2	58.4233	-1.40393	9.89568e-06	-1.06994	0.000130517
WBGene00013370	WAGO Class 22G	Y60A9.3	118.503	-0.965644	1.0333e-05	-0.942709	1.1642e-06
WBGene00012781	ALG Class 26G	nspd-7, Y43C5A.1	10.0436	6.30354	1.03847e-05	4.92344	0.000922296
WBGene00003214	CSR Class 22G	C05D11.11, mel-32	737.339	-0.4408	1.04624e-05	-0.127973	0.270453
MIMAT0022306	miRNA	miR-5592-3p	515.8	0.486943	1.0608e-05	0.737565	3.52343e-15
MIMAT0022306_1	miRNA	miR-5592-3p	515.8	0.486943	1.0608e-05	0.737565	3.52343e-15
MIMAT0006588	miRNA	miR-1821-3p	32.2208	1.83676	1.07581e-05	1.28037	0.00222022
WBGene00169650	piRNA	21ur-7385, Y73F8A.795	35.8503	1.70119	1.07581e-05	0.637234	0.176247
WBGene00046879	piRNA	21ur-2172, Y57G11C.149	46.636	1.43611	1.08173e-05	0.29557	0.547695
WBGene00013832	WAGO Class 22G	ZC15.3	3161.59	0.272999	1.10963e-05	0.373137	2.30086e-12
WBGene00012297	ALG Class 26G	W06D4.3	9.68299	3.99722	1.11311e-05	1.43271	0.246408
WBGene00047382	piRNA	21ur-254, M03D4.10	43.2535	-1.69329	1.12978e-05	-0.968235	0.00430829
WBGene00015192	ALG Class 26G	B0432.11	9.17645	4.48958	1.13573e-05	2.22321	0.0693442
WBGene00016954	ALG Class 26G	C55C3.4	6.22572	6.72179	1.14168e-05	4.96922	0.00208523
WBGene00006605	WAGO Class 22G	C15F1.3, tra-2	529.46	-0.526131	1.1599e-05	-0.293147	0.0116537
WBGene00050413	piRNA	21ur-3770, Y67A10A.130	79.2208	1.11503	1.16622e-05	0.310438	0.355059
WBGene00050447	piRNA	21ur-4938, Y73F8A.462	53.3662	1.52778	1.16739e-05	0.137309	0.827904
WBGene00015888	WAGO Class 22G	C17C3.2	409.211	0.552247	1.18257e-05	0.895174	2.95408e-17
WBGene00015895	WAGO Class 22G	C17C3.13	409.211	0.552247	1.18257e-05	0.895174	2.95408e-17
WBGene00170262	piRNA	21ur-9345, Y57G11C.833	31.0645	1.76863	1.18988e-05	-0.0522189	0.957862
WBGene00003787	CSR Class 22G	K07F5.13, npp-1	487.774	-0.563805	1.19165e-05	-0.0201294	0.934799
WBGene00008125	ALG Class 26G	C47A4.5	9.76362	5.59413	1.19289e-05	3.41444	0.0168
WBGene00018359	ALG Class 26G	F42G8.8	6.20002	6.6369	1.19903e-05	5.10165	0.00126036
WBGene00007975	CSR Class 22G	C36B1.8, gls-1	274.01	-0.634912	1.22382e-05	-0.552976	2.21288e-05
WBGene00023424	ALG Class 26G	C53D6.10	5.4184	6.76234	1.2378e-05	3.98785	0.0261259
WBGene00007055	WAGO Class 22G	F41E6.6, tag-196	163.148	-0.876493	1.24378e-05	-0.115875	0.683422
MIMAT0032017	miRNA	miR-789-2-5p	27.9925	2.09019	1.25071e-05	1.65833	0.000354911
WBGene00013303	ERGO Class 26G	Y57G11C.5	11.2055	5.6178	1.25778e-05	4.06401	0.00272101
WBGene00046836	piRNA	21ur-794, Y105C5A.153	48.5442	1.41513	1.25778e-05	0.538649	0.16599
WBGene00167859	piRNA	21ur-8403, Y41E3.297	277.326	0.732547	1.27877e-05	0.510931	0.00152191
WBGene00048330	piRNA	21ur-4102, Y105C5B.334	1066.6	0.436932	1.28331e-05	0.408652	5.64158e-06
WBGene00046450	piRNA	21ur-2410, Y7A9D.9	19.9838	2.22328	1.29946e-05	0.913497	0.142093
WBGene00047676	piRNA	21ur-2539, Y105C5A.234	31.549	1.75909	1.3086e-05	0.549167	0.301555
WBGene00015955	WAGO Class 22G	C18B2.4	366.713	-0.547776	1.31543e-05	-1.35433	2.58787e-33
WBGene00020089	CSR Class 22G	R119.3	51.4116	-1.54252	1.32767e-05	-1.27976	3.75238e-05
WBGene00050792	piRNA	21ur-440, Y57G11C.491	19.2784	2.32092	1.32905e-05	0.717782	0.321344
WBGene00009310	WAGO Class 22G	F32A11.5	31804.2	-0.227292	1.37105e-05	0.0251816	0.76144
WBGene00017911	WAGO Class 22G	F29A7.1, fbxb-106	114.575	-0.965892	1.37428e-05	-0.486112	0.0217211
WBGene00046600	piRNA	21ur-4062, Y105C5B.137	15.3847	2.65674	1.39324e-05	1.04086	0.176193
WBGene00007740	ALG Class 26G	C26C6.6	9.4901	5.5691	1.4168e-05	3.32383	0.0216063
WBGene00018416	CSR Class 22G	F44E2.2, retr-1	260.995	-0.64178	1.44162e-05	-0.543228	4.56041e-05
WBGene00049045	piRNA	21ur-3848, T12E12.15	159.71	-0.850838	1.44162e-05	-0.577933	0.00133953
MIMAT0004216	miRNA	miR-255-3p	66.3543	1.32033	1.47753e-05	0.581333	0.0895728
WBGene00047034	piRNA	21ur-5279, Y4C6B.13	352.235	-0.756276	1.4921e-05	-0.721941	3.26147e-06
WBGene00009446	ALG Class 26G	F35H8.1	9.77841	4.41429	1.51855e-05	2.78543	0.0122566
WBGene00010241	ALG Class 26G	F58D2.2	8.79765	4.94606	1.54315e-05	2.1888	0.12939
WBGene00019739	WAGO Class 22G	M02F4.9	2798.35	-0.285006	1.5664e-05	0.207987	0.000554356
WBGene00021357	WAGO Class 22G	Y37E11AL.1	914.479	-0.404045	1.56987e-05	0.343758	2.20612e-05
WBGene00012976	CSR Class 22G	sup-35, Y48A6C.3	639.888	0.465116	1.58434e-05	0.873631	1.53135e-22
WBGene00014178	WAGO Class 22G	ZK1010.4	2899.36	0.295589	1.60667e-05	0.861667	1.40152e-53
WBGene00021880	ALG Class 26G	Y54G2A.15	5.45783	6.6367	1.60667e-05	4.4986	0.0074265
WBGene00016154	CSR Class 22G	C27A12.2, szy-5	240.728	-0.696612	1.61179e-05	-0.425347	0.00518438
WBGene00013747	ALG Class 26G	spe-19, Y113G7A.10	9.95037	5.5209	1.62724e-05	3.72298	0.00720216
WBGene00013408	WAGO Class 22G	fbxb-93, Y63D3A.9	203.33	0.711572	1.65627e-05	0.36993	0.0325833
WBGene00049164	piRNA	21ur-1443, Y67A10A.98	38.6398	1.53772	1.66875e-05	0.598104	0.164899
WBGene00022426	CSR Class 22G	Y104H12D.2	68.4455	1.20765	1.67258e-05	0.202113	0.648092
WBGene00013296	ALG Class 26G	Y57G11B.3	10.1692	4.1025	1.68326e-05	2.50435	0.0165785
WBGene00003072	CSR Class 22G	lrp-2, T21E3.3	90.2272	-1.3842	1.69848e-05	1.26599	7.81886e-09
WBGene00019365	WAGO Class 22G	K03E6.7, rei-2	969.95	-0.386403	1.70275e-05	-0.564177	3.30597e-13
WBGene00172073	piRNA	21ur-6751, C39H7.55	36.6443	-1.94643	1.75059e-05	-1.40803	0.000318673
MIMAT0020339	miRNA	miR-250-5p	218.393	-0.788431	1.75798e-05	0.271778	0.148991
MIMAT0015100	miRNA	miR-58a-5p	234.322	0.716347	1.77527e-05	1.09129	9.13488e-15
WBGene00047384	piRNA	21ur-2790, Y73F8A.194	73.5221	1.17608	1.81531e-05	0.509012	0.101258
WBGene00165108	piRNA	21ur-7545, M199.69	171.901	0.800823	1.84114e-05	0.366568	0.0713413
WBGene00000549	CSR Class 22G	cls-2, R107.6	7765.66	-0.239883	1.86049e-05	0.211174	2.40491e-05
WBGene00012898	WAGO Class 22G	Y46G5A.6	10009.1	-0.231925	1.86326e-05	-0.0743446	0.233546
WBGene00165387	piRNA	21ur-6663, Y43D4A.71	143.987	-0.860353	1.87301e-05	-0.495239	0.00880668
WBGene00020756	WAGO Class 22G	T24A6.20	891.804	-0.382994	1.87593e-05	-0.853875	1.60517e-28
WBGene00009075	ALG Class 26G	F23B2.7	8.80094	5.54692	1.89297e-05	2.91083	0.059078
WBGene00012855	ALG Class 26G	Y44A6D.5	4.88701	6.72237	1.89332e-05	3.18603	0.120685
WBGene00016674	WAGO Class 22G	C45G9.2	848.499	0.410994	1.90445e-05	0.38594	8.38521e-06
WBGene00050601	piRNA	21ur-806, Y51H4A.381	34.9577	1.70296	1.9401e-05	0.242844	0.721594
WBGene00013387	WAGO Class 22G	Y62F5A.9	828.316	-0.422252	2.00043e-05	0.0419688	0.791159
WBGene00012577	WAGO Class 22G	Y37H9A.2	22451.6	0.242474	2.02619e-05	0.530451	2.51528e-29
WBGene00167027	piRNA	21ur-6510, Y73B6BL.119	48.1365	-1.66409	2.02814e-05	-0.722305	0.0471528
WBGene00006868	CSR Class 22G	M03A1.1, vab-1	129.639	-0.899741	2.03771e-05	-1.08436	5.85168e-09
WBGene00167383	piRNA	21ur-5596, Y45F10D.75	53.5827	1.32138	2.0553e-05	0.23046	0.639835
WBGene00011322	ALG Class 26G	irld-14, T01C3.5	8.25481	6.21577	2.09022e-05	4.21532	0.00788456
WBGene00050464	piRNA	21ur-92, Y105C5A.472	23.5842	2.04309	2.09022e-05	0.265441	0.758343
WBGene00021739	WAGO Class 22G	Y50D4A.5	250.53	0.687551	2.0919e-05	0.214166	0.278416
WBGene00009941	ALG Class 26G	F52F12.8	5.355	6.68066	2.094e-05	4.20463	0.0171142
WBGene00006661	ALG Class 26G	F17C8.5, twk-6	8.37512	4.44624	2.09917e-05	1.79161	0.192729
WBGene00019381	WAGO Class 22G	K04C2.3	674.461	0.518062	2.12574e-05	0.0492254	0.809089
WBGene00048500	piRNA	21ur-2965, Y116A8C.129	83.6121	1.11338	2.1306e-05	-0.0972777	0.838384
WBGene00009685	ALG Class 26G	F44D12.8	8.98783	5.54322	2.14021e-05	3.03666	0.0460298
WBGene00048898	piRNA	21ur-5049, LLC1.30	29.2558	2.2026	2.14235e-05	3.07953	6.83695e-12
WBGene00008274	CSR Class 22G	C53B4.4, pdzd-8	295.089	-0.614985	2.1485e-05	-0.54992	2.24292e-05
WBGene00020940	ALG Class 26G	W02D7.4	8.71956	4.79072	2.15873e-05	2.72836	0.0345823
WBGene00006509	ALG Class 26G	tag-164, Y76A2A.1	11.3107	3.62896	2.1751e-05	2.3896	0.00842407
WBGene00172649	piRNA	21ur-8645, H16O14.62	30.0089	-2.07458	2.18173e-05	-0.768755	0.0765282
WBGene00007639	ALG Class 26G	C17D12.5	8.81642	4.89897	2.1931e-05	2.42596	0.0805141
WBGene00170716	piRNA	21ur-6167, Y17G9A.63	96.939	-1.12306	2.21042e-05	-0.634051	0.0102226
WBGene00013403	WAGO Class 22G	fbxb-100, Y63D3A.2	3404.07	-0.282054	2.2284e-05	0.0124733	0.919202
WBGene00015124	WAGO Class 22G	anmt-1, B0303.2	3936.92	-0.305035	2.23046e-05	-0.208328	0.00207636
WBGene00020627	ALG Class 26G	T20F5.5	5.63549	6.54774	2.23695e-05	4.87851	0.00274263
WBGene00044000	WAGO Class 22G	Y75B8A.41	431.062	-0.568785	2.24423e-05	-0.0363509	0.873192
WBGene00014023	ALG Class 26G	lnkn-1, ZK637.3	9.48602	4.69917	2.25653e-05	3.31676	0.00482713
WBGene00049337	piRNA	21ur-3439, Y73F8A.368	969.057	-0.52816	2.29348e-05	-0.191051	0.16277
WBGene00021101	WAGO Class 22G	W08F4.12	5450.73	0.247053	2.30634e-05	0.604551	2.86494e-36
WBGene00002228	CSR Class 22G	C06G3.2, klp-18	2104.85	-0.342796	2.31066e-05	0.00499278	0.976754
WBGene00050035	piRNA	21ur-3802, Y105C5B.508	565.175	0.486983	2.34279e-05	0.694298	1.40092e-12
WBGene00165470	piRNA	21ur-8410, H04M03.30	46.4508	-1.68385	2.34507e-05	-0.0624925	0.920683
WBGene00049393	piRNA	21ur-2893, Y37A1B.123	21.6552	2.12357	2.3483e-05	0.858429	0.161088
WBGene00009204	WAGO Class 22G	F28C6.4, pigg-1	233.127	-0.699594	2.35334e-05	-0.680037	3.7161e-06
WBGene00048548	piRNA	21ur-3302, Y41E3.135	199.818	0.790144	2.38485e-05	0.487281	0.00880668
WBGene00047243	piRNA	21ur-3706, Y7A9D.13	15.1009	2.57973	2.41655e-05	1.12805	0.126936
WBGene00011260	ALG Class 26G	cnnm-5, R13G10.4	9.33005	5.46709	2.42018e-05	3.51479	0.0135257
WBGene00166721	piRNA	21ur-6272, Y7A9C.18	34.0891	1.6715	2.44647e-05	0.312005	0.62046
WBGene00004243	CSR Class 22G	B0273.2, puf-7	330.217	-0.586425	2.46432e-05	-0.253135	0.0763365
WBGene00049973	piRNA	21ur-5123, F36H12.31	28.9152	-2.03263	2.46432e-05	-1.24023	0.00237831
WBGene00050301	piRNA	21ur-1277, B0513.39	57.2111	1.29838	2.47985e-05	0.0333926	0.962702
WBGene00021315	CSR Class 22G	Y32H12A.7	131.531	0.830935	2.52631e-05	0.0958119	0.77775
WBGene00021007	ALG Class 26G	W03F11.4	8.68059	4.06019	2.56058e-05	1.81475	0.132749
WBGene00017760	CSR Class 22G	F23H11.4	159.781	-0.812606	2.57825e-05	-0.281434	0.171223
WBGene00047418	piRNA	21ur-160, Y57G11C.204	202.258	-0.75006	2.57825e-05	-0.0175003	0.960562
WBGene00015484	CSR Class 22G	atgl-1, C05D11.7	194.097	-0.722472	2.5829e-05	-0.447781	0.00543832
WBGene00045774	piRNA	21ur-4765, Y73F8A.65	853.451	0.444169	2.61976e-05	0.351707	0.000332592
WBGene00015051	ALG Class 26G	B0218.7	9.15848	5.44001	2.62885e-05	3.50024	0.0139306
WBGene00016758	WAGO Class 22G	C49A9.4	349.12	0.543313	2.62885e-05	0.482011	4.79202e-05
WBGene00017802	ALG Class 26G	F26A1.3	8.10933	6.18505	2.63751e-05	4.20846	0.00840123
WBGene00017508	WAGO Class 22G	F16B4.6	2535.53	0.309279	2.66995e-05	0.346412	7.34636e-08
WBGene00015647	WAGO Class 22G	C09F5.1	640.609	-0.475826	2.67006e-05	0.686404	2.29187e-14
WBGene00022248	WAGO Class 22G	Y73B6BL.27	130.797	0.848983	2.68635e-05	0.294481	0.227993
WBGene00009557	WAGO Class 22G	F39B2.7, mtcu-1	336.061	0.581707	2.68661e-05	1.13931	1.27161e-23
WBGene00012619	WAGO Class 22G	Y38H6C.6	4339.62	0.24981	2.69706e-05	0.383121	2.68581e-14
WBGene00004314	CSR Class 22G	rbc-2, Y54F10AM.10	155.903	-0.77238	2.70279e-05	-1.11726	6.70617e-12
WBGene00019028	ALG Class 26G	F58A6.11, srb-13	5.35856	6.49949	2.70532e-05	4.75788	0.00386292
WBGene00023404	WAGO Class 22G	plr-1, Y47D3B.11	999.78	-0.439317	2.71167e-05	-0.683026	2.52241e-14
WBGene00047446	piRNA	21ur-2780, Y116A8C.99	185.446	-0.836424	2.71569e-05	-0.194828	0.422327
WBGene00048771	piRNA	21ur-5103, Y51H4A.252	19.515	2.14181	2.71747e-05	-0.305875	0.753475
WBGene00044633	ALG Class 26G	F54H12.7	7.25942	6.27535	2.73109e-05	3.021	0.106586
WBGene00020414	ALG Class 26G	T10E9.4	8.02098	6.18631	2.75164e-05	4.12835	0.0103908
WBGene00003434	ALG Class 26G	K08F4.8, msp-38	4.88872	6.6371	2.77596e-05	3.74988	0.046232
WBGene00018253	ALG Class 26G	F40H6.1	7.54742	6.2155	2.83379e-05	3.67151	0.0308628
WBGene00011988	CSR Class 22G	har-2, T24D1.5	284.944	0.582211	2.87567e-05	-0.102549	0.629024
WBGene00021113	ALG Class 26G	gsp-3, W09C3.6	4.90419	6.59239	2.89433e-05	3.97431	0.0287213
WBGene00004879	WAGO Class 22G	C48B6.6, smg-1	224.004	-0.716023	2.91804e-05	-0.790678	1.60466e-07
WBGene00174908	piRNA	21ur-7668, Y105C5B.1404	29.6585	1.77766	2.93244e-05	0.485291	0.413707
WBGene00019001	CSR Class 22G	F57B10.3, ipgm-1	332.23	-0.585851	2.95048e-05	-0.625976	4.25572e-07
WBGene00004947	CSR Class 22G	sos-1, T28F12.3	378.755	0.528569	2.96498e-05	0.517382	5.61718e-06
WBGene00002295	CSR Class 22G	K08F8.6, let-19	97.5417	-1.07485	2.96835e-05	-0.350663	0.198698
WBGene00165673	piRNA	21ur-13900, Y59E9AL.16	17.9697	-3.15768	3.04208e-05	-1.84763	0.00132385
WBGene00015881	WAGO Class 22G	C17B7.7	443.782	0.483439	3.09716e-05	0.321984	0.004371
WBGene00015165	ALG Class 26G	B0361.11	5.65211	6.44959	3.13106e-05	5.08193	0.00154298
WBGene00017559	ALG Class 26G	F18C5.4, mpz-3	5.16709	6.59323	3.13106e-05	4.32736	0.0133214
WBGene00020560	WAGO Class 22G	T19C3.2	112.96	-0.949891	3.18965e-05	-0.78781	0.000116542
WBGene00011729	CSR Class 22G	set-16, T12D8.1	822.844	-0.454163	3.22301e-05	-0.40864	3.09184e-05
WBGene00014121	ALG Class 26G	ZK858.8	8.5942	4.79171	3.25375e-05	2.63746	0.048127
WBGene00011809	WAGO Class 22G	T16G12.8	117.941	-0.89049	3.26938e-05	-2.37228	5.38884e-29
WBGene00003463	ALG Class 26G	msp-76, ZK1251.6	4.9481	6.49949	3.30278e-05	4.34547	0.0117347
WBGene00006527	WAGO Class 22G	C02F4.2, tax-6	993.452	-0.383124	3.40003e-05	-0.484458	1.51712e-09
WBGene00014660	WAGO Class 22G	B0457.3	399.985	0.529303	3.40462e-05	-0.639308	1.10724e-07
WBGene00016585	WAGO Class 22G	C42C1.7, oac-59	2348.51	0.291014	3.44518e-05	0.804449	5.87177e-45
WBGene00004889	WAGO Class 22G	smp-1, Y54E5B.1	526.912	0.463683	3.46875e-05	0.194206	0.115655
WBGene00009959	ALG Class 26G	F53B6.4	7.77006	6.12288	3.46875e-05	4.13173	0.0103145
WBGene00049168	piRNA	21ur-172, R05A10.49	2578.03	-0.348192	3.47463e-05	0.0974519	0.333186
WBGene00050075	piRNA	21ur-688, Y67A10A.123	29.9683	1.8275	3.48155e-05	0.406836	0.536838
WBGene00170475	piRNA	21ur-5489, F13G11.108	446.284	-0.584473	3.48561e-05	-0.0576637	0.796962
WBGene00011401	ALG Class 26G	T03F6.6	6.73984	6.21606	3.49329e-05	2.54008	0.216832
WBGene00020352	WAGO Class 22G	T08B6.2	487.946	0.507306	3.49329e-05	0.706817	1.36554e-11
WBGene00017084	CSR Class 22G	E01A2.1	67.7351	-1.23743	3.55168e-05	-0.777755	0.00420123
WBGene00173741	piRNA	21ur-5604, Y67A10A.314	25.1252	1.91848	3.58576e-05	0.140359	0.88043
WBGene00167978	piRNA	21ur-7318, C31H1.47	32.1602	-1.93119	3.63045e-05	-0.803323	0.0554238
WBGene00010783	WAGO Class 22G	K11H3.6, mrpl-36	600.061	-0.444871	3.64608e-05	0.27189	0.00594365
WBGene00002189	WAGO Class 22G	kin-1, ZK909.2	163.928	-0.787125	3.65372e-05	-0.573149	0.00100867
WBGene00020135	WAGO Class 22G	aakg-4, T01B6.3	70.4079	1.08362	3.67457e-05	0.0417151	0.941919
WBGene00008283	WAGO Class 22G	C53D6.6	103.553	-0.970418	3.67706e-05	-0.995275	1.71071e-06
WBGene00022856	ALG Class 26G	cth-2, ZK1127.10	9.15388	4.63898	3.69221e-05	3.27281	0.00611248
WBGene00002192	CSR Class 22G	C10C6.1, kin-4	427.343	-0.500857	3.73051e-05	-0.342456	0.00257077
WBGene00010415	WAGO Class 22G	H25K10.6, irld-39	41.5566	1.65429	3.73051e-05	2.3813	3.10624e-12
WBGene00015907	ALG Class 26G	C17F3.1	7.77616	6.15509	3.77296e-05	4.0397	0.0137068
WBGene00044420	WAGO Class 22G	C50D2.10	508.943	0.471958	3.77296e-05	0.786348	2.19529e-16
WBGene00173159	piRNA	21ur-6194, Y43D4A.139	47.3465	1.40021	3.8174e-05	0.0390799	0.960562
WBGene00165267	piRNA	21ur-8461, C01B10.12	48.5813	1.35235	3.88318e-05	0.0127284	0.986573
WBGene00016489	WAGO Class 22G	C36E6.1, fubl-3	93.788	-0.983923	3.9679e-05	-2.23226	6.34645e-22
WBGene00007436	CSR Class 22G	C08B11.9	327.043	-0.551715	3.98184e-05	-0.52612	1.12451e-05
WBGene00046808	piRNA	21ur-4826, Y41E3.64	32.9909	1.59203	4.01095e-05	0.0751208	0.927509
WBGene00013700	ALG Class 26G	Y106G6D.3	8.07491	5.40477	4.06262e-05	2.78487	0.0788773
WBGene00166797	piRNA	21ur-5649, Y4C6B.47	77.0031	-1.19747	4.10442e-05	-0.38682	0.207113
WBGene00020092	CSR Class 22G	pcf-11, R144.2	245.864	-0.653793	4.11523e-05	-0.277729	0.0907612
WBGene00022530	ALG Class 26G	ZC155.2	9.2435	4.25265	4.12238e-05	2.7884	0.0126683
WBGene00049384	piRNA	21ur-1507, Y73F8A.372	455.396	0.599861	4.12908e-05	-0.178435	0.3289
WBGene00012563	WAGO Class 22G	Y37H2A.3	2990.47	0.280261	4.13711e-05	0.242526	9.40028e-05
WBGene00012627	ALG Class 26G	Y38H6C.15	8.2318	4.27995	4.14662e-05	2.12662	0.091435
WBGene00168976	piRNA	21ur-7831, T23G4.84	31.6198	1.80069	4.16805e-05	0.478999	0.43517
WBGene00167254	piRNA	21ur-8818, Y51H4A.526	4.32651	6.72239	4.17371e-05	0	1
WBGene00012741	ALG Class 26G	Y40H4A.2	6.89499	6.18432	4.17584e-05	3.03178	0.106561
WBGene00016388	ALG Class 26G	C34B2.3	8.04249	4.82705	4.18709e-05	2.07525	0.170397
WBGene00017056	ALG Class 26G	D2062.4	4.97789	6.4516	4.19462e-05	4.50339	0.00824745
WBGene00045410	WAGO Class 22G	E01G4.7	4342.07	0.276923	4.19462e-05	0.717943	1.85871e-38
WBGene00021471	ALG Class 26G	Y39G10AR.15	8.67208	5.35096	4.24707e-05	3.4205	0.0179829
WBGene00001030	CSR Class 22G	dnj-12, F39B2.10	380.306	0.542378	4.32413e-05	0.639711	3.22223e-08
WBGene00046610	piRNA	21ur-2995, H12I19.18	19.7106	2.12876	4.33867e-05	0.383524	0.657964
WBGene00006561	WAGO Class 22G	tcl-2, Y38C1AA.4	33.6729	-1.68666	4.36878e-05	-1.84814	5.05959e-07
WBGene00018808	CSR Class 22G	F54D10.7	29.8161	1.88153	4.46919e-05	1.78024	3.2453e-05
WBGene00048510	piRNA	21ur-976, Y105C5A.299	38.1077	1.58561	4.46919e-05	0.0370787	0.968319
WBGene00172741	piRNA	21ur-7386, W03F8.62	36.1832	-1.73807	4.48832e-05	-0.802015	0.0371107
WBGene00015500	ALG Class 26G	C06A5.2	8.23423	4.70277	4.50435e-05	2.64132	0.0468114
WBGene00048169	piRNA	21ur-2021, H32C10.14	164.781	-0.835656	4.51186e-05	-0.51618	0.00728646
WBGene00194715	ALG Class 26G	T25E12.16	8.20699	6.02373	4.52215e-05	4.60622	0.00291668
WBGene00016457	WAGO Class 22G	C35E7.5	36.6612	-1.66316	4.5535e-05	-1.35647	0.000132742
WBGene00017922	ALG Class 26G	F29B9.7	9.50042	5.54399	4.65863e-05	3.37076	0.0261908
WBGene00014005	ALG Class 26G	ZK593.9	7.26246	6.05715	4.66252e-05	3.92906	0.0171082
WBGene00018575	WAGO Class 22G	clec-119, F47F6.5	290.062	-0.668201	4.66252e-05	-0.818172	1.12926e-08
WBGene00050822	piRNA	21ur-2682, B0273.38	39.4019	-1.61469	4.68653e-05	-0.952333	0.00665344
WBGene00011951	ALG Class 26G	T23F6.3	7.79925	6.02328	4.69344e-05	4.38876	0.00532931
WBGene00001371	ALG Class 26G	exl-1, F26H11.5	8.36151	5.35096	4.75722e-05	3.23008	0.0298881
WBGene00011918	ALG Class 26G	T22C1.8	8.10552	5.3722	4.83566e-05	2.91071	0.0616233
WBGene00006608	WAGO Class 22G	T05A12.2, tre-2	51.9741	-1.33306	4.8509e-05	-2.05008	1.70862e-11
WBGene00019985	WAGO Class 22G	R09E12.6	441.279	0.472923	4.91417e-05	0.302968	0.0082118
WBGene00046820	piRNA	21ur-5207, Y105C5B.159	229.105	0.675927	4.97036e-05	0.18083	0.405587
WBGene00016322	ALG Class 26G	C32E8.4	4.24997	6.54647	4.99955e-05	2.77063	0.225526
WBGene00017106	WAGO Class 22G	E02H9.9	327.738	-0.544778	5.01651e-05	-1.30173	8.53178e-28
WBGene00010489	WAGO Class 22G	K02B7.1	442.047	0.471936	5.06869e-05	0.304057	0.00787935
WBGene00043538	WAGO Class 22G	W03G1.4	442.047	0.471936	5.06869e-05	0.304057	0.00787935
WBGene00043707	WAGO Class 22G	Y55F3C.6	442.047	0.471936	5.06869e-05	0.304057	0.00787935
WBGene00007080	ALG Class 26G	AH6.2, sfxn-1.1	7.63736	5.42706	5.08325e-05	2.12764	0.24416
WBGene00013009	WAGO Class 22G	fbxc-23, Y48E1B.11	1039.67	-0.397772	5.11488e-05	0.0545137	0.709453
WBGene00043147	ALG Class 26G	C24D10.8, nspd-6	7.25908	6.02328	5.12896e-05	4.0287	0.0134164
WBGene00020978	ALG Class 26G	W03B1.9	4.82446	6.45047	5.13459e-05	4.34475	0.0128837
WBGene00045302	WAGO Class 22G	fbxc-30, R07C3.15	88.2815	-1.06516	5.17944e-05	-0.523551	0.0386564
WBGene00046885	piRNA	21ur-2292, Y105C5A.159	628.067	0.506673	5.1796e-05	0.488844	1.3385e-05
WBGene00001189	WAGO Class 22G	egl-21, F01D4.4	236.622	-0.673758	5.20268e-05	0.558338	3.98538e-05
WBGene00013854	ALG Class 26G	cyc-2.2, ZC116.2	6.50233	6.12259	5.22037e-05	2.80363	0.15221
WBGene00046729	piRNA	21ur-3629, C47A4.25	70.4953	1.09253	5.22037e-05	0.199988	0.633694
WBGene00000460	WAGO Class 22G	ceh-39, T26C11.7	1161	0.375756	5.2242e-05	0.220718	0.0166006
MIMAT0020361	miRNA	miR-58b-5p	15.3562	-3.42562	5.26719e-05	-2.16669	0.000529864
WBGene00015348	ALG Class 26G	C02F5.5	4.24861	6.54603	5.30933e-05	2.77065	0.227023
WBGene00015988	ALG Class 26G	C18H2.1, lido-18	7.99661	5.95258	5.33067e-05	4.61763	0.00271511
WBGene00020669	WAGO Class 22G	T22B2.5	1228.53	-0.36175	5.33067e-05	0.0539593	0.679473
WBGene00011499	ALG Class 26G	T05G5.4	7.5344	6.05776	5.33873e-05	4.1359	0.0110459
WBGene00022090	ALG Class 26G	Y69A2AR.19	5.11761	6.34737	5.35555e-05	4.86915	0.00307302
WBGene00018528	ALG Class 26G	F47B3.4	8.67188	4.60692	5.42169e-05	3.11988	0.0110897
WBGene00012786	ALG Class 26G	Y43C5B.3	5.01449	6.45024	5.42453e-05	4.52549	0.00862833
WBGene00046363	piRNA	21ur-4436, Y73F8A.108	59.276	1.20178	5.49086e-05	0.209888	0.655577
WBGene00009863	WAGO Class 22G	F49B2.3	218.954	-0.710983	5.49701e-05	0.452921	0.00296441
WBGene00022721	WAGO Class 22G	ugtp-1, ZK370.7	722.35	0.392674	5.55105e-05	0.314112	0.00054254
WBGene00001892	WAGO Class 22G	his-18, K06C4.10	131.545	-0.823426	5.62164e-05	-0.600755	0.0012795
WBGene00169257	piRNA	21ur-9148, M03D4.46	33.5144	-1.78683	5.64127e-05	-1.3387	0.000502823
WBGene00020349	WAGO Class 22G	T08B2.11	545.231	0.466478	5.69028e-05	0.628359	2.39147e-10
WBGene00014241	ALG Class 26G	ZK1251.3	4.2668	6.49927	5.69781e-05	3.18617	0.126695
WBGene00000393	WAGO Class 22G	C15B12.7, cdf-1	410.4	0.479875	5.70928e-05	-0.201389	0.142093
WBGene00173771	piRNA	21ur-6544, Y57G11C.1058	21.0581	1.97118	5.79282e-05	0.175029	0.854498
WBGene00171879	piRNA	21ur-6033, Y105C5B.1158	51.3755	1.36682	5.80997e-05	0.31394	0.522448
WBGene00171194	piRNA	21ur-13559, H32C10.66	16.1998	-3.1295	5.81592e-05	-1.52689	0.00785085
WBGene00047348	piRNA	21ur-3320, C35D6.31	378.81	0.565157	5.96301e-05	0.0514234	0.829987
WBGene00003848	WAGO Class 22G	odr-1, R01E6.1	482.604	0.519489	5.98025e-05	1.312	1.5627e-36
WBGene00012012	ALG Class 26G	T25B9.6	7.72726	4.65029	6.03164e-05	2.46011	0.0733398
WBGene00002227	ALG Class 26G	klp-17, W02B12.7	7.35733	5.37515	6.03897e-05	2.11709	0.247682
WBGene00012658	CSR Class 22G	Y39A1A.21	211.133	-0.687191	6.17344e-05	-0.521745	0.000880214
WBGene00001522	WAGO Class 22G	D2089.5, gbh-1	143.132	-0.798076	6.19745e-05	-0.236754	0.288935
WBGene00016843	ALG Class 26G	C50F7.3	4.57949	6.39949	6.19745e-05	4.1869	0.018709
WBGene00045593	piRNA	21ur-2000, Y105C5B.36	704.962	-0.524108	6.19745e-05	0.00718088	0.979221
WBGene00165914	piRNA	21ur-12608, Y73B6BL.101	45.1386	-1.48663	6.32456e-05	-1.32702	4.85536e-05
WBGene00000796	CSR Class 22G	C14A4.4, crn-3	367.516	0.501432	6.3372e-05	0.283904	0.026563
MIMAT0000046	miRNA	miR-74-3p	509.311	0.524438	6.34509e-05	0.55363	1.8304e-06
WBGene00017828	WAGO Class 22G	F26F4.6	2598.81	0.2957	6.37089e-05	0.872191	4.99504e-48
WBGene00021976	WAGO Class 22G	Y58A7A.2	466.906	-0.510797	6.47205e-05	-0.274164	0.0299971
WBGene00014225	ALG Class 26G	ZK1098.9	7.94452	5.3206	6.50165e-05	3.01896	0.0504548
WBGene00045355	ALG Class 26G	D1086.17	7.45058	5.95258	6.53333e-05	4.31932	0.00660996
WBGene00044005	ALG Class 26G	F37C12.18	8.43635	5.22785	6.57397e-05	3.57527	0.0117347
WBGene00018897	WAGO Class 22G	F55F8.9, zipt-2.4	269.759	-0.604263	6.5972e-05	-0.816562	6.37397e-10
MIMAT0019997	miRNA	miR-4811-3p	43.3418	1.50279	6.61e-05	1.06789	0.00419091
WBGene00013736	WAGO Class 22G	gtf-2A2, Y111B2A.13	1790.24	-0.325916	6.63151e-05	-0.0578293	0.616494
WBGene00015456	WAGO Class 22G	C04G6.6	673.176	-0.400826	6.64944e-05	-0.5123	4.39781e-09
WBGene00010682	ALG Class 26G	K08F8.5	7.31286	6.05715	6.65718e-05	3.95035	0.0183814
WBGene00016462	ALG Class 26G	C35E7.10	8.13584	4.61068	6.77017e-05	2.82623	0.0288071
WBGene00017190	WAGO Class 22G	F07B7.12	133.115	-0.913987	6.85319e-05	0.783658	8.38521e-06
WBGene00012290	WAGO Class 22G	W05H12.2	759.289	-0.421565	6.89986e-05	-0.104304	0.432831
WBGene00047879	piRNA	21ur-742, Y45F10D.35	42.415	1.36558	6.91716e-05	0.372448	0.433471
WBGene00019151	ALG Class 26G	H04M03.1, pck-3	7.69466	5.34287	6.9918e-05	2.64294	0.108299
WBGene00019308	WAGO Class 22G	K02E7.3	438.834	0.465092	7.13353e-05	0.300348	0.00910401
WBGene00011152	CSR Class 22G	R09A8.1	14.31	2.45498	7.18144e-05	0.810054	0.336434
WBGene00013157	WAGO Class 22G	Y53F4B.10	705.435	0.418011	7.34665e-05	0.0910574	0.52947
WBGene00050354	piRNA	21ur-2904, Y105C5B.542	1146.09	0.458416	7.34665e-05	0.113789	0.448657
WBGene00009313	ALG Class 26G	F32B4.2	7.49778	4.3175	7.41795e-05	1.32059	0.421677
WBGene00021016	ALG Class 26G	W03G9.5	4.82862	6.34785	7.58601e-05	4.61972	0.00684768
WBGene00015565	CSR Class 22G	C07D8.6	57.2355	-1.27927	7.61018e-05	-1.01557	0.000403294
WBGene00173351	piRNA	21ur-5681, Y73F8A.1047	58.9974	1.20114	7.6477e-05	0.528676	0.127486
WBGene00050734	piRNA	21ur-1027, F13G11.55	19.3129	2.10304	7.68226e-05	1.07514	0.0743305
WBGene00019316	WAGO Class 22G	K02E7.12	236.2	0.599246	7.68956e-05	-0.0999617	0.673147
WBGene00017046	CSR Class 22G	D2021.1, utx-1	48.7396	-1.53919	7.72608e-05	-0.108607	0.849332
WBGene00048105	piRNA	21ur-1330, Y41E3.119	35.3879	1.65639	7.72608e-05	0.831629	0.0725265
WBGene00013223	CSR Class 22G	efa-6, Y55D9A.1	323.887	0.559018	7.79954e-05	0.693753	1.46496e-08
WBGene00013666	WAGO Class 22G	Y105E8A.1	5081.5	-0.266963	7.8259e-05	0.342969	2.06202e-09
WBGene00045615	piRNA	21ur-310, Y51H4A.39	22.5084	1.90558	7.96616e-05	0.644529	0.309169
WBGene00077732	CSR Class 22G	C30B5.1, szy-4	113.117	-0.915608	8.39853e-05	-0.550147	0.0117347
WBGene00016402	CSR Class 22G	C34D4.10	88.9802	-0.987347	8.48078e-05	-1.34002	1.88071e-09
WBGene00174028	piRNA	21ur-6048, Y45F10D.131	84.3102	1.03181	8.50846e-05	-0.121622	0.79299
WBGene00010035	ALG Class 26G	F54C8.1	4.61911	6.34786	8.64794e-05	4.36871	0.0130294
WBGene00018453	WAGO Class 22G	F45D11.6	117.493	0.79825	8.67663e-05	-1.95174	4.01554e-18
WBGene00048632	piRNA	21ur-5081, Y41E3.137	18.9945	2.19721	8.68538e-05	0.668149	0.384345
[truncated: 21,149 more rows]

## Sheet: sRNAs down 2-fold
sRNA features down 2-fold in both tcer-1 mutants
Feature ID	Classifier	Feature Name	Mean reads	log2 fold change in tcer-1(tm1452)	p value adj tcer-1(tm1452)	log2 fold change in tcer-1(glm27)	p value adj tcer-1(glm27)
WBGene00017071	WAGO Class 22G	aagr-1, D2096.3	1242.56	-4.98	0	-3.83	0
WBGene00007454	WAGO Class 22G	C08F11.7	1629.71	-4.72	0	-1.29	5.37e-91
WBGene00008862	WAGO Class 22G	F15D4.5	10500.5	-2.91	0	-3.19	0
WBGene00045077	WAGO Class 22G	Y71A12B.18	3070.78	-2.59	0	-1.97	1.13e-264
WBGene00011398	WAGO Class 22G	qdpr-1, T03F6.1	6759.18	-2.35	0	-2.23	0
WBGene00012124	WAGO Class 22G	T28D6.4	1354.51	-6.62	6.27e-283	-6.92	0
WBGene00006801	WAGO Class 22G	K11C4.5, unc-68	1066.6	-4.27	2.82e-278	-1.74	8.23e-127
WBGene00007079	WAGO Class 22G	AC8.7	1416.13	-3.49	5.83e-277	-1.85	9.59e-138
WBGene00043990	WAGO Class 22G	AC8.12	1416.13	-3.49	5.83e-277	-1.85	9.59e-138
WBGene00007303	WAGO Class 22G	C04F12.9, rnh-1.3	8557.14	-1.87	2.39e-264	-2.33	0
WBGene00000685	WAGO Class 22G	col-111, F29B9.9	962.372	-4.01	2.57e-256	-3.51	2.54e-297
WBGene00006805	CSR Class 22G	F55C7.7, unc-73	880.014	-5.34	7.18e-251	-4.38	0
WBGene00001008	WAGO Class 22G	dlk-1, F33E2.2	3353.15	-2.32	1.8e-250	-1.8	1.03e-198
WBGene00013575	WAGO Class 22G	acs-5, Y76A2B.3	1010.73	-5.89	2.07e-250	-4.4	0
WBGene00022100	WAGO Class 22G	Y69A2AR.31	1927.46	-2.49	2.34e-249	-4.25	0
WBGene00009657	WAGO Class 22G	F43G6.4	1016.76	-4.48	4.89e-249	-1.25	2.08e-65
WBGene00022519	WAGO Class 22G	ZC123.4	871.882	-5.53	4.47e-244	-5.88	4.46e-298
WBGene00044213	WAGO Class 22G	Y102A5C.36	1561.7	-2.89	2.16e-243	-3.12	0
WBGene00004057	WAGO Class 22G	F42G8.4, pmk-3	3821.39	-2.44	2.02e-241	-1.99	1.16e-208
WBGene00045058	WAGO Class 22G	gadr-5, Y71A12B.17	4464.56	-1.81	1.49e-214	-2.2	0
WBGene00008582	WAGO Class 22G	F08G5.3	754.051	-4.22	2.13e-214	-2.75	4.1e-192
WBGene00003884	WAGO Class 22G	M02B7.3, osm-3	1921.4	-2.21	1.17e-201	-2.87	0
WBGene00022211	WAGO Class 22G	Y73B3A.9	1511.72	-2.27	1.31e-191	-1.49	3.04e-119
WBGene00008863	WAGO Class 22G	F15D4.6	2350.17	-1.94	2.45e-189	-2.23	7.93e-301
WBGene00006939	WAGO Class 22G	C01G12.4, wee-1.2	697.373	-3.43	5.36e-183	-2.14	1.26e-133
WBGene00011805	WAGO Class 22G	T16G12.4	1619.72	-2.23	1.01e-181	-1.28	1.25e-87
WBGene00008270	WAGO Class 22G	C53A5.13	1451.77	-2.26	7.15e-180	-1.71	5.24e-142
WBGene00021095	WAGO Class 22G	mlt-8, W08F4.6	600.457	-3.73	2.03e-178	-3.39	1.72e-214
WBGene00022834	WAGO Class 22G	ZK973.8	1251.41	-2.43	1.82e-175	-2.2	1.49e-189
WBGene00012396	WAGO Class 22G	Y6D1A.2	1733.35	-2.29	2.18e-175	-1.31	3.38e-83
WBGene00015639	WAGO Class 22G	C09E7.5	600.719	-3.63	4.86e-172	-2.86	1.38e-177
WBGene00011393	WAGO Class 22G	T03D8.6	943.973	-2.61	6.88e-157	-1.42	1.56e-74
WBGene00020486	WAGO Class 22G	T13C5.6	1383.69	-2.15	1.07e-154	-1.13	6.36e-63
WBGene00007941	WAGO Class 22G	C34F6.7	1500.72	-2.02	3.99e-153	-1.79	1.11e-157
WBGene00001394	WAGO Class 22G	fat-2, W02A2.1	576.816	-3.94	3.68e-146	-1.45	9.77e-52
WBGene00007139	WAGO Class 22G	B0285.7, mnp-1	525.873	-3.42	1.36e-144	-3.39	1.06e-183
WBGene00003585	WAGO Class 22G	ndx-8, Y87G2A.14	523.458	-3.49	2.21e-143	-2.31	2.57e-116
WBGene00019611	WAGO Class 22G	K10B3.5	2597.99	-1.72	7.11e-138	-1.6	3.2e-150
WBGene00012758	WAGO Class 22G	Y41C4A.12	487.156	-3.43	9.53e-135	-2.63	2.19e-131
WBGene00001188	WAGO Class 22G	egl-20, W08D2.1	442.484	-5.59	1.06e-129	-5.51	2.14e-172
WBGene00017639	WAGO Class 22G	F20D6.10	516.177	-3.29	4.24e-128	-1.79	1.77e-73
WBGene00008681	WAGO Class 22G	F11A6.2, scrm-4	465.601	-3.1	2.56e-123	-2.72	4.26e-137
WBGene00001854	WAGO Class 22G	F22F1.1, hil-3	1790.44	-1.76	1.52e-122	-1.6	5.12e-129
WBGene00006784	WAGO Class 22G	T21C12.1, unc-49	1415.38	-1.82	5.79e-120	-1.6	1.04e-120
WBGene00004249	WAGO Class 22G	pvf-1, Y39A3CL.6	3065.86	-1.45	6.72e-116	-1.41	8.72e-137
WBGene00010726	WAGO Class 22G	K09E9.3	3003.53	-1.53	9.5e-116	-1.09	2.08e-76
WBGene00008776	WAGO Class 22G	F13H10.5	664.622	-2.4	2.11e-114	-1.77	3.64e-91
WBGene00020212	WAGO Class 22G	T04D1.2	1687.26	-1.63	1.48e-113	-1.44	8.85e-114
WBGene00013288	WAGO Class 22G	Y57A10C.10	458.58	-3.69	1.33e-108	-1	1.98e-21
WBGene00017698	WAGO Class 22G	F22B7.9	334.958	-3.7	3.38e-103	-4.06	1.14e-137
WBGene00012851	WAGO Class 22G	Y44A6C.2	956.255	-2.02	3.44e-103	-1.17	2.14e-50
WBGene00021055	WAGO Class 22G	W06A11.4	1315.19	-1.64	1.26e-102	-2.05	4.71e-187
WBGene00043992	WAGO Class 22G	bbs-4, F58A4.14	383.817	-3.92	2.93e-99	-1.32	2.33e-31
WBGene00010976	WAGO Class 22G	R02D5.1	431.7	-3.11	3.42e-98	-2.08	5.57e-73
WBGene00005147	WAGO Class 22G	F48F5.4, srd-70	299.05	-4.39	8.43e-97	-3.38	8.38e-114
WBGene00013508	WAGO Class 22G	Y71A12B.11	1401.81	-1.99	1.39e-96	-3.15	1.31e-256
WBGene00021678	WAGO Class 22G	Y48G1C.5	457.413	-2.5	4.99e-94	-3.24	9.11e-159
WBGene00007769	WAGO Class 22G	C27C7.7	621.922	-2.17	3.68e-93	-1.25	7.5e-48
WBGene00008890	WAGO Class 22G	F16D3.7, ser-5	519.914	-2.46	1.45e-91	-1.59	3.54e-59
WBGene00015200	WAGO Class 22G	B0454.9, lido-13	448.611	-2.8	9.73e-91	-1.65	5.24e-53
WBGene00017405	WAGO Class 22G	bath-31, F12E12.4	855.751	-1.81	2.87e-89	-1.18	3.03e-54
WBGene00014105	WAGO Class 22G	ZK856.4	275.397	-3.8	7.01e-89	-5.6	1.3e-102
WBGene00022712	WAGO Class 22G	ZK355.2	373.681	-3.02	1.23e-88	-1.44	7.92e-40
WBGene00044504	WAGO Class 22G	R13A1.10	260.479	-4.7	2.52e-87	-4.76	5.83e-113
WBGene00022416	WAGO Class 22G	Y102A11A.6	315.855	-3.39	6.28e-85	-1.78	4.06e-49
WBGene00011803	WAGO Class 22G	T16G12.1	261.969	-3.83	3.79e-84	-3.2	6.08e-97
WBGene00012967	WAGO Class 22G	kvs-4, Y48A6B.6	295.967	-3.5	6.41e-83	-1.82	2.9e-49
WBGene00044637	WAGO Class 22G	rft-1, Y47D7A.16	289.892	-5.72	8.26e-82	-4.43	2.46e-128
WBGene00000469	WAGO Class 22G	ces-2, ZK909.4	631	-1.99	2.19e-81	-1.59	1.32e-71
WBGene00000222	WAGO Class 22G	atf-6, F45E6.2	331.206	-2.82	2.52e-78	-2.26	1.67e-75
WBGene00010453	WAGO Class 22G	fozi-1, K01B6.1	1291	-1.65	3.53e-78	-1.76	2.07e-110
WBGene00000497	WAGO Class 22G	chs-2, F48A11.1	233.83	-3.78	6.48e-78	-3.82	1.09e-100
WBGene00018577	WAGO Class 22G	asna-2, F47G3.2	907.432	-1.56	1.48e-74	-2.2	4.45e-162
WBGene00001638	WAGO Class 22G	B0416.6, gly-13	1077.17	-1.56	3.45e-72	-2.13	7.45e-154
WBGene00001131	WAGO Class 22G	dys-1, F15D3.1	631.586	-1.86	4.57e-72	-1.2	5.43e-43
WBGene00014955	WAGO Class 22G	Y102A5C.6	284.842	-2.66	1.33e-68	-2.86	2.36e-94
WBGene00044281	WAGO Class 22G	R04A9.7	916.524	-1.6	1.17e-67	-1.01	5.17e-37
WBGene00001520	WAGO Class 22G	gas-1, K09A9.5	300.415	-2.68	1.59e-67	-1.83	8.61e-51
WBGene00015020	WAGO Class 22G	B0205.5	201.946	-5.03	2.52e-67	-5.74	1.7e-76
WBGene00006830	WAGO Class 22G	C30D11.1, unc-103	327.267	-2.63	5.55e-67	-2.16	1.38e-64
WBGene00001430	WAGO Class 22G	C50F2.6, fkb-5	214.634	-4.13	3.72e-66	-1.93	1.32e-42
WBGene00016997	WAGO Class 22G	cebp-1, D1005.3	369.847	-2.41	9.36e-66	-1.38	5.99e-35
WBGene00013321	WAGO Class 22G	Y57G11C.31	1231.99	-1.4	5.01e-64	-1.16	9.86e-57
WBGene00013917	WAGO Class 22G	cdk-11.2, ZC504.3	263.98	-2.75	1.59e-63	-2.64	8.12e-77
WBGene00013222	WAGO Class 22G	dmsr-6, Y54G11B.1	180.057	-4.08	3.73e-62	-4.41	2.98e-80
WBGene00045212	WAGO Class 22G	Y110A7A.21	1175.11	-1.37	8.03e-62	-1.28	2.86e-68
WBGene00009026	WAGO Class 22G	F21G4.5	386.84	-2.23	2.38e-61	-1.42	5.62e-38
WBGene00002246	WAGO Class 22G	lag-2, Y73C8B.4	275.821	-2.85	1.53e-60	-1.91	2.41e-44
WBGene00018647	WAGO Class 22G	F49F1.7	1226.48	-1.48	5.94e-58	-1.02	1.69e-36
WBGene00013180	WAGO Class 22G	cutl-10, Y53H1B.1	175.861	-3.56	7.37e-56	-7.89	1.28e-31
WBGene00235150	WAGO Class 22G	Y71A12B.32	163.821	-3.62	9.22e-56	-5.7	2.22e-61
WBGene00013158	WAGO Class 22G	Y53F4B.11	281.721	-2.61	1.78e-55	-1.07	1.33e-17
WBGene00006616	WAGO Class 22G	trp-4, Y71A12B.4	1405.64	-1.15	2.36e-55	-4.21	0
WBGene00018671	WAGO Class 22G	F52C6.14	155.564	-3.82	1.47e-53	-5.06	8.85e-66
WBGene00012610	WAGO Class 22G	Y38F1A.8	217.384	-2.93	2.96e-52	-1.86	1.71e-36
WBGene00044487	WAGO Class 22G	Y54G2A.44	187.796	-4.08	7.37e-52	-1.23	3.75e-16
WBGene00013632	WAGO Class 22G	Y105C5A.1	567.583	-1.66	9.55e-52	-1.12	6.44e-33
WBGene00044372	WAGO Class 22G	ZC239.21	463.411	-1.84	1.71e-50	-1.66	1.43e-53
WBGene00000463	WAGO Class 22G	C28A5.4, ceh-43	170.751	-3.37	2.4e-50	-2.86	1.22e-55
WBGene00006985	WAGO Class 22G	Y39E4B.8, zig-8	558.738	-1.58	3.22e-50	-1	2.76e-28
WBGene00009361	WAGO Class 22G	F33E2.5	796.861	-1.35	5.37e-50	-1.8	1.24e-101
WBGene00000514	WAGO Class 22G	ckb-4, F22F7.5	1123.57	-1.2	7.35e-49	-1.37	9.62e-78
WBGene00019044	WAGO Class 22G	F58E1.13	581.779	-1.61	1.67e-48	-1.21	6.28e-37
WBGene00016637	WAGO Class 22G	C44B12.3	852.782	-1.4	2.3e-48	-1.14	1.08e-41
WBGene00046077	piRNA	21ur-5213, C11D2.13	412.273	-2.05	7.62e-48	-1.15	1.78e-22
WBGene00014807	WAGO Class 22G	M04D5.1	496.927	-1.73	2.55e-46	-1.57	2.17e-49
WBGene00019863	WAGO Class 22G	R04A9.3	157.936	-3.08	9.03e-46	-2.7	1.52e-51
WBGene00001247	WAGO Class 22G	elo-9, Y53F4B.2	457.927	-1.62	5.71e-45	-1.18	5.76e-33
WBGene00022349	WAGO Class 22G	Y82E9BR.17	771.824	-1.36	7.64e-45	-1.04	1.44e-34
WBGene00021264	WAGO Class 22G	fbxa-13, Y22D7AR.11	473.666	-1.57	2.81e-44	-1.44	3.67e-48
WBGene00012492	WAGO Class 22G	fbxb-7, Y20C6A.2	565.992	-1.67	3.77e-44	-2.42	1.57e-101
WBGene00013509	WAGO Class 22G	Y71A12B.12	214.873	-2.44	4.5e-44	-2.51	8.49e-58
WBGene00015791	WAGO Class 22G	bubl-1, C15C7.5	238.61	-2.3	4.61e-44	-1.79	1.04e-38
WBGene00009299	WAGO Class 22G	F31E9.6	312.302	-1.99	6.15e-44	-1.77	3.17e-46
WBGene00003017	WAGO Class 22G	K10G6.1, lin-31	183.261	-5.35	7.15e-44	-1.29	8.34e-17
WBGene00013755	WAGO Class 22G	fbxa-115, Y113G7B.3	592.399	-1.38	9.2e-43	-1.51	1.76e-62
WBGene00023245	WAGO Class 22G	C33E10.3	216.125	-2.35	3.32e-42	-2.6	1.8e-60
WBGene00009061	WAGO Class 22G	F22G12.1, pals-14	243.568	-2.22	1.05e-40	-1.05	1.7e-15
WBGene00020612	WAGO Class 22G	arrd-22, T20D4.6	289.72	-1.9	3.21e-39	-1.58	9.24e-37
WBGene00011829	WAGO Class 22G	T19A6.4	649.282	-1.26	7.27e-39	-1.16	3.11e-42
WBGene00044976	WAGO Class 22G	T26H2.10	178.063	-2.83	1.88e-38	-1.69	2.3e-23
WBGene00022564	WAGO Class 22G	ZC204.14	226.086	-2.1	8.7e-38	-2.32	1.28e-54
WBGene00010148	WAGO Class 22G	F56D5.3	337.444	-1.75	1.08e-37	-1.04	1.29e-19
WBGene00013511	WAGO Class 22G	Y71A12B.15	137.845	-6.04	1.43e-37	-5.74	2.55e-53
WBGene00009072	WAGO Class 22G	F23A7.7	291.222	-1.75	3.59e-37	-1.99	6.57e-57
WBGene00044675	WAGO Class 22G	fbxa-76, Y119D3B.22	249.954	-2.06	8.01e-37	-1.07	5.14e-16
WBGene00009070	WAGO Class 22G	F23A7.5	294.91	-1.72	1.63e-36	-1.98	3.49e-57
WBGene00018439	WAGO Class 22G	F45C12.8, fbxa-184	386.602	-1.57	2e-36	-1.27	8.1e-32
WBGene00022485	WAGO Class 22G	fbxa-63, Y119D3B.7	379.448	-1.58	2.97e-36	-1.13	1.58e-25
WBGene00011592	WAGO Class 22G	T07F10.6	250.099	-1.92	3.4e-36	-1.56	7.01e-33
WBGene00004377	WAGO Class 22G	F49E7.1, rme-6	271.658	-1.77	1.04e-34	-2.59	1.73e-74
WBGene00005191	WAGO Class 22G	srg-34, Y51A2D.12	224.95	-2.12	4.18e-34	-1.95	6.12e-38
WBGene00009658	WAGO Class 22G	F43G6.5, pap-3	237.362	-1.92	1.26e-33	-1.57	7.36e-31
WBGene00011326	WAGO Class 22G	T01D3.1	140.783	-2.65	1.28e-33	-2.06	5.65e-31
WBGene00023314	WAGO Class 22G	H31G24.2	99.8213	-3.61	1.58e-33	-3.27	1.16e-40
WBGene00000615	WAGO Class 22G	col-38, F54C9.4	249.589	-1.87	6.41e-33	-2.02	4.06e-46
WBGene00010386	WAGO Class 22G	H12D21.10	251.891	-1.74	2.15e-31	-1.5	4.66e-31
WBGene00021096	WAGO Class 22G	W08F4.7	364.544	-1.67	2.25e-31	-1.27	1.23e-24
WBGene00000207	WAGO Class 22G	asb-2, F02E8.1	321.906	-1.59	2.55e-31	-1.49	3.82e-35
WBGene00008819	WAGO Class 22G	F14F11.1, shw-1	264.199	-1.73	3.96e-31	-1.94	7.49e-47
WBGene00045992	piRNA	21ur-2309, H04M03.17	522.046	-1.38	6.06e-31	-1.06	4.46e-24
WBGene00044371	WAGO Class 22G	ZC239.20	191.707	-2.07	1.74e-30	-1.86	1.1e-32
WBGene00169195	piRNA	21ur-10372, Y4C6B.58	203.763	-2.27	2.25e-30	-1.47	3.2e-19
WBGene00007813	WAGO Class 22G	C29F7.6, jmjd-3.3	410.792	-1.35	3.34e-30	-1.84	6.62e-63
WBGene00010384	WAGO Class 22G	H12D21.8	198.072	-1.86	1.66e-28	-1.47	8.57e-25
WBGene00168059	piRNA	21ur-10492, F15D4.10	76.7989	-4.52	1.58e-27	-5.01	7.81e-34
WBGene00020852	WAGO Class 22G	nhr-228, T27B7.6	585.425	-1.09	1.63e-27	-1.22	3.42e-41
WBGene00010769	WAGO Class 22G	asah-1, K11D2.2	107.601	-6.35	3.98e-27	-6.98	6.07e-29
WBGene00019636	WAGO Class 22G	gsto-3, K10F12.4	72.4116	-4.17	1.97e-26	-4.37	5.81e-34
WBGene00015201	WAGO Class 22G	B0478.2	77.6522	-3.69	2.76e-26	-3.21	3.75e-31
WBGene00044989	CSR Class 22G	Y37A1B.17	253.221	-1.5	5.93e-26	-2.3	1.23e-61
WBGene00044989	WAGO Class 22G	Y37A1B.17	253.221	-1.5	5.93e-26	-2.3	1.23e-61
WBGene00011291	WAGO Class 22G	R102.4	93.1656	-3.19	7.61e-26	-2.76	1.91e-28
WBGene00044460	WAGO Class 22G	Y55F3C.10	89.7379	-2.91	2.88e-25	-2.93	2e-32
WBGene00171649	piRNA	21ur-5636, H16O14.52	142.741	-2.23	9.19e-25	-1.14	5.61e-11
WBGene00000368	WAGO Class 22G	ccb-1, T28F2.5	127.019	-2.2	5.56e-24	-1.64	9.57e-20
WBGene00015199	WAGO Class 22G	B0454.8	75.216	-3.52	3.46e-23	-1.97	2.78e-16
WBGene00019875	WAGO Class 22G	mca-2, R05C11.3	156.486	-2.08	6.36e-23	-1.34	2.11e-14
WBGene00174072	piRNA	21ur-6090, F36H12.62	112.721	-2.59	6.73e-23	-1.26	6.23e-10
WBGene00045537	piRNA	21ur-3280, F44E8.2	99.6904	-2.83	8.2e-23	-1.71	1.42e-14
WBGene00023291	WAGO Class 22G	F53H1.2	87.2511	-2.56	6.77e-22	-3.71	2.07e-37
WBGene00004270	WAGO Class 22G	rab-6.2, T25G12.4	224.972	-1.54	9.29e-22	-1.3	1.83e-20
WBGene00016340	WAGO Class 22G	C33C12.8, gba-2	79.8321	-2.85	1.21e-21	-2.1	3.47e-19
WBGene00022060	WAGO Class 22G	dmd-9, Y67D8A.3	103.719	-2.44	1.22e-21	-1.76	1.99e-17
WBGene00021614	WAGO Class 22G	Y47A7.2	58.9519	-4.04	6.42e-21	-3.37	2.99e-25
WBGene00017582	WAGO Class 22G	F18G5.6	60.2857	-3.83	7.21e-21	-3.39	2.31e-25
WBGene00049028	piRNA	21ur-1929, T08B6.16	122.265	-2.07	9.57e-21	-1.64	2.18e-18
WBGene00020930	WAGO Class 22G	hlh-30, W02C12.3	128.218	-2.03	1.3e-20	-1.85	1.14e-22
WBGene00021977	WAGO Class 22G	Y58A7A.3	276.975	-1.33	3.3e-20	-1.12	7.16e-19
WBGene00010768	WAGO Class 22G	K11D2.1	160.758	-1.63	5.95e-20	-2.23	3.11e-39
WBGene00004976	WAGO Class 22G	K01A11.4, spe-41	304.002	-1.25	6.02e-20	-1.81	1.39e-45
WBGene00008051	WAGO Class 22G	C41C4.3, lron-4	56.7385	-4.53	7.29e-20	-3.67	2.68e-25
WBGene00021260	WAGO Class 22G	Y22D7AR.6	111.006	-2.12	1.13e-19	-1.53	2.91e-15
WBGene00048829	piRNA	21ur-3606, Y9C9A.33	1049.91	-1.11	3.64e-19	-1.07	1.88e-22
WBGene00172471	piRNA	21ur-7407, Y73B6BL.214	80.6518	-2.68	3.94e-19	-1.2	7.51e-08
WBGene00022279	WAGO Class 22G	sesn-1, Y74C9A.5	159.225	-1.77	8.65e-19	-1.49	9.76e-18
WBGene00023497	WAGO Class 22G	lin-15B, ZK662.4	447.497	-1.06	8.94e-19	-2.37	6.53e-89
WBGene00008476	WAGO Class 22G	E03H4.8	99.9454	-2.14	1e-18	-1.79	2.55e-18
WBGene00019094	WAGO Class 22G	F59A7.7	108.757	-2.13	1.75e-18	-1.2	1.53e-09
WBGene00045218	WAGO Class 22G	K08C9.8	126.903	-1.88	1.27e-17	-1.82	5.16e-21
WBGene00018663	WAGO Class 22G	F52C6.6, math-31	54.6563	-3.35	2.56e-17	-3.44	1.75e-22
WBGene00016864	WAGO Class 22G	C52A10.3	71.1379	-2.74	2.65e-16	-2.1	1.3e-14
WBGene00009812	WAGO Class 22G	F47B10.1, suca-1	89.6738	-2.02	3.84e-16	-2.47	2.01e-26
WBGene00003602	WAGO Class 22G	H01A20.1, nhr-3	331.768	-1.03	4.93e-16	-1.27	6.1e-29
WBGene00000903	WAGO Class 22G	B0412.2, daf-7	134.916	-1.56	6.65e-16	-2.71	2.64e-42
WBGene00010858	WAGO Class 22G	M04C9.3	137.963	-1.63	8.1e-16	-1.51	1.41e-17
WBGene00018065	WAGO Class 22G	F35F11.2	284.225	-1.1	1.18e-15	-1.18	5.14e-22
WBGene00012442	WAGO Class 22G	Y15E3A.3	228.707	-1.22	1.23e-15	-1.85	5.57e-38
WBGene00008838	WAGO Class 22G	F15A4.2	78.0309	-2.41	1.88e-15	-1.32	4.28e-08
WBGene00007354	WAGO Class 22G	C06A1.3	105.944	-1.79	3.19e-15	-1.7	1.54e-17
WBGene00012368	WAGO Class 22G	fbxa-93, W09G3.5	86.7706	-2.02	4.96e-15	-2.03	5.48e-19
WBGene00007331	WAGO Class 22G	C05C10.4, pho-11	73.5843	-2.23	4.99e-15	-1.67	1.28e-12
WBGene00021479	WAGO Class 22G	oac-55, Y39H10A.2	71.9783	-2.46	1.13e-14	-1.16	3.89e-06
WBGene00010119	WAGO Class 22G	F55G7.1	115.064	-1.64	1.37e-14	-2.48	1.73e-32
WBGene00016295	WAGO Class 22G	C32B5.1, fbxc-40	89.7868	-2.03	1.53e-14	-1.48	2.43e-11
WBGene00022144	WAGO Class 22G	pghm-1, Y71G12B.4	99.5719	-1.82	2.39e-14	-1.99	1.58e-20
WBGene00007487	WAGO Class 22G	C09G1.5	118.378	-1.61	2.72e-14	-1.49	8.96e-16
WBGene00010448	WAGO Class 22G	K01A6.6	57.5435	-2.56	4.04e-14	-2.29	1.26e-15
WBGene00044585	WAGO Class 22G	C40H5.8	148.116	-1.47	9.67e-14	-1.06	5.1e-10
WBGene00219218	WAGO Class 22G	Y73B6BL.288	123.713	-1.58	2.87e-13	-1.06	1.23e-08
WBGene00022745	WAGO Class 22G	ZK470.2	151.794	-1.36	4.43e-13	-1.56	2.11e-20
WBGene00044134	WAGO Class 22G	D1025.10	256.382	-1.05	8.84e-13	-1.22	1.81e-20
WBGene00021008	WAGO Class 22G	W03F11.5	174.129	-1.26	1.04e-12	-1.99	1.33e-32
WBGene00009005	WAGO Class 22G	F21C3.6	109.937	-1.66	1.26e-12	-1.06	1.27e-07
WBGene00016935	WAGO Class 22G	C54G7.4, ifta-1	62.9026	-2.23	1.6e-12	-2.14	6.43e-15
WBGene00000075	WAGO Class 22G	adm-4, ZK154.7	223.742	-1.04	3.41e-12	-3.27	2.3e-77
WBGene00168154	piRNA	21ur-5745, C06E7.59	100.295	-1.65	6.91e-12	-1.21	4.92e-09
WBGene00010330	WAGO Class 22G	F59D12.2	100.321	-1.68	6.93e-12	-1.43	1.72e-11
WBGene00049127	piRNA	21ur-3846, C11D2.33	54.3654	-2.43	9.17e-12	-1.52	9.89e-08
WBGene00018771	WAGO Class 22G	duox-2, F53G12.3	153.951	-1.25	1.13e-11	-1.59	2.97e-21
WBGene00049371	piRNA	21ur-4181, ZK616.18	71.5397	-2.14	1.65e-11	-1.7	3.46e-10
WBGene00019973	WAGO Class 22G	R09A1.3	64.5472	-2	4.74e-11	-1.7	6.47e-11
WBGene00019414	WAGO Class 22G	fbxb-51, K05F6.3	103.685	-1.63	5.61e-11	-1.04	1.57e-06
WBGene00045855	piRNA	21ur-4682, H04M03.16	75.1082	-1.91	6.38e-11	-1.06	1.64e-05
WBGene00167103	piRNA	21ur-8785, B0350.35	114.654	-1.49	6.39e-11	-1.19	2.32e-09
WBGene00047458	piRNA	21ur-3026, C31H1.22	80.0999	-1.77	9.72e-11	-1.15	7.17e-07
WBGene00173820	piRNA	21ur-7445, T13A10.55	54.9769	-2.2	1.34e-10	-1.37	1.04e-06
WBGene00165114	piRNA	21ur-6548, C09B9.23	95.5757	-1.59	2.13e-10	-1.42	8.9e-11
WBGene00008779	WAGO Class 22G	F14B4.1	63.6367	-1.92	2.38e-10	-2.04	4.32e-14
WBGene00019723	WAGO Class 22G	fbxc-47, M02B7.1	134.947	-1.27	2.41e-10	-1.08	6.81e-10
WBGene00021463	WAGO Class 22G	Y39G10AR.5, zeel-1	154.079	-1.26	3.67e-10	-1.17	3.39e-11
WBGene00001912	WAGO Class 22G	his-38, K03A1.6	157.928	-1.13	5.58e-10	-1.01	3.82e-10
WBGene00021978	WAGO Class 22G	Y58A7A.4	126.182	-1.29	1.18e-09	-1.1	3.49e-09
WBGene00167039	piRNA	21ur-6620, T12E12.25	81.8351	-1.71	1.31e-09	-1.07	1.14e-05
WBGene00018622	WAGO Class 22G	F48G7.11, nhr-190	171.536	-1.06	2.44e-09	-1.34	4.8e-17
WBGene00004954	WAGO Class 22G	H34C03.1, spd-3	94.5192	-1.41	2.74e-09	-1.81	6.53e-17
WBGene00171934	piRNA	21ur-6427, H16O14.54	42.3676	-2.58	2.79e-09	-1.25	0.000262676
WBGene00013847	CSR Class 22G	cls-3, ZC84.3	62.2052	-1.87	3.06e-09	-3.41	3.03e-23
WBGene00004423	WAGO Class 22G	F07D10.1, rpl-11.2	77.1773	-1.63	3.69e-09	-1.92	1.61e-14
WBGene00011945	CSR Class 22G	alg-5, T23D8.7	162.287	-1.05	4.31e-09	-1.24	8.43e-15
WBGene00167450	piRNA	21ur-8708, Y9C9A.60	48.1035	-2.17	4.48e-09	-1.27	2.69e-05
WBGene00019907	WAGO Class 22G	R05H11.1	63.4667	-1.76	4.57e-09	-1.04	4.47e-05
WBGene00005643	WAGO Class 22G	C05E4.1, srp-2	70.5932	-1.62	7.47e-09	-1.43	4.21e-09
WBGene00046402	piRNA	21ur-954, Y4C6A.8	78.4813	-1.6	1.06e-08	-1.44	3.67e-09
WBGene00016067	WAGO Class 22G	C24H10.1	170.728	-1	1.11e-08	-1.57	1.23e-22
WBGene00020572	WAGO Class 22G	rund-1, T19D7.4	81.8335	-1.55	1.39e-08	-2.43	1.4e-20
WBGene00013302	CSR Class 22G	vti-1, Y57G11C.4	90.2487	-1.43	1.41e-08	-1.22	2.75e-08
WBGene00022017	WAGO Class 22G	Y61A9LA.5	162.79	-1.04	1.81e-08	-1.05	1.69e-10
WBGene00004421	CSR Class 22G	F10B5.1, rpl-10	129.772	-1.17	2.48e-08	-1.04	1.54e-08
WBGene00019243	WAGO Class 22G	fbxb-72, H24O09.2	68.5815	-1.6	2.59e-08	-1.23	7.74e-07
WBGene00019997	WAGO Class 22G	R10F2.6	118.685	-1.18	2.89e-08	-1.18	3.31e-10
WBGene00018960	CSR Class 22G	F56D1.2, ilcr-2	123.636	-1.13	2.89e-08	-1.48	9.63e-16
WBGene00012632	WAGO Class 22G	Y38H6C.20	95.7435	-1.35	2.9e-08	-1.39	1.39e-10
WBGene00018224	WAGO Class 22G	bath-18, F40B1.2	169.068	-1.01	3.24e-08	-1.11	7.84e-12
WBGene00172036	piRNA	21ur-6887, Y73B6BL.207	24.2007	-3.63	4.76e-08	-1.91	1.44e-05
WBGene00044310	CSR Class 22G	H20J04.9	95.5362	-1.39	4.76e-08	-1.86	7.36e-16
WBGene00012671	WAGO Class 22G	Y39B6A.9	26.0251	-2.94	6.39e-08	-2.86	9.79e-10
WBGene00013026	CSR Class 22G	Y49A3A.3	79.8922	-1.42	1.32e-07	-1.45	9.87e-10
WBGene00044995	WAGO Class 22G	Y105C5A.28	43.9892	-1.95	1.68e-07	-1.05	0.000840284
WBGene00015885	WAGO Class 22G	C17B7.11, fbxa-65	45.9149	-1.91	2.27e-07	-1.35	1.72e-05
WBGene00050442	piRNA	21ur-3725, C45E5.18	140.433	-1.17	2.49e-07	-1.03	2.4e-07
WBGene00048682	piRNA	21ur-331, K08B4.13	58.4126	-1.64	2.97e-07	-1.09	8.87e-05
WBGene00171968	piRNA	21ur-7167, C09B9.65	33.7817	-2.29	5.66e-07	-1.25	0.000809268
WBGene00002177	WAGO Class 22G	F35C8.3, jkk-1	41.4958	-1.9	5.84e-07	-1.47	5.73e-06
WBGene00172497	piRNA	21ur-8984, Y9C9A.88	39.1566	-2.05	5.98e-07	-1.2	0.000480763
WBGene00011645	WAGO Class 22G	T09B9.4	57.0172	-1.55	6.17e-07	-2.01	2.13e-12
WBGene00021449	WAGO Class 22G	mltn-7, Y39D8B.1	43.011	-1.89	9.21e-07	-1.09	0.000948116
WBGene00006894	WAGO Class 22G	T17A3.1, ver-1	49.9219	-1.67	9.44e-07	-1.48	5.9e-07
WBGene00046611	piRNA	21ur-2081, W03F8.18	83.4794	-1.36	1.35e-06	-1.52	1.19e-09
WBGene00172435	piRNA	21ur-8059, Y4C6A.54	30.6031	-2.55	1.36e-06	-1.46	0.000699781
WBGene00050539	piRNA	21ur-4818, C39H7.23	57.6173	-1.59	1.45e-06	-1.75	2.23e-09
WBGene00014643	WAGO Class 22G	B0391.8	103.209	-1.14	2.17e-06	-1.09	2.83e-07
WBGene00021193	WAGO Class 22G	math-44, Y16E11A.1	71.1831	-1.32	2.29e-06	-1.71	1.11e-11
WBGene00167695	piRNA	21ur-6506, C39H7.32	40.3323	-1.94	3.09e-06	-1.65	4.01e-06
WBGene00007556	CSR Class 22G	algn-9, C14A4.3	87.5162	-1.16	3.89e-06	-1.03	3.81e-06
WBGene00002181	WAGO Class 22G	K03D10.1, kal-1	106.513	-1	4.57e-06	-2.49	3.38e-29
WBGene00007839	WAGO Class 22G	C31C9.5	60.1827	-1.38	5.84e-06	-1	0.000197537
WBGene00012721	WAGO Class 22G	Y39E4B.13	21.9399	-2.68	6.19e-06	-1.67	0.0003483
WBGene00050494	piRNA	21ur-1649, H04M03.26	44.8693	-1.7	7.69e-06	-1.27	0.000117347
WBGene00008991	CSR Class 22G	F20G4.2	58.4233	-1.4	9.9e-06	-1.07	0.000130517
WBGene00020089	CSR Class 22G	R119.3	51.4116	-1.54	1.33e-05	-1.28	3.75e-05
WBGene00172073	piRNA	21ur-6751, C39H7.55	36.6443	-1.95	1.75e-05	-1.41	0.000318673
WBGene00049973	piRNA	21ur-5123, F36H12.31	28.9152	-2.03	2.46e-05	-1.24	0.00237831
WBGene00165673	piRNA	21ur-13900, Y59E9AL.16	17.9697	-3.16	3.04e-05	-1.85	0.00132385
WBGene00006561	WAGO Class 22G	tcl-2, Y38C1AA.4	33.6729	-1.69	4.37e-05	-1.85	5.06e-07
WBGene00016457	WAGO Class 22G	C35E7.5	36.6612	-1.66	4.55e-05	-1.36	0.000132742
WBGene00006608	WAGO Class 22G	T05A12.2, tre-2	51.9741	-1.33	4.85e-05	-2.05	1.71e-11
MIMAT0020361	miRNA	miR-58b-5p	15.3562	-3.43	5.27e-05	-2.17	0.000529864
WBGene00169257	piRNA	21ur-9148, M03D4.46	33.5144	-1.79	5.64e-05	-1.34	0.000502823
WBGene00171194	piRNA	21ur-13559, H32C10.66	16.1998	-3.13	5.82e-05	-1.53	0.00785085
WBGene00165914	piRNA	21ur-12608, Y73B6BL.101	45.1386	-1.49	6.32e-05	-1.33	4.86e-05
WBGene00015565	CSR Class 22G	C07D8.6	57.2355	-1.28	7.61e-05	-1.02	0.000403294
WBGene00167837	piRNA	21ur-9133, C39H7.34	27.1576	-1.89	8.73e-05	-1.57	0.000153103
WBGene00049895	piRNA	21ur-5425, C11D2.36	17.9803	-2.66	0.000100095	-1.23	0.0243327
WBGene00046658	piRNA	21ur-4771, H32C10.9	13.1167	-3.73	0.000101619	-1.81	0.00364334
WBGene00004210	WAGO Class 22G	ptc-3, Y110A2AL.8	44.4996	-1.4	0.000122081	-2.38	7.06e-12
WBGene00044236	CSR Class 22G	C17E4.11	14.7976	-2.73	0.00012702	-3.28	1.48e-06
WBGene00173959	piRNA	21ur-10462, F44E8.38	21.1083	-2.27	0.000140676	-1.56	0.00180288
WBGene00045958	piRNA	21ur-4106, C45E5.8	21.8266	-2.19	0.000142538	-1.11	0.0230135
WBGene00004727	CSR Class 22G	R11G1.4, sax-1	35.2978	-1.53	0.000161055	-1.72	1.94e-06
WBGene00049190	piRNA	21ur-1802, F44E8.13	15.6046	-2.9	0.000197307	-1.64	0.00694211
WBGene00016906	WAGO Class 22G	C53D5.5	53.9457	-1.23	0.000228053	-1.27	1.74e-05
WBGene00171884	piRNA	21ur-6235, C31H1.72	26.6566	-1.84	0.000319197	-1.47	0.000879585
WBGene00173112	piRNA	21ur-12605, C09B9.69	27.2798	-1.85	0.000328018	-1.39	0.00198487
WBGene00046035	piRNA	21ur-3101, Y44C4A.1	14.6608	-2.85	0.000355262	-1.85	0.00358509
WBGene00018364	CSR Class 22G	dagl-2, F42G9.6	55.2326	-1.2	0.000376797	-1.27	2.29e-05
WBGene00169358	piRNA	21ur-9017, Y73B6A.10	18.2937	-2.44	0.000397605	-1.38	0.0170935
WBGene00172065	piRNA	21ur-10507, Y51H4A.783	53.2854	-1.25	0.000410521	-1.08	0.000544938
WBGene00166469	piRNA	21ur-8884, C49A9.20	24.3829	-2.01	0.000416794	-1.09	0.0299407
WBGene00048205	piRNA	21ur-2322, H16O14.13	33.8147	-1.56	0.000460067	-1.03	0.00985315
WBGene00167718	piRNA	21ur-8365, C39H7.33	13.5822	-5.88	0.000660504	-2.1	0.00081387
WBGene00049937	piRNA	21ur-3597, ZK616.21	16.7453	-2.27	0.000698222	-1.26	0.0251823
WBGene00172362	piRNA	21ur-9398, Y9C9A.87	14.5837	-2.56	0.000713694	-1.43	0.0197282
WBGene00171274	piRNA	21ur-5530, T28H11.24	18.702	-2.01	0.0007306	-1.7	0.000912311
WBGene00048474	piRNA	21ur-1816, H06H21.12	15.2085	-2.47	0.000802867	-1.49	0.0141248
WBGene00049089	piRNA	21ur-2073, C31H1.30	27.7681	-1.56	0.000836496	-1.69	4.72e-05
WBGene00174537	piRNA	21ur-7153, E03H12.25	27.4117	-1.71	0.000981505	-1.1	0.017488
WBGene00018836	CSR Class 22G	F54F2.9	45.5982	-1.15	0.00105344	-1.41	6.05e-06
WBGene00011664	CSR Class 22G	T09F3.5	61.0508	-1.06	0.00108379	-1.03	0.000370929
WBGene00047502	piRNA	21ur-2650, B0273.20	38.9395	-1.27	0.00127757	-1.32	0.000151315
WBGene00170731	piRNA	21ur-9875, H16O14.49	15.368	-2.27	0.00146407	-1.24	0.0412118
WBGene00169524	piRNA	21ur-8539, T13A10.33	58.3848	-1.14	0.00155041	-1.26	7.21e-05
WBGene00165094	piRNA	21ur-7868, C24D10.23	35.2075	-1.35	0.00201594	-1.22	0.00171933
WBGene00165524	piRNA	21ur-5475, T13A10.18	27.3798	-1.46	0.00234232	-1.22	0.00422636
WBGene00047686	piRNA	21ur-3734, K08B4.11	16.1152	-1.98	0.00236427	-1.71	0.00237146
WBGene00050147	piRNA	21ur-4237, Y9C9A.35	20.8597	-1.79	0.00259848	-1.47	0.00478777
WBGene00046981	piRNA	21ur-3003, C06E7.17	23.0818	-1.65	0.00264965	-1.41	0.0034778
WBGene00013237	CSR Class 22G	Y56A3A.19	40.0565	-1.19	0.00273758	-1.21	0.000553739
WBGene00000481	WAGO Class 22G	cha-1, ZC416.8	12.9794	-2.11	0.0029637	-3.42	6.47e-06
WBGene00050609	piRNA	21ur-3134, H04M03.27	24.3688	-1.57	0.00315395	-1.5	0.00136642
WBGene00006756	WAGO Class 22G	unc-17, ZC416.8	12.8733	-2.1	0.00324866	-3.4	7.28e-06
WBGene00048129	piRNA	21ur-3719, C02B10.19	14.8791	-2.19	0.00369365	-1.64	0.0114744
WBGene00168922	piRNA	21ur-8545, F58F9.14	9.93957	-3.01	0.0037129	-2.01	0.015137
WBGene00174268	piRNA	21ur-9258, Y9C9A.97	10.8956	-2.5	0.00378333	-1.47	0.0380896
WBGene00017782	CSR Class 22G	F25E5.1	43.8329	-1.1	0.00399285	-1.66	9.27e-07
WBGene00017782	WAGO Class 22G	F25E5.1	43.8329	-1.1	0.00399285	-1.66	9.27e-07
WBGene00045743	piRNA	21ur-5073, ZK616.11	25.5311	-1.47	0.00402724	-1.25	0.00552015
WBGene00000093	CSR Class 22G	agt-1, Y62E10A.5	35.9095	-1.17	0.0040387	-1.22	0.000683068
WBGene00002143	CSR Class 22G	inx-21, Y47G6A.1	22.6316	-1.51	0.00404022	-1.77	0.000165766
WBGene00171410	piRNA	21ur-7819, B0547.26	17.8256	-1.78	0.00440461	-1.16	0.0372845
WBGene00172114	piRNA	21ur-7555, Y17G9A.71	9.24956	-2.85	0.00467119	-1.77	0.0266347
WBGene00048738	piRNA	21ur-4021, C46G7.28	8.87782	-2.83	0.00511694	-1.98	0.0141165
WBGene00167065	piRNA	21ur-9686, B0350.32	36.7807	-1.17	0.00524095	-1.44	9.37e-05
WBGene00048167	piRNA	21ur-2839, H16O14.11	23.9638	-1.46	0.00685471	-1.18	0.0137975
WBGene00049811	piRNA	21ur-2335, Y116A8B.26	20.1747	-1.57	0.00741069	-1.46	0.00498945
WBGene00019464	CSR Class 22G	K07B1.4	33.227	-1.13	0.00756716	-1.09	0.00398743
WBGene00173171	piRNA	21ur-6389, F35D6.22	20.154	-1.52	0.00777569	-1.27	0.0117722
WBGene00174010	piRNA	21ur-9517, Y9C9A.95	8.43253	-2.75	0.00794578	-2.02	0.0167171
WBGene00047099	piRNA	21ur-2541, H32C10.11	23.8181	-1.38	0.00821296	-1.38	0.00297887
WBGene00050770	piRNA	21ur-79, C31H1.35	14.849	-1.81	0.00828534	-1.6	0.00768056
WBGene00048523	piRNA	21ur-4641, C27H2.33	12.2217	-2.11	0.00892053	-1.39	0.0459374
WBGene00170298	piRNA	21ur-9158, Y9C9A.78	10.4145	-2.28	0.0092024	-1.68	0.023656
WBGene00019412	WAGO Class 22G	fbxb-49, K05F6.1	7.61126	-2.96	0.00968546	-2.05	0.0241393
WBGene00168261	piRNA	21ur-8157, F35D6.6	40.7438	-1.01	0.00988619	-1.22	0.000383198
WBGene00012639	WAGO Class 22G	fezf-1, Y38H8A.5	6.57524	-2.97	0.0105531	-4.37	0.00133953
WBGene00166997	piRNA	21ur-6450, Y73B6BL.118	36.1532	-1.03	0.0105939	-1.51	2.14e-05
WBGene00168092	piRNA	21ur-8837, F26D12.51	22.8392	-1.39	0.0117137	-1.48	0.0025257
WBGene00168866	piRNA	21ur-7058, M03D4.44	21.7742	-1.39	0.011723	-1.32	0.00728742
WBGene00017843	CSR Class 22G	F26G5.1	20.2014	-1.43	0.0123912	-1.21	0.0179188
WBGene00007225	CSR Class 22G	C01G6.3	14.9207	-1.65	0.0137302	-1.75	0.00309998
WBGene00170393	piRNA	21ur-5700, Y73B6BL.177	12.783	-1.84	0.0141264	-1.78	0.00712342
WBGene00012098	WAGO Class 22G	fbxb-86, T27E9.8	20.1572	-1.44	0.0152922	-1.49	0.00461347
WBGene00008316	WAGO Class 22G	C54G4.6, dod-18	18.4362	-1.42	0.0160941	-1.44	0.00570071
WBGene00003612	CSR Class 22G	nhr-13, Y5H2B.2	14.6982	-1.87	0.0173703	-1.42	0.0425997
WBGene00165872	piRNA	21ur-6624, C09B9.28	20.5964	-1.36	0.017816	-1.33	0.00885318
WBGene00007756	CSR Class 22G	C27A7.5	23.0382	-1.24	0.0198269	-1.25	0.00787094
WBGene00022702	CSR Class 22G	cutc-1, ZK353.7	25.2154	-1.15	0.0198554	-1.67	0.000130231
WBGene00167604	piRNA	21ur-7513, C45E5.26	18.277	-1.35	0.0247506	-1.82	0.000696157
WBGene00175016	piRNA	21ur-6605, C11D2.97	20.803	-1.24	0.0255536	-1.74	0.000412132
WBGene00170564	piRNA	21ur-9588, H04M03.55	5.49729	-2.96	0.0315554	-2.4	0.0334179
WBGene00005025	CSR Class 22G	C52E12.3, sqv-7	15.9129	-1.4	0.0323452	-1.74	0.00266954
WBGene00165574	piRNA	21ur-11844, Y73B6BL.91	21.2539	-1.19	0.0334938	-1.59	0.00119461
WBGene00171221	piRNA	21ur-8114, C24D10.41	19.5759	-1.23	0.0352972	-1.17	0.0244889
WBGene00046170	piRNA	21ur-1512, C11D2.14	11.9036	-1.56	0.0459183	-1.61	0.0199372
WBGene00017169	CSR Class 22G	F01F1.15	27.3896	-1.02	0.0482299	-1.17	0.00955244
WBGene00006711	CSR Class 22G	ubc-16, Y54E5B.4	17.8887	-1.26	0.0495186	-1.32	0.0202166

## Sheet: sRNAs up 2-fold
sRNA features up 2-fold in both tcer-1 mutants
Feature ID	Classifier	Feature Name	Mean reads	log2 fold change in tcer-1(tm1452)	p value adj tcer-1(tm1452)	log2 fold change in tcer-1(glm27)	p value adj tcer-1(glm27)
WBGene00013795	WAGO Class 22G	nhr-229, Y116A8C.18	1789.5	3.64	0	1.83	3.13e-113
WBGene00011129	WAGO Class 22G	R07H5.9	2253.22	3.95	0	4	0
WBGene00021468	WAGO Class 22G	epg-2, Y39G10AR.10	2546.94	5.37	0	4.52	0
WBGene00009558	WAGO Class 22G	F39B2.8	2102.42	2.59	6.68e-287	2.76	0
WBGene00021802	WAGO Class 22G	Y53G8AM.1	695.408	3.56	1.5e-231	1.65	4.96e-52
WBGene00045272	WAGO Class 22G	F59C12.4	13061.7	1.63	1.03e-225	1.68	4.59e-295
WBGene00019133	WAGO Class 22G	F59H6.2	3344.65	2.19	1.17e-217	1.88	2.16e-194
WBGene00010204	WAGO Class 22G	cpr-9, F57F5.1	408.381	4.78	8.16e-213	1.42	3.13e-17
WBGene00022730	WAGO Class 22G	ZK402.3	5109.58	2	1.24e-202	1.09	8.78e-73
WBGene00004120	WAGO Class 22G	F29C12.1, pqn-32	1598.07	2.59	1.24e-202	2.08	2.7e-153
WBGene00015153	WAGO Class 22G	B0348.5	2967.28	2.08	6.73e-201	1.15	1.61e-73
MIMAT0000290	miRNA	miR-235-3p	15869.5	1.86	1.04e-197	1.11	4.98e-87
WBGene00017441	WAGO Class 22G	F13H8.8	1701.28	2.62	5.14e-195	3.93	0
WBGene00021626	WAGO Class 22G	rft-2, Y47D7A.14	2202.21	2.17	6.33e-193	3.28	0
MIMAT0000002	miRNA	lin-4-5p	37739.8	1.96	7.99e-177	1.35	2.99e-105
WBGene00019771	CSR Class 22G	M04F3.5	1488.49	2.42	8.83e-162	3.57	0
WBGene00015576	WAGO Class 22G	C07G3.8	1147.19	2.76	3.93e-159	4.16	0
WBGene00012159	WAGO Class 22G	VY10G11R.1	478.642	3.41	2.02e-155	1.88	3.49e-50
WBGene00021415	WAGO Class 22G	nsy-4, Y38F2AL.1	1583.7	1.95	2.09e-149	2.17	7.03e-223
WBGene00018496	WAGO Class 22G	F46F5.5	523.684	3.55	1.6e-146	1.59	5.7e-32
WBGene00017391	WAGO Class 22G	F12A10.2	505.762	2.87	1.3e-145	1.29	3.93e-31
WBGene00021542	WAGO Class 22G	Y43B11AL.1	376.778	3.71	3.43e-144	2.85	4.77e-91
WBGene00011721	WAGO Class 22G	T11G6.7	442.88	3.34	8.71e-131	1.58	1.91e-31
WBGene00017768	CSR Class 22G	F25B4.5	1029.41	2.08	1.85e-125	2.23	6.17e-172
WBGene00194708	WAGO Class 22G	Y36E3A.2	2210.43	1.65	3.44e-119	1.28	9.6e-87
WBGene00018322	WAGO Class 22G	F41H10.12	374.98	3.13	1.31e-116	1.48	1.24e-27
WBGene00019420	WAGO Class 22G	fbxb-46, K05F6.9	752.668	2.4	1.8e-112	2.05	7.35e-95
WBGene00219317	WAGO Class 22G	F31E3.12	398.607	2.84	1.65e-109	2.14	2.5e-68
WBGene00021913	WAGO Class 22G	cec-8, Y55B1BR.3	2189.08	1.46	5.47e-109	1.48	4.75e-137
WBGene00019372	WAGO Class 22G	K03H9.3	288.283	3.39	4.47e-107	1.46	1.42e-20
MIMAT0000029	miRNA	miR-57-5p	12382.8	1.35	1.72e-102	1.02	1.45e-73
MIMAT0000292	miRNA	miR-237-5p	34834.1	1.21	1.03e-100	1.06	2.17e-97
WBGene00009721	WAGO Class 22G	F45D3.1	335.067	2.96	1.57e-100	1.77	1.08e-38
MIMAT0000283	miRNA	miR-228-5p	51707.1	1.59	5.19e-98	1.02	7.15e-51
MIMAT0000023	miRNA	miR-52-5p	44324.8	1.23	1.41e-95	1.04	1.88e-85
MIMAT0004221	miRNA	miR-786-3p	3871.26	1.25	1.53e-94	1.2	4.17e-108
WBGene00022729	WAGO Class 22G	ZK402.2	548.06	2.13	6.16e-86	1.15	2.29e-28
WBGene00000912	WAGO Class 22G	daf-16, R13H8.1	2176.09	1.4	6.81e-84	1.23	2.33e-78
WBGene00019540	WAGO Class 22G	K08D12.6	280.529	2.86	1.14e-83	1.62	8.38e-29
MIMAT0000017	miRNA	miR-46-3p	47618.5	1.49	1.21e-83	1.06	5.52e-53
WBGene00015115	WAGO Class 22G	B0286.1	1823.01	1.37	9.1e-83	1.77	1.44e-170
WBGene00013547	WAGO Class 22G	Y75B8A.10	437.803	2.31	1.82e-81	1.14	7.32e-22
WBGene00009437	WAGO Class 22G	F35G2.3	479.641	2.35	4.75e-81	2.61	6.01e-118
WBGene00013499	WAGO Class 22G	Y70G10A.3	2918.65	1.27	8.28e-80	1.46	9.25e-132
WBGene00021333	WAGO Class 22G	Y34D9A.8	3166.1	1.33	8.99e-80	1.63	3.15e-149
WBGene00014156	WAGO Class 22G	ZK930.6	283.211	2.9	1e-78	1.14	3.51e-13
MIMAT0000284	miRNA	miR-229-5p	12141.3	1.16	1.34e-78	1.31	5.41e-125
WBGene00007307	ALG Class 26G	C04G2.8, spch-1	155.591	3.93	3.71e-77	1.88	1.1e-17
WBGene00022145	WAGO Class 22G	Y71G12B.5	649.819	2.02	7.7e-75	2.87	4.1e-184
WBGene00000709	WAGO Class 22G	col-136, Y51H4A.28	381.349	2.63	1.25e-74	3.13	3.8e-123
WBGene00013613	WAGO Class 22G	Y102A5C.4	2649.18	1.24	1.38e-73	1.07	3.62e-67
WBGene00009089	WAGO Class 22G	F23D12.5, jmjd-3.2	926.425	1.78	4.57e-73	2.27	1.26e-145
WBGene00012227	WAGO Class 22G	W03H9.1	1619.49	1.4	2.12e-71	1.28	6.28e-73
WBGene00021469	WAGO Class 22G	Y39G10AR.11	1747.49	1.26	1.72e-70	1.84	1.27e-187
MIMAT0000302	miRNA	miR-246-3p	18347.5	1.2	3.42e-69	1.44	6.16e-125
WBGene00014992	WAGO Class 22G	ZK1025.1	3776.66	1.06	4.28e-68	1.07	4.44e-85
WBGene00018712	WAGO Class 22G	F52G3.4	635.888	2.1	2.37e-67	1.14	2.05e-23
WBGene00020632	WAGO Class 22G	T20F7.5	1055.46	1.84	1.78e-61	3.49	3.43e-280
WBGene00013062	WAGO Class 22G	Y51A2A.6	1221.46	1.25	2.94e-59	1.55	6.71e-112
WBGene00077646	WAGO Class 22G	Y51A2A.14	1236.08	1.24	3.49e-59	1.54	5.12e-111
WBGene00007900	WAGO Class 22G	C33D9.6	1365.13	1.33	4.06e-59	1.84	4.46e-141
WBGene00045052	WAGO Class 22G	K12C11.6	475.334	2.27	3.78e-57	2.11	2.09e-58
WBGene00018767	WAGO Class 22G	F53G2.2	1441.33	1.24	7.73e-57	1.88	6.88e-164
WBGene00019302	WAGO Class 22G	K02D10.2	1757.19	1.14	8.62e-57	1.19	4.32e-76
WBGene00018943	WAGO Class 22G	dgn-2, F56C3.6	445.733	1.95	9.62e-57	2.14	7.77e-82
MIMAT0000058	miRNA	miR-85-3p	12995.6	1.13	1.21e-55	1.09	9.24e-65
WBGene00009644	WAGO Class 22G	F42G4.7	466.9	1.81	1.36e-55	1.5	1.46e-44
WBGene00011200	WAGO Class 22G	R10E4.3	1187.95	1.54	8.18e-55	3.39	0
WBGene00021296	WAGO Class 22G	Y25C1A.13	1123.49	1.62	3.09e-54	2.55	8.49e-169
MIMAT0000051	miRNA	miR-79-3p	2247.25	1.45	3.87e-53	1.03	8.27e-33
WBGene00022555	WAGO Class 22G	btb-12, ZC204.3	206.835	2.55	1.02e-52	1.73	1.41e-26
WBGene00001736	WAGO Class 22G	F40C5.3, grl-27	405.299	1.81	1.36e-52	1.41	1.51e-36
WBGene00004857	WAGO Class 22G	R13F6.9, sma-3	629.424	1.54	1.37e-52	1.64	1.36e-71
WBGene00044486	WAGO Class 22G	Y54G2A.42	102.246	4.54	5.42e-52	2.7	8.16e-19
WBGene00007899	WAGO Class 22G	C33D9.5	589.678	1.83	8.83e-52	3.2	3.56e-201
WBGene00012238	WAGO Class 22G	W04A8.3	881.426	1.43	1.24e-51	1.37	5.34e-57
MIMAT0005523	miRNA	miR-1022-5p	367.249	1.95	2.27e-51	1.19	4.96e-22
WBGene00023451	WAGO Class 22G	K08E3.10, mlc-7	809.409	1.44	4.29e-51	2.24	2.05e-156
WBGene00021302	WAGO Class 22G	Y32G9A.3	366.059	1.88	8.01e-50	1.13	1.12e-20
WBGene00006384	WAGO Class 22G	C11G6.1, taf-3	1650.17	1.12	2.21e-48	1.29	1.26e-78
WBGene00016880	WAGO Class 22G	C52E2.1, fbxb-95	134.964	3.27	2.46e-47	2.45	8.06e-29
WBGene00013644	WAGO Class 22G	Y105C5A.25	1396.12	1.2	2.81e-45	1.4	4.39e-76
WBGene00021654	WAGO Class 22G	Y47G7B.2	972.583	1.34	1.14e-44	2.27	2.5e-161
WBGene00013208	CSR Class 22G	Y54G9A.5	910.585	1.27	9.52e-44	2.15	1.47e-157
MIMAT0004228	miRNA	miR-793	752.428	1.79	1.93e-43	1.16	4.72e-22
WBGene00018768	WAGO Class 22G	F53G2.3	640.119	1.39	4.25e-43	1.98	5.07e-108
WBGene00013429	WAGO Class 22G	Y66D12A.3	1132.64	1.1	1.51e-42	1.63	2.8e-115
WBGene00008001	ALG Class 26G	C38C10.3	77.3069	5.2	1.51e-42	2.62	9.32e-11
MIMAT0004234	miRNA	miR-799	327.65	1.82	7.19e-41	1.12	7.85e-18
WBGene00015830	WAGO Class 22G	C16C4.6, fbxb-98	254.775	2.11	1.68e-40	1.87	1.1e-36
WBGene00010779	WAGO Class 22G	K11H3.2	581.893	1.67	5.25e-40	3.26	8.52e-196
WBGene00012731	WAGO Class 22G	Y39G8C.2	953.924	1.26	2.11e-39	2.09	1.64e-135
MIMAT0000299	miRNA	miR-243-3p	406.585	1.5	9.02e-39	1.06	1.84e-22
WBGene00045277	WAGO Class 22G	ZK742.6	772.46	1.27	1.28e-38	1.15	9.53e-38
WBGene00044736	WAGO Class 22G	gfrp-1, Y38C1AA.13	96.5984	3.88	4.68e-38	3.44	2.72e-32
WBGene00014154	ALG Class 26G	ZK930.4	74.873	5.55	2.39e-37	3.29	2.03e-13
WBGene00013858	ALG Class 26G	ssp-34, ZC168.6	66.6554	5.01	2.49e-37	2.59	5.47e-10
WBGene00019069	WAGO Class 22G	F58H7.3, lgc-30	181.857	2.15	6.98e-37	1.51	2.16e-20
WBGene00005056	WAGO Class 22G	sra-30, Y40H7A.6	147.242	2.4	8.3e-36	1.42	8.45e-14
MIMAT0006769	miRNA	miR-1829a-3p	452.518	1.48	8.09e-35	1.18	2.95e-26
WBGene00019303	WAGO Class 22G	K02D10.3	1588.52	1.09	7.17e-34	1.03	9.24e-37
MIMAT0020772	miRNA	miR-45-5p	523.607	1.44	1.98e-33	1.18	1.3e-26
MIMAT0015267	miRNA	miR-1829a-5p	285.287	1.8	6.29e-33	1.14	2.46e-15
WBGene00020730	WAGO Class 22G	T23E1.3	816.457	1.09	7.26e-32	1.21	7.99e-48
WBGene00044693	WAGO Class 22G	F12E12.9, fbxb-92	132.457	2.43	1.37e-31	1.33	1.49e-10
WBGene00006130	WAGO Class 22G	str-68, Y73C8C.6	967.508	1.15	1.74e-30	2.54	1.91e-190
WBGene00007733	ALG Class 26G	C25G4.6, smz-1	53.1824	4.8	2.76e-30	2.46	5.12e-08
WBGene00194680	WAGO Class 22G	Y17D7C.6	395.997	1.39	3.43e-30	1.23	5.6e-28
WBGene00014048	ALG Class 26G	ZK666.8	60.6243	5.44	5.43e-30	3.58	2.57e-13
WBGene00006436	WAGO Class 22G	ttn-1, W06H8.8	199.096	1.81	6.47e-30	1.11	8.54e-13
WBGene00018572	WAGO Class 22G	F47F6.1, lin-42	229.695	1.75	4.52e-29	1.67	5.44e-31
WBGene00003151	CSR Class 22G	mca-1, W09C2.3	109.148	2.73	1.39e-28	2.18	1.65e-20
WBGene00044692	WAGO Class 22G	F12E12.8, fbxb-91	661.305	1.13	5.76e-28	1.04	1.32e-28
WBGene00015689	ALG Class 26G	C10G11.9, spch-2	51.0064	4.3	6.94e-28	2.07	1.14e-06
WBGene00013242	WAGO Class 22G	Y56A3A.30	836.451	1.19	2.09e-27	3.2	3.31e-265
WBGene00020840	ALG Class 26G	spch-3, T27A3.4	48.872	4.18	8.43e-27	1.93	6.46e-06
MIMAT0000697	miRNA	miR-355-5p	881.023	1.13	1.66e-26	1.09	2.31e-30
MIMAT0000031	miRNA	miR-59-3p	25109.7	1.39	2.11e-26	1.08	3.98e-20
WBGene00020780	WAGO Class 22G	T24H5.1	616.822	1.02	6.91e-26	1.02	4.4e-31
WBGene00007337	ALG Class 26G	C05C12.5	43.8004	5.18	9.53e-26	2.33	2.81e-05
MIMAT0000285	miRNA	miR-230-3p	196.855	1.92	4.1e-25	1.1	1.16e-09
WBGene00013602	WAGO Class 22G	Y87G2A.16	206.862	1.65	4.24e-25	1.55	7.24e-26
WBGene00019084	ALG Class 26G	F59A6.2	43.3439	4.68	2.62e-24	2.63	6.91e-08
MIMAT0000300	miRNA	miR-244-5p	735.278	1.22	6.59e-24	1.01	4.45e-20
WBGene00077519	ALG Class 26G	T27C10.8	47.7666	5.92	1.47e-23	3.6	6.01e-09
WBGene00022216	WAGO Class 22G	fbxa-16, Y73B3A.14	366.894	1.23	1.62e-23	1.22	1.58e-27
MIMAT0000052	miRNA	miR-80-5p	1237.68	1	2.28e-23	1.09	2.57e-34
MIMAT0000060	miRNA	miR-87-3p	316.488	1.48	2.59e-23	1.05	3.41e-14
WBGene00018436	WAGO Class 22G	F45C12.5, fbxb-11	115.113	2.16	3.79e-23	1.66	1.85e-15
WBGene00016765	ALG Class 26G	C49C8.1	42.727	4.88	4.13e-23	2.78	8.93e-08
WBGene00020370	ALG Class 26G	T08H10.3	47.9914	4.44	5.78e-23	2.36	5.81e-07
WBGene00010100	WAGO Class 22G	F55C9.3	1205.12	1.01	2.02e-21	1.23	5.74e-39
WBGene00019951	ALG Class 26G	R08C7.8	39.1103	5.69	3.68e-21	3.09	2.13e-06
WBGene00013979	ALG Class 26G	ZK507.3	39.0103	5.41	6.56e-21	3.27	7.52e-08
WBGene00167469	piRNA	21ur-5985, C27H2.69	137.123	1.96	3.88e-20	1.82	2.57e-20
WBGene00008383	ALG Class 26G	D1081.5	47.4631	6.56	1.6e-19	4.42	3.76e-09
WBGene00019409	ALG Class 26G	K05F1.8	35.9507	5.49	3.33e-19	3.23	6.74e-07
WBGene00019642	ALG Class 26G	K11C4.1	33.509	5.32	1.61e-18	2.56	0.000150986
WBGene00014174	ALG Class 26G	ZK970.8	34.6846	5.06	1.77e-18	2.98	9.27e-07
WBGene00007777	ALG Class 26G	C27D8.1	32.7223	4.3	2.89e-18	2.1	0.000115974
WBGene00194700	ALG Class 26G	B0025.5	29.6193	4.98	5.25e-18	2.18	0.00114022
WBGene00017325	ALG Class 26G	F10C1.3	31.4864	5.11	8.24e-18	2.88	6.65e-06
MIMAT0000303	miRNA	miR-247-3p	91.6586	2.06	1.11e-17	1.18	1.06e-06
WBGene00011241	ALG Class 26G	mpz-5, R11A8.8	33.5246	4.83	5.09e-17	3.33	1.54e-08
WBGene00013712	ALG Class 26G	dlc-6, Y106G6G.3	33.7734	5.82	6.54e-17	3.56	1.37e-06
WBGene00012605	ALG Class 26G	Y38F1A.1	32.7334	3.94	6.7e-17	2.08	4.28e-05
MIMAT0000699	miRNA	miR-357-3p	154.852	1.64	1.97e-16	1.42	1.93e-14
WBGene00206474	WAGO Class 22G	T22A3.12	280.992	1.14	2.52e-16	1.06	9.41e-17
WBGene00044495	WAGO Class 22G	Y54G2A.40	516.656	1.06	4.05e-16	2.84	2.41e-153
WBGene00006044	ALG Class 26G	ssp-16, T27A3.3	29.5183	4.77	5.1e-16	2.86	4.1e-06
WBGene00009917	WAGO Class 22G	F52A8.4, glb-18	373.139	1	5.43e-16	1.1	1.99e-23
WBGene00017279	ALG Class 26G	F09C12.8	28.3277	5.13	6.02e-16	2.91	2.1e-05
WBGene00022541	ALG Class 26G	ZC190.7	29.1962	5.38	6.04e-16	3.11	1.29e-05
WBGene00021909	WAGO Class 22G	Y55B1BL.1	40.0511	3.76	1.69e-15	3.48	1.88e-14
WBGene00169737	piRNA	21ur-13680, Y116A8C.323	41.5195	3.02	2.61e-15	1.3	0.00230173
MIMAT0006584	miRNA	miR-1817	253.714	1.29	3.95e-15	1.07	1.46e-12
WBGene00009457	ALG Class 26G	F36A2.10	26.8843	4.04	5.34e-15	1.64	0.0070881
WBGene00007977	ALG Class 26G	C36B1.10, gska-3	26.7551	4.27	5.94e-15	2.2	0.000254843
WBGene00022753	ALG Class 26G	ZK484.7	27.3816	4.57	9.94e-15	2.47	0.000114027
WBGene00008728	WAGO Class 22G	F13A7.13, sre-36	187.239	1.34	1.49e-14	1.16	6.19e-13
WBGene00012926	ALG Class 26G	Y47D3A.13	26.8437	5.47	2.02e-14	3.3	1.54e-05
WBGene00014179	ALG Class 26G	ZK1010.5	25.262	5.16	3.04e-14	2.92	7.21e-05
WBGene00194691	ALG Class 26G	ZK1098.12	24.3107	5.12	5.83e-14	2.81	0.000165425
WBGene00019769	ALG Class 26G	kin-35, M04F3.3	24.3755	5.39	6.72e-14	2.91	0.000237802
WBGene00009643	ALG Class 26G	F42G4.6	24.5231	5.12	8.31e-14	2.87	0.000116994
WBGene00006048	ALG Class 26G	ssp-31, ZK1225.6	26.0099	5.75	9.46e-14	3.33	6.68e-05
WBGene00012818	WAGO Class 22G	Y43F8B.7	105.201	1.72	1.16e-13	1.46	1.43e-11
WBGene00013590	ALG Class 26G	Y81G3A.1	24.3804	5.11	1.29e-13	2.87	0.000128397
WBGene00018178	ALG Class 26G	F38E1.3	26.1357	5.73	1.35e-13	3.4	4.16e-05
WBGene00015024	ALG Class 26G	B0205.10	23.0657	4.35	2.08e-13	2.07	0.00210395
WBGene00018895	ALG Class 26G	F55F8.7	25.465	5.65	2.27e-13	3.49	2.08e-05
WBGene00004964	ALG Class 26G	AC3.10, spe-10	23.699	5.25	5.16e-13	3.19	3.84e-05
WBGene00017542	ALG Class 26G	F17E9.5	22.554	4.97	8.25e-13	2.85	0.000151315
WBGene00006050	ALG Class 26G	K07F5.11, ssq-1	23.0746	4.24	9.06e-13	2.39	0.00020011
WBGene00007987	ALG Class 26G	C36H8.1	22.2598	4.58	9.33e-13	2.41	0.000701958
MIMAT0015113	miRNA	miR-230-5p	100.81	1.74	1.32e-12	1.08	7.11e-06
WBGene00050940	ALG Class 26G	C25D7.16	30.0788	6.64	2.01e-12	4.49	5.53e-06
WBGene00019216	ALG Class 26G	H20J04.1	25.167	5.93	2.17e-12	3.91	1.08e-05
WBGene00007446	ALG Class 26G	C08F8.4, mboa-4	21.745	5.23	2.55e-12	2.73	0.00104165
WBGene00007081	ALG Class 26G	AH6.3	21.5702	4.9	2.57e-12	2.73	0.000366633
WBGene00012087	ALG Class 26G	T27E7.1	21.6735	4.75	5.98e-12	2.4	0.00191094
MIMAT0015110	miRNA	miR-84-3p	177.182	1.35	9.2e-12	1.14	5.05e-10
WBGene00012486	ALG Class 26G	Y18D10A.21	22.3391	5.08	1.03e-11	3.32	2.32e-05
WBGene00017215	ALG Class 26G	F07F6.1	20.3507	5.12	1.37e-11	2.68	0.00152283
WBGene00010920	ALG Class 26G	M117.4	20.4541	5.06	1.37e-11	2.9	0.000367821
WBGene00016605	ALG Class 26G	C43E11.5	24.6348	6.45	1.69e-11	3.83	0.000227762
WBGene00012402	ALG Class 26G	sfxn-1.3, Y6E2A.9	21.3224	5.45	1.77e-11	2.99	0.000807853
WBGene00009605	ALG Class 26G	F40G12.10	23.0501	4.59	2.4e-11	2.53	0.000641875
WBGene00016461	ALG Class 26G	C35E7.9	18.8873	4.76	2.54e-11	2.37	0.00358062
WBGene00012946	WAGO Class 22G	Y47H9B.2	122.172	1.52	2.91e-11	2.07	2.83e-25
WBGene00002204	ALG Class 26G	kin-21, W08D2.8	21.1676	5.08	2.91e-11	3.01	0.000246719
WBGene00014104	ALG Class 26G	ZK849.6	19.0135	5.33	3.15e-11	2.65	0.00406499
WBGene00168021	piRNA	21ur-6682, Y105C5B.841	254.998	1.21	3.9e-11	1.73	1.8e-27
WBGene00000536	WAGO Class 22G	clk-1, ZC395.2	231.839	1.16	7.05e-11	2.13	9.6e-46
WBGene00018232	ALG Class 26G	F40E3.5	20.9337	5.29	8.17e-11	3.37	8.71e-05
WBGene00010474	ALG Class 26G	K01D12.15	21.6386	5.02	9.69e-11	3.29	4.83e-05
WBGene00015988	WAGO Class 22G	C18H2.1, lido-18	26.115	3.22	1.18e-10	1.58	0.00439824
WBGene00018119	ALG Class 26G	F36H12.3	17.074	4.9	1.49e-10	2.2	0.0161573
WBGene00018999	ALG Class 26G	F57B9.8	18.2598	4.7	1.49e-10	2.31	0.00587104
WBGene00007220	WAGO Class 22G	C01B9.1	109.294	1.63	1.72e-10	2.64	2.35e-33
WBGene00010547	ALG Class 26G	K03H1.12	18.3988	4.57	2.85e-10	2.76	0.000397776
WBGene00002208	ALG Class 26G	kin-26, T06C10.6	18.2046	4.03	3.2e-10	1.56	0.0490289
WBGene00018121	ALG Class 26G	F36H12.5	18.5332	5.54	3.81e-10	3.27	0.000704729
WBGene00003041	ALG Class 26G	lin-61, R06C7.7	17.7903	5.07	5.46e-10	3.09	0.000454374
WBGene00013279	ALG Class 26G	Y57A10B.7	19.8742	6.12	6.26e-10	3.61	0.000834737
WBGene00014168	ALG Class 26G	ZK945.6	17.518	4.74	7.38e-10	2.91	0.000430145
WBGene00012721	ALG Class 26G	Y39E4B.13	16.2046	5.09	1.02e-09	2.47	0.0109675
WBGene00016054	ALG Class 26G	C24D10.2	25.0339	7.02	1.02e-09	4.64	0.000145314
WBGene00018134	ALG Class 26G	F37A4.4	17.0407	4.44	1.17e-09	2.69	0.000633932
WBGene00018575	ALG Class 26G	clec-119, F47F6.5	20.1998	4.13	1.21e-09	2.46	0.000642815
WBGene00044205	ALG Class 26G	T13F3.8	18.117	4.25	1.28e-09	2.71	0.000254503
WBGene00013033	ALG Class 26G	Y49E10.10	19.4362	6.08	1.41e-09	3.57	0.00113601
WBGene00044034	WAGO Class 22G	Y38E10A.28	136.528	1.23	1.44e-09	1.03	6.07e-08
WBGene00015241	ALG Class 26G	B0524.2	16.9024	4.87	1.8e-09	2.24	0.0184508
WBGene00016161	ALG Class 26G	C27D6.3	14.4822	8.08	2.09e-09	5.77	4.8e-05
WBGene00009550	ALG Class 26G	F38H4.6	16.3216	4.25	2.19e-09	2.24	0.00507623
WBGene00011626	WAGO Class 22G	T08G5.7	198.511	1.01	2.22e-09	1.55	7.27e-27
WBGene00050929	WAGO Class 22G	F58D12.5	198.511	1.01	2.22e-09	1.55	7.27e-27
WBGene00012345	ALG Class 26G	W08E3.4	17.7552	4.16	2.8e-09	2.81	0.000117001
WBGene00016415	ALG Class 26G	ampd-1, C34F11.3	16.0555	4.9	3.66e-09	2.97	0.00101286
WBGene00045036	ALG Class 26G	K08E4.7	16.7848	4.54	4.07e-09	3.1	0.000126711
WBGene00012937	ALG Class 26G	Y47D3A.31	16.284	4.62	5.03e-09	2.84	0.000824793
MIMAT0005033	miRNA	miR-1020-3p	194.793	1.05	5.25e-09	1.03	2.9e-10
WBGene00007563	ALG Class 26G	C14A4.13	15.8825	5.23	7.13e-09	3.28	0.000746333
WBGene00172186	piRNA	21ur-10121, T08A9.14	26.5974	2.65	7.75e-09	1.32	0.00904357
WBGene00007457	ALG Class 26G	C08F11.10	15.6705	4.86	8.33e-09	2.97	0.00114022
WBGene00017114	ALG Class 26G	E03H12.7	16.478	5.78	8.53e-09	3.55	0.00114827
WBGene00020435	ALG Class 26G	T11F8.4	15.5076	5.31	1.17e-08	2.92	0.00516128
WBGene00015944	ALG Class 26G	C18A3.7	17.3008	3.75	1.23e-08	2.04	0.00502383
WBGene00013449	ALG Class 26G	Y67A6A.1	13.6956	4.84	1.26e-08	2.18	0.0351288
WBGene00018120	ALG Class 26G	F36H12.4	16.3408	4.34	1.34e-08	2.72	0.00084303
WBGene00010466	ALG Class 26G	K01D12.7	16.4865	5.75	1.39e-08	3.64	0.000848741
WBGene00171839	piRNA	21ur-6568, Y7A9D.55	23.6795	2.79	1.41e-08	1.37	0.0126398
WBGene00010091	ALG Class 26G	F55C5.1, ssp-35	15.8462	5.72	1.57e-08	3.5	0.00152961
WBGene00020713	ALG Class 26G	T23B3.5	11.5344	7.78	1.62e-08	5.35	0.000271516
WBGene00018336	ALG Class 26G	F42A9.7	14.3158	4.13	1.69e-08	1.78	0.046104
WBGene00015089	ALG Class 26G	B0252.5	14.9726	4.88	2.04e-08	2.69	0.00548192
WBGene00016040	ALG Class 26G	C24A11.1	15.3313	4.83	2.18e-08	2.93	0.00168011
WBGene00021398	ALG Class 26G	Y38C1AA.7	12.0722	7.74	2.57e-08	5.76	7.06e-05
WBGene00001246	ALG Class 26G	elo-8, Y47D3A.30	14.1097	4.7	3.29e-08	2.82	0.00245878
WBGene00020661	ALG Class 26G	smz-2, T21G5.4	13.8491	4.49	3.35e-08	2.26	0.0159381
WBGene00015246	ALG Class 26G	B0545.3, scl-23	17.5812	6.54	3.5e-08	3.98	0.00225831
WBGene00009680	ALG Class 26G	F44D12.3, msd-1	14.7632	5.65	3.72e-08	3.25	0.00442543
WBGene00009684	ALG Class 26G	F44D12.7, msd-3	14.7632	5.65	3.72e-08	3.25	0.00442543
WBGene00014197	ALG Class 26G	ZK1053.2	13.7143	5.13	4.1e-08	2.71	0.0112331
WBGene00009344	ALG Class 26G	F32H2.7	14.2107	5.65	4.36e-08	2.97	0.0120499
WBGene00003562	ALG Class 26G	F09G8.4, ncr-2	15.3607	5.56	4.5e-08	3.75	0.000512501
WBGene00009416	ALG Class 26G	F35E2.9	10.1955	7.66	5.61e-08	4.98	0.0011865
WBGene00017112	ALG Class 26G	E03H12.5	10.9406	7.57	6.15e-08	5.69	9.23e-05
WBGene00008724	ALG Class 26G	F13A7.1	13.9078	5.56	6.17e-08	3.2	0.00529129
WBGene00005012	ALG Class 26G	F26F4.2	14.5949	5.08	6.48e-08	3.22	0.00138744
WBGene00010373	ALG Class 26G	H08M01.1	13.8531	5.09	6.56e-08	2.9	0.0057714
WBGene00002064	ALG Class 26G	iff-1, T05G5.10	15.0877	5.54	6.78e-08	3.73	0.000642815
WBGene00194788	ALG Class 26G	R02D5.10	14.2025	5.53	6.91e-08	3.44	0.0020618
WBGene00020990	ALG Class 26G	W03D8.9	14	5.09	6.97e-08	2.95	0.00459777
WBGene00021639	ALG Class 26G	Y47G6A.13	10.7265	7.59	7.03e-08	5.51	0.000195408
WBGene00019431	ALG Class 26G	K06A5.3	13.076	5.56	7.61e-08	2.74	0.0251714
WBGene00009239	ALG Class 26G	F28H7.6, irld-6	13.4863	5.05	7.74e-08	2.8	0.00815609
WBGene00017672	ALG Class 26G	F21F3.2	13.532	5.54	7.93e-08	3.07	0.00868063
WBGene00015516	ALG Class 26G	C06A8.6	13.2839	4.75	8.02e-08	2.27	0.0300879
MIMAT0032826	miRNA	miR-8196b-3p	31.8008	2.16	8.79e-08	1.24	0.00361641
WBGene00044180	ALG Class 26G	C47E8.11	15.061	4.31	1.05e-07	3.02	0.000331534
WBGene00010651	ALG Class 26G	K08C9.2	14.6209	5.48	1.1e-07	3.71	0.000694122
WBGene00011438	ALG Class 26G	T04F3.3	13.0903	5.06	1.16e-07	2.65	0.0155314
WBGene00016445	ALG Class 26G	C35D10.8	13.2211	4.7	1.17e-07	2.45	0.0157062
WBGene00044447	ALG Class 26G	ZK688.10	9.38129	7.5	1.3e-07	4.99	0.00117274
WBGene00015094	ALG Class 26G	B0261.6	13.5281	5.52	1.32e-07	3.13	0.00768056
WBGene00016942	ALG Class 26G	C55B7.3	12.5065	4.32	1.38e-07	2.14	0.0263552
WBGene00009938	ALG Class 26G	F52F12.5	15.0607	7.11	1.94e-07	5.04	0.000487478
WBGene00015931	ALG Class 26G	C17H12.5	13.7606	4.14	1.96e-07	2.31	0.00880668
WBGene00044333	ALG Class 26G	C01G12.13	13.3402	5.4	1.97e-07	3.44	0.00220464
WBGene00012871	ALG Class 26G	Y45F10B.3	13.7721	4.53	2.05e-07	3.03	0.00102588
WBGene00169407	piRNA	21ur-6047, H25K10.96	169.319	1.02	2.24e-07	1.03	7.26e-09
WBGene00048177	piRNA	21ur-1009, Y73F8A.262	94.4262	1.35	2.28e-07	1.93	8.94e-18
WBGene00006039	ALG Class 26G	K07F5.9, ssp-10	8.19262	7.4	2.65e-07	4.36	0.00779305
WBGene00011133	ALG Class 26G	R08A2.2	12.8703	5.36	3.12e-07	3.33	0.00358845
WBGene00022634	ALG Class 26G	ZC581.7	12.4385	4.86	3.29e-07	2.9	0.00569401
WBGene00013475	ALG Class 26G	Y69E1A.3	12.7292	7.06	3.37e-07	4.04	0.0100462
WBGene00017853	ALG Class 26G	F27C1.3	13.6203	4.65	3.59e-07	2.77	0.00533871
WBGene00006704	ALG Class 26G	F58A4.10, ubc-7	14.4071	6.99	3.69e-07	5.12	0.000382286
WBGene00016839	ALG Class 26G	C50F2.5	12.4105	4.34	3.72e-07	2.04	0.0445109
WBGene00044674	ALG Class 26G	B0280.17	15.136	3.66	3.89e-07	2.06	0.00940385
WBGene00011968	ALG Class 26G	T23G11.1	12.9959	6.99	4.3e-07	4.53	0.00256541
WBGene00013987	ALG Class 26G	ZK512.8	13.3655	5.5	4.41e-07	3.08	0.0116709
WBGene00012010	ALG Class 26G	T25B9.4	13.2208	7.01	4.54e-07	4.56	0.00251931
WBGene00020003	ALG Class 26G	R11E3.1	12.606	4.25	4.65e-07	2.33	0.0140852
WBGene00044744	ALG Class 26G	F10G7.12	14.5392	6.9	4.95e-07	5.35	0.00016486
WBGene00044026	ALG Class 26G	cisd-1, W02B12.15	13.0685	6.15	5.29e-07	3.41	0.0146064
WBGene00012191	ALG Class 26G	W02A2.8	11.4723	5.3	5.31e-07	2.83	0.0208192
WBGene00016943	WAGO Class 22G	acdh-1, C55B7.4	136.176	1.09	6.21e-07	1.57	3.57e-17
WBGene00219302	WAGO Class 22G	Y43F8B.28	58.0581	1.57	6.54e-07	1.43	1.01e-06
WBGene00004906	ALG Class 26G	snf-7, ZK1010.9	8.11003	7.21	7.5e-07	5.08	0.00108422
WBGene00018083	ALG Class 26G	F36A4.4	7.88201	7.15	8.26e-07	5.08	0.000996249
WBGene00016948	WAGO Class 22G	C55C2.1, scrt-1	114.099	1.12	8.6e-07	1.53	7.28e-15
WBGene00016541	ALG Class 26G	C39H7.1	13.3713	6.06	8.6e-07	3.86	0.00399644
WBGene00000064	ALG Class 26G	act-2, T04C12.5	7.69931	7.29	8.6e-07	4.36	0.00927476
WBGene00050915	ALG Class 26G	Y6E2A.10	12.7262	4.73	9.27e-07	3.3	0.00109618
MIMAT0015097	miRNA	miR-47-5p	92.5051	1.22	1.02e-06	1	2.2e-05
WBGene00017384	ALG Class 26G	F11G11.4	7.66302	7.08	1.03e-06	5.09	0.000947018
WBGene00019586	ALG Class 26G	K09F6.3	10.8568	5.24	1.04e-06	2.65	0.0368278
WBGene00016327	ALG Class 26G	C32E12.1	8.11742	7.18	1.12e-06	5.17	0.000915073
WBGene00020914	ALG Class 26G	sulp-6, W01B11.2	12.8645	6	1.22e-06	3.8	0.00499791
WBGene00009079	ALG Class 26G	F23B12.1	12.7668	5.97	1.45e-06	3.86	0.00406499
WBGene00012761	ALG Class 26G	Y41C4A.18	11.6679	6.01	1.47e-06	3.13	0.0326204
WBGene00021608	ALG Class 26G	Y46H3D.1	13.115	5.08	1.48e-06	3.98	0.00023268
WBGene00016085	ALG Class 26G	C25A8.5	10.9942	6.76	1.58e-06	4.22	0.00665953
WBGene00008541	ALG Class 26G	F07A5.2	12.3278	4.76	1.62e-06	3.12	0.00313629
WBGene00048375	piRNA	21ur-27, B0513.28	15.9577	3.04	1.63e-06	1.63	0.0211996
WBGene00018841	ALG Class 26G	F54H5.5	7.73536	6.99	1.68e-06	5.36	0.000411132
WBGene00016420	ALG Class 26G	C34G6.3	11.1243	5.3	1.69e-06	2.62	0.0461411
MIMAT0004219	miRNA	miR-784-5p	153.777	1	1.75e-06	1.22	1.66e-11
WBGene00003449	ALG Class 26G	K07F5.3, msp-56	7.24565	7.02	1.77e-06	4.98	0.0014949
WBGene00010728	ALG Class 26G	K09G1.2	11.2423	4.6	1.81e-06	3.03	0.00339118
WBGene00019773	ALG Class 26G	M04G7.2	11.5021	5.92	1.84e-06	3.33	0.0190256
WBGene00009956	ALG Class 26G	F53B2.5	12.0952	3.96	2.36e-06	1.99	0.0412097
WBGene00007335	ALG Class 26G	C05C12.1	7.02911	6.95	2.37e-06	4.99	0.00145221
WBGene00016447	ALG Class 26G	C35D10.11, msd-4	10.1927	4.67	2.46e-06	2.32	0.048709
WBGene00010177	WAGO Class 22G	F57A8.1	82.1702	1.51	2.48e-06	3.08	3.03e-32
WBGene00001944	ALG Class 26G	E03A3.4, his-70	10.491	6.65	2.54e-06	4.3	0.00551429
WBGene00007306	ALG Class 26G	C04G2.5	10.5479	6.63	2.76e-06	4.39	0.00427979
WBGene00013771	ALG Class 26G	Y113G7C.1	11.003	5.03	2.97e-06	3.33	0.00410258
WBGene00174006	piRNA	21ur-10824, Y54F10BM.18	33.7776	2.11	2.98e-06	1.89	8.49e-06
WBGene00000552	ALG Class 26G	cmd-1, T21H3.3	6.92121	6.88	3.46e-06	5.09	0.00110901
WBGene00021650	ALG Class 26G	Y47G6A.26	11.1617	5.8	3.51e-06	3.58	0.00983789
WBGene00015994	ALG Class 26G	C18H7.4	10.6358	4.25	3.75e-06	2.46	0.0167791
WBGene00010779	ALG Class 26G	K11H3.2	10.566	6.59	3.78e-06	4.54	0.00294877
WBGene00010046	ALG Class 26G	F54D1.1	10.5539	5.82	3.9e-06	3.12	0.0340963
WBGene00016125	ALG Class 26G	C26B2.2	11.3079	6.63	3.93e-06	4.77	0.00169968
WBGene00012357	ALG Class 26G	W09D6.4	11.3352	5.78	4.12e-06	3.72	0.00660308
WBGene00013138	ALG Class 26G	Y53C10A.10	9.57634	6.56	4.39e-06	4.02	0.0118127
WBGene00044763	ALG Class 26G	ZK688.12	10.0774	5.04	4.84e-06	2.9	0.0196951
WBGene00010265	ALG Class 26G	F58G1.3	10.1907	5.01	4.89e-06	3	0.0138635
WBGene00008230	ALG Class 26G	C50F4.2, pfk-1.2	6.53511	6.8	4.95e-06	4.99	0.00154298
WBGene00010679	ALG Class 26G	K08F4.5	10.6066	5.01	5.2e-06	3.2	0.00732415
WBGene00012169	ALG Class 26G	ttbk-4, W01B6.2	9.85506	4.54	5.34e-06	2.49	0.0297954
WBGene00014223	ALG Class 26G	ZK1098.6	11.2421	5.71	5.91e-06	3.85	0.0045958
WBGene00016058	ALG Class 26G	C24D10.7, nspd-3	9.53238	6.49	6.26e-06	4.23	0.0072141
WBGene00019785	ALG Class 26G	M70.3	6.70884	6.72	6.46e-06	5.27	0.000641991
WBGene00019086	ALG Class 26G	F59A6.4	10.014	6.46	7.02e-06	4.6	0.00269734
WBGene00009682	ALG Class 26G	F44D12.5, msd-2	10.177	5.73	7.38e-06	3.21	0.0287695
WBGene00021969	ALG Class 26G	Y57G7A.6	6.59019	6.84	7.45e-06	4.96	0.00212017
WBGene00007610	ALG Class 26G	C15H7.3	9.7108	6.39	7.91e-06	4.61	0.00238772
WBGene00014058	CSR Class 22G	ZK673.2	112.49	1.03	8.88e-06	1.39	1.9e-12
WBGene00008137	ALG Class 26G	C47D12.3, sfxn-1.4	6.17879	6.72	8.99e-06	4.9	0.00229617
WBGene00008811	ALG Class 26G	F14F7.4	10.2987	6.33	9.05e-06	4.97	0.000781887
WBGene00045484	ALG Class 26G	F34D10.9	9.855	4.96	9.11e-06	2.97	0.0169569
WBGene00022751	ALG Class 26G	msrp-2, ZK484.5	10.4314	4.82	9.79e-06	3.49	0.00227222
WBGene00012781	ALG Class 26G	nspd-7, Y43C5A.1	10.0436	6.3	1.04e-05	4.92	0.000922296
MIMAT0006588	miRNA	miR-1821-3p	32.2208	1.84	1.08e-05	1.28	0.00222022
WBGene00016954	ALG Class 26G	C55C3.4	6.22572	6.72	1.14e-05	4.97	0.00208523
WBGene00008125	ALG Class 26G	C47A4.5	9.76362	5.59	1.19e-05	3.41	0.0168
WBGene00018359	ALG Class 26G	F42G8.8	6.20002	6.64	1.2e-05	5.1	0.00126036
WBGene00023424	ALG Class 26G	C53D6.10	5.4184	6.76	1.24e-05	3.99	0.0261259
MIMAT0032017	miRNA	miR-789-2-5p	27.9925	2.09	1.25e-05	1.66	0.000354911
WBGene00013303	ERGO Class 26G	Y57G11C.5	11.2055	5.62	1.26e-05	4.06	0.00272101
WBGene00007740	ALG Class 26G	C26C6.6	9.4901	5.57	1.42e-05	3.32	0.0216063
WBGene00009446	ALG Class 26G	F35H8.1	9.77841	4.41	1.52e-05	2.79	0.0122566
WBGene00021880	ALG Class 26G	Y54G2A.15	5.45783	6.64	1.61e-05	4.5	0.0074265
WBGene00013747	ALG Class 26G	spe-19, Y113G7A.10	9.95037	5.52	1.63e-05	3.72	0.00720216
WBGene00013296	ALG Class 26G	Y57G11B.3	10.1692	4.1	1.68e-05	2.5	0.0165785
WBGene00009941	ALG Class 26G	F52F12.8	5.355	6.68	2.09e-05	4.2	0.0171142
WBGene00011322	ALG Class 26G	irld-14, T01C3.5	8.25481	6.22	2.09e-05	4.22	0.00788456
WBGene00009685	ALG Class 26G	F44D12.8	8.98783	5.54	2.14e-05	3.04	0.0460298
WBGene00048898	piRNA	21ur-5049, LLC1.30	29.2558	2.2	2.14e-05	3.08	6.84e-12
WBGene00020940	ALG Class 26G	W02D7.4	8.71956	4.79	2.16e-05	2.73	0.0345823
WBGene00006509	ALG Class 26G	tag-164, Y76A2A.1	11.3107	3.63	2.18e-05	2.39	0.00842407
WBGene00020627	ALG Class 26G	T20F5.5	5.63549	6.55	2.24e-05	4.88	0.00274263
WBGene00014023	ALG Class 26G	lnkn-1, ZK637.3	9.48602	4.7	2.26e-05	3.32	0.00482713
WBGene00011260	ALG Class 26G	cnnm-5, R13G10.4	9.33005	5.47	2.42e-05	3.51	0.0135257
WBGene00015051	ALG Class 26G	B0218.7	9.15848	5.44	2.63e-05	3.5	0.0139306
WBGene00017802	ALG Class 26G	F26A1.3	8.10933	6.19	2.64e-05	4.21	0.00840123
WBGene00019028	ALG Class 26G	F58A6.11, srb-13	5.35856	6.5	2.71e-05	4.76	0.00386292
WBGene00020414	ALG Class 26G	T10E9.4	8.02098	6.19	2.75e-05	4.13	0.0103908
WBGene00003434	ALG Class 26G	K08F4.8, msp-38	4.88872	6.64	2.78e-05	3.75	0.046232
WBGene00018253	ALG Class 26G	F40H6.1	7.54742	6.22	2.83e-05	3.67	0.0308628
WBGene00021113	ALG Class 26G	gsp-3, W09C3.6	4.90419	6.59	2.89e-05	3.97	0.0287213
WBGene00017559	ALG Class 26G	F18C5.4, mpz-3	5.16709	6.59	3.13e-05	4.33	0.0133214
WBGene00015165	ALG Class 26G	B0361.11	5.65211	6.45	3.13e-05	5.08	0.00154298
WBGene00014121	ALG Class 26G	ZK858.8	8.5942	4.79	3.25e-05	2.64	0.048127
WBGene00003463	ALG Class 26G	msp-76, ZK1251.6	4.9481	6.5	3.3e-05	4.35	0.0117347
WBGene00009959	ALG Class 26G	F53B6.4	7.77006	6.12	3.47e-05	4.13	0.0103145
WBGene00022856	ALG Class 26G	cth-2, ZK1127.10	9.15388	4.64	3.69e-05	3.27	0.00611248
WBGene00010415	WAGO Class 22G	H25K10.6, irld-39	41.5566	1.65	3.73e-05	2.38	3.11e-12
WBGene00015907	ALG Class 26G	C17F3.1	7.77616	6.16	3.77e-05	4.04	0.0137068
WBGene00022530	ALG Class 26G	ZC155.2	9.2435	4.25	4.12e-05	2.79	0.0126683
WBGene00017056	ALG Class 26G	D2062.4	4.97789	6.45	4.19e-05	4.5	0.00824745
WBGene00021471	ALG Class 26G	Y39G10AR.15	8.67208	5.35	4.25e-05	3.42	0.0179829
WBGene00018808	CSR Class 22G	F54D10.7	29.8161	1.88	4.47e-05	1.78	3.25e-05
WBGene00015500	ALG Class 26G	C06A5.2	8.23423	4.7	4.5e-05	2.64	0.0468114
WBGene00194715	ALG Class 26G	T25E12.16	8.20699	6.02	4.52e-05	4.61	0.00291668
WBGene00017922	ALG Class 26G	F29B9.7	9.50042	5.54	4.66e-05	3.37	0.0261908
WBGene00014005	ALG Class 26G	ZK593.9	7.26246	6.06	4.66e-05	3.93	0.0171082
WBGene00011951	ALG Class 26G	T23F6.3	7.79925	6.02	4.69e-05	4.39	0.00532931
WBGene00001371	ALG Class 26G	exl-1, F26H11.5	8.36151	5.35	4.76e-05	3.23	0.0298881
WBGene00043147	ALG Class 26G	C24D10.8, nspd-6	7.25908	6.02	5.13e-05	4.03	0.0134164
WBGene00020978	ALG Class 26G	W03B1.9	4.82446	6.45	5.13e-05	4.34	0.0128837
WBGene00015988	ALG Class 26G	C18H2.1, lido-18	7.99661	5.95	5.33e-05	4.62	0.00271511
WBGene00011499	ALG Class 26G	T05G5.4	7.5344	6.06	5.34e-05	4.14	0.0110459
WBGene00022090	ALG Class 26G	Y69A2AR.19	5.11761	6.35	5.36e-05	4.87	0.00307302
WBGene00018528	ALG Class 26G	F47B3.4	8.67188	4.61	5.42e-05	3.12	0.0110897
WBGene00012786	ALG Class 26G	Y43C5B.3	5.01449	6.45	5.42e-05	4.53	0.00862833
WBGene00016843	ALG Class 26G	C50F7.3	4.57949	6.4	6.2e-05	4.19	0.018709
WBGene00045355	ALG Class 26G	D1086.17	7.45058	5.95	6.53e-05	4.32	0.00660996
WBGene00044005	ALG Class 26G	F37C12.18	8.43635	5.23	6.57e-05	3.58	0.0117347
MIMAT0019997	miRNA	miR-4811-3p	43.3418	1.5	6.61e-05	1.07	0.00419091
WBGene00010682	ALG Class 26G	K08F8.5	7.31286	6.06	6.66e-05	3.95	0.0183814
WBGene00016462	ALG Class 26G	C35E7.10	8.13584	4.61	6.77e-05	2.83	0.0288071
WBGene00021016	ALG Class 26G	W03G9.5	4.82862	6.35	7.59e-05	4.62	0.00684768
WBGene00010035	ALG Class 26G	F54C8.1	4.61911	6.35	8.65e-05	4.37	0.0130294
WBGene00003425	ALG Class 26G	K07F5.2, msp-10	4.46881	6.35	8.71e-05	4.19	0.0194997
WBGene00019512	ALG Class 26G	K08A2.2	4.29599	6.35	8.92e-05	3.98	0.030901
WBGene00004908	ALG Class 26G	C49C3.1, snf-9	7.6071	4.55	9.12e-05	2.66	0.0457086
WBGene00010633	ALG Class 26G	K07F5.5, nspd-2	6.97771	5.92	9.46e-05	4.11	0.0121468
WBGene00019879	ALG Class 26G	R05D3.5	6.47309	5.92	9.77e-05	3.68	0.0318471
WBGene00022578	ALG Class 26G	ZC262.1	6.47309	5.92	9.77e-05	3.68	0.0318471
WBGene00017059	ALG Class 26G	D2062.7, msrp-5	7.6294	5.8	9.86e-05	4.68	0.00239356
WBGene00007597	ALG Class 26G	C15A11.2	4.89755	6.18	0.000100198	4.98	0.00234212
WBGene00020275	ALG Class 26G	atp-4, T05H4.12	6.70893	5.92	0.000100886	3.91	0.0199453
WBGene00011911	ALG Class 26G	T22B3.3	4.1923	6.29	0.00010594	3.99	0.0300679
WBGene00022709	ALG Class 26G	ZK354.8	4.45865	6.24	0.000111588	4.49	0.00941513
WBGene00022876	ALG Class 26G	ZK1248.5	4.34558	6.29	0.000112751	4.19	0.020051
WBGene00012905	ALG Class 26G	Y46G5A.14	4.36553	6.29	0.000114307	4.21	0.0195837
WBGene00047750	piRNA	21ur-227, Y105C5A.241	62.9483	1.2	0.000115412	1.09	0.000153188
WBGene00003450	ALG Class 26G	msp-57, R13H9.2	4.21937	6.24	0.000121699	4.19	0.0193993
WBGene00174551	piRNA	21ur-6420, Y51H4A.910	24.9349	1.85	0.000128972	1.25	0.0113812
WBGene00004960	ALG Class 26G	spe-6, Y66D12A.20	7.68956	5.2	0.00013034	3.22	0.0346705
WBGene00008313	ALG Class 26G	C54G4.3	4.36724	6.18	0.000133342	4.51	0.00904744
WBGene00194816	ALG Class 26G	ZK616.61	7.74953	4.47	0.000134801	2.9	0.0241393
MIMAT0020342	miRNA	miR-259-3p	53.0496	1.32	0.00015193	1.22	0.00014625
WBGene00007230	ALG Class 26G	C01G10.1	4.6467	6.12	0.000155223	4.88	0.00352656
WBGene00013696	ALG Class 26G	Y106G6A.4	4.23919	6.18	0.000156225	4.36	0.0135081
WBGene00009125	ALG Class 26G	F25H5.2	4.20771	6.29	0.000161348	4	0.033572
WBGene00003467	ALG Class 26G	K07F5.1, msp-81	6.39154	5.84	0.000173295	3.82	0.0263483
WBGene00015929	ALG Class 26G	C17H12.3	7.24753	4.4	0.000209366	2.73	0.0394278
WBGene00000182	ALG Class 26G	arf-1, B0336.2	4.33834	6.29	0.000210802	4.19	0.0251464
WBGene00008743	ALG Class 26G	F13D12.9	4.28173	6.05	0.000212743	4.66	0.00654954
WBGene00017833	ALG Class 26G	F26F12.2	6.38643	5.76	0.000229385	4.03	0.0169952
MIMAT0020301	miRNA	miR-1-5p	63.9471	1.18	0.000241046	1.14	0.000100943
WBGene00022754	ALG Class 26G	nspd-1, ZK484.8	3.81537	6.12	0.000247325	3.99	0.0335688
WBGene00003162	ALG Class 26G	F20H11.3, mdh-2	3.95028	6.05	0.000269905	4.34	0.0153346
WBGene00016730	ALG Class 26G	C46H11.6	6.9014	4.94	0.000283078	3.23	0.0320103
WBGene00012827	ALG Class 26G	Y43F8C.5	5.45981	5.63	0.000350012	3.55	0.0466146
WBGene00016635	ERGO Class 26G	C44B11.6	49.5564	1.33	0.000352679	1.57	1.47e-06
WBGene00077576	ALG Class 26G	C15H11.13	6.74419	4.91	0.000382879	3.23	0.0347252
WBGene00001168	ALG Class 26G	eef-1A.1, F31E3.5	6.78513	5.49	0.000415189	4.69	0.00301396
WBGene00018652	ALG Class 26G	F49F1.12	5.32017	5.59	0.00041544	3.53	0.0485858
WBGene00008950	ALG Class 26G	F19B6.4, wht-5	5.65238	5.49	0.000443809	4.03	0.0159064
MIMAT0015120	miRNA	miR-358-5p	40.086	1.36	0.000477229	1.1	0.00319007
WBGene00000268	ALG Class 26G	B0464.4, bre-3	7.2125	4.77	0.000533028	3.7	0.00996194
WBGene00007248	ALG Class 26G	C01G12.8, catp-4	6.83696	4.25	0.000533814	2.82	0.03565
WBGene00009478	ALG Class 26G	F36F2.4, syx-7	3.86682	5.92	0.0005414	4.5	0.0121682
WBGene00172724	piRNA	21ur-7270, F38C2.81	29.1942	1.64	0.000561955	1.86	9.88e-06
WBGene00004971	ALG Class 26G	spe-17, ZK617.3	5.40347	5.44	0.000567125	3.93	0.0206674
WBGene00044169	ALG Class 26G	C06C3.10	7.92925	7.24	0.000585797	4.84	0.0277391
WBGene00007305	ALG Class 26G	C04G2.2, ttbk-5	5.26924	5.49	0.000603036	3.7	0.0363658
WBGene00003470	ALG Class 26G	msp-152, ZK546.6	3.47004	5.84	0.000625666	4.19	0.0234584
WBGene00014102	ALG Class 26G	best-25, ZK849.4	5.22309	5.49	0.000625789	3.68	0.0383018
WBGene00018531	ALG Class 26G	F47B3.7	5.8436	5.39	0.000631295	4.32	0.0082853
WBGene00021471	CSR Class 22G	Y39G10AR.15	6.55566	4.77	0.000660504	3.33	0.0284639
WBGene00044177	ALG Class 26G	C30G7.3	3.33859	5.84	0.000693164	4	0.0354805
WBGene00011155	ALG Class 26G	R09B3.2, rbm-3.1	5.60588	5.44	0.000725312	4.11	0.0155561
WBGene00017058	ALG Class 26G	D2062.6, msrp-6	6.56296	4.69	0.000738728	3.49	0.0178722
MIMAT0006586	miRNA	miR-1819-3p	20.9615	1.82	0.000745204	1.14	0.0454599
WBGene00020715	ALG Class 26G	nspd-4, T23B7.1	3.87536	5.76	0.000795556	4.76	0.0067102
WBGene00013478	ALG Class 26G	Y69E1A.8	3.45329	5.76	0.000910005	4.34	0.0184695
WBGene00016316	ALG Class 26G	C32D5.8	3.34723	5.76	0.000951507	4.19	0.0257011
WBGene00015093	ALG Class 26G	B0261.5	3.73048	5.84	0.000966001	4.5	0.0149103
WBGene00020841	ALG Class 26G	T27A3.5	3.36221	5.84	0.000990915	4.02	0.0393839
WBGene00007308	ALG Class 26G	C04G2.9	3.34208	5.68	0.00102088	4.34	0.0173104
MIMAT0020142	miRNA	miR-4936	32.1789	1.39	0.00108363	1	0.0195319
WBGene00044462	WAGO Class 22G	C44B12.9	13.1001	3.01	0.00112271	3.73	6.79e-06
WBGene00007269	ALG Class 26G	C03C10.2	3.08327	5.68	0.00133036	3.99	0.0394364
WBGene00049287	piRNA	21ur-3993, Y105C5A.379	12.5707	2.29	0.00134916	1.7	0.0187793
WBGene00015511	ALG Class 26G	C06A6.7	5.8103	4.55	0.00178522	3.25	0.0381881
WBGene00021296	ALG Class 26G	Y25C1A.13	5.24418	5.02	0.00187478	4.4	0.00707296
WBGene00021114	ALG Class 26G	W09C3.7	4.46309	5.16	0.0021124	3.66	0.0445802
MIMAT0015117	miRNA	miR-243-5p	31.1493	1.31	0.00246513	1.06	0.011939
WBGene00007478	ALG Class 26G	C09F9.1	2.82684	5.5	0.00271369	3.99	0.0446856
WBGene00015230	ALG Class 26G	B0511.4, tag-344	4.53915	4.95	0.0031442	4.03	0.0201901
WBGene00004469	ALG Class 26G	B0393.1, rps-0	2.97062	5.4	0.00316853	4.34	0.0217242
WBGene00012595	ALG Class 26G	Y38E10A.17	4.57494	4.95	0.00319288	4.05	0.0197863
WBGene00006911	ALG Class 26G	R10E11.2, vha-2	2.85323	5.4	0.00325208	4.19	0.0301094
WBGene00011200	ALG Class 26G	R10E4.3	2.71181	5.4	0.00358164	3.99	0.0447954
WBGene00006519	ALG Class 26G	cox-6A, F54D8.2	5.28422	4.33	0.00392119	3.24	0.0418081
WBGene00022298	ALG Class 26G	Y76B12C.4	3.00918	5.29	0.00423307	4.51	0.0159132
WBGene00006727	ALG Class 26G	F25B5.4, ubq-1	3.06931	5.4	0.00435297	4.47	0.0205073
WBGene00015582	ALG Class 26G	C07H6.9	2.58927	5.29	0.00536829	3.99	0.0484794
WBGene00171422	piRNA	21ur-5842, Y105C5B.1120	15.3792	1.8	0.0056361	1.44	0.0251464
WBGene00010147	ALG Class 26G	F56D5.2	3.01183	5.05	0.00610578	4.76	0.00821102
WBGene00049735	piRNA	21ur-4223, Y105C5A.423	4.75725	4.05	0.00894217	3.2	0.0474153
WBGene00013657	ALG Class 26G	Y105C5B.18	2.64001	5.05	0.00901883	4.37	0.0245191
WBGene00017088	ALG Class 26G	akir-1, E01A2.6	2.65718	5.18	0.011723	4.23	0.0437995
WBGene00171147	piRNA	21ur-9970, Y105C5A.986	13.4419	1.87	0.0127866	2.21	0.000873556
WBGene00167965	piRNA	21ur-13729, C35D6.79	12.5127	1.86	0.0141295	1.83	0.00925794
WBGene00014997	ALG Class 26G	AC7.3	3.40138	4.33	0.0178861	3.81	0.0391801
WBGene00015034	ALG Class 26G	B0207.11	2.21281	4.76	0.0181746	4.17	0.0390103
WBGene00019406	ALG Class 26G	acdh-8, K05F1.3	2.37485	4.76	0.0192554	4.36	0.029178
WBGene00007642	CSR Class 22G	C17E4.2	5.25002	3.16	0.0222978	3.14	0.0169698
MIMAT0015106	miRNA	miR-65-3p	19.4976	1.34	0.022323	1.4	0.00805863
WBGene00008725	ALG Class 26G	F13A7.7	2.25418	4.76	0.0257606	4.21	0.0471843
WBGene00008074	ALG Class 26G	C43F9.6, nkb-2	2.09914	4.59	0.028927	4.18	0.0431941
MIMAT0020333	miRNA	miR-237-3p	25.1652	1.11	0.031708	1.19	0.00912285
WBGene00170507	piRNA	21ur-12584, Y73F8A.845	2.96372	4.18	0.0354975	5.18	0.00290925
