# Supplementary material for: A TCER-1-siRNA regulatory axis suppresses antibacterial innate immunity in C. elegans
Source: PLoS Pathog. 2026 Jul 28;22(7):e1013972. doi: 10.1371/journal.ppat.1013972 (PMC13426946; doi:10.1371/journal.ppat.1013972)
Supplement: S5 Table — (XLSX) [file ppat.1013972.s008.xlsx]

## Sheet: All
S5 Table. Geometric mean-normalized counts and differential expression analysis of mRNA in tcer-1 mutants vs wild type.
Feature ID	Feature name	WAGO/CSR-1 target?	WT rep 1	WT rep 2	WT rep 3	tcer-1(tm1452) rep 1	tcer-1(tm1452) rep 2	tcer-1(tm1452) rep 3	log2 fold change in tcer-1(tm1452)	p valued adj tcer-1(tm1452)	tcer-1(glm27) rep 1	tcer-1(glm27) rep 2	tcer-1(glm27) rep 3	log2 fold change in tcer-1(glm27)	p valued adj tcer-1(glm27)
WBGene00022670	ZK177.2	WAGO	0	0	0	25.068	59.332	17.474	5.12755	0	5.676	23.342	6.545	3.68418	0
WBGene00008010	C38D9.2	WAGO	16.803	17.996	17.949	2184.27	2491.01	2188.57	6.94459	0	4304.1	3837.67	4020.39	7.76962	0
WBGene00013823	Y116F11B.7	WAGO	0.883	1.044	0	26.855	31.485	30.49	4.22018	0	6.636	10.762	5.622	2.40084	0.005
WBGene00021968	Y57G7A.5	WAGO	1.76	2.09	3.412	105.73	94.02	109.484	4.92724	0	25.499	20.666	18.666	2.72463	0
WBGene00017391	F12A10.2	WAGO	0	0	0	4.169	5.287	12.031	3.02898	0.002	1.89	0	4.67	1.67205	0.055
WBGene00017213	F07E5.8	WAGO	0.885	2.088	1.134	48.014	47.024	48.879	4.36962	0	10.446	12.544	11.266	2.39016	0.001
WBGene00018496	F46F5.5	WAGO	0	0	0	4.161	7.948	6.571	2.85333	0.002	1.889	1.797	1.866	1.5113	0.069
WBGene00000727	col-154	WAGO	22.934	18.805	14.766	527.946	646.407	672.151	4.95798	0	98.448	150.777	121.634	2.65141	0
WBGene00013999	phyh-1	WAGO	13.232	8.358	13.629	312.135	327.747	350.221	4.69958	0	45.441	39.488	44.915	1.79737	0
WBGene00009695	clp-8	WAGO	2.653	4.177	2.268	76.564	96.792	76.094	4.38316	0	32.269	28.681	25.333	2.88362	0
WBGene00007735	C25G4.8	WAGO	1.766	0	3.405	41.925	49.901	41.403	4.05938	0	9.476	8.073	14.987	2.1207	0.001
WBGene00016512	C38C3.3	WAGO	5.963	6.054	2.917	148.498	143.775	116.983	4.52277	0	40.217	40.745	28.91	2.65392	0
WBGene00044655	fbxa-194	WAGO	0	1.045	0	10.894	9.199	7.63	2.92511	0.002	9.473	2.691	5.618	2.36112	0.009
WBGene00013811	Y116A8C.38	WAGO	1.768	5.222	2.269	71.424	85.147	69.632	4.22471	0	9.485	25.104	11.252	1.99425	0
WBGene00000636	col-60	WAGO	26.466	25.073	22.715	542.325	584.335	621.838	4.50284	0	62.485	114.87	91.706	1.81625	0
WBGene00016565	sosi-1	WAGO	0.885	3.132	4.535	48.864	69.217	70.595	4.05246	0	11.396	17.92	14.083	2.00595	0
WBGene00008862	F15D4.5	WAGO	82.201	73.102	76.01	1645.21	1642.75	1540.65	4.36599	0	1186.58	1034.64	1086.72	3.82073	0
WBGene00012547	Y37D8A.5	WAGO	3.607	4.275	6.769	95.47	95.521	106.241	4.08826	0	19.733	37.594	43.65	2.55844	0
WBGene00013773	Y116A8A.2	WAGO	0	0	0	6.574	0	4.419	2.22167	0.031	0.939	0.901	0.927	0.942859	0.343
WBGene00019912	R06B10.1	WAGO	5.314	11.483	3.399	125.74	131.65	124.759	4.05347	0	30.413	32.243	26.31	1.98722	0
WBGene00014082	ZK795.2	WAGO	9.695	6.269	15.909	171.246	192.569	199.897	4.02243	0	43.512	64.643	46.745	2.17883	0
WBGene00012549	Y37D8A.8	WAGO	0	3.139	1.141	27.947	25.544	14.357	3.28272	0	9.387	11.716	6.491	2.07124	0.005
WBGene00008681	scrm-4	WAGO	45.834	45.975	48.861	776.936	804.495	760.222	4.02854	0	1112.43	1142.01	1137.82	4.56269	0
WBGene00022432	math-43	WAGO	0.88	0	2.275	11.654	19.867	19.709	3.13926	0	1.889	2.696	0.933	0.468756	0.578
WBGene00000546	clp-6	WAGO	9.73	16.707	10.206	188.503	194.847	219.556	3.93396	0	37.967	46.605	35.657	1.6362	0
WBGene00021302	Y32G9A.3	WAGO	0	0	0.924	6.119	3.215	7.99	2.37279	0.017	2.711	0.744	0.775	0.881671	0.462
WBGene00022731	ZK402.5	WAGO	0	0	0	0.84	5.239	3.264	2.04066	0.034	4.743	1.793	0.938	1.80378	0.057
WBGene00007454	C08F11.7	WAGO	16.613	16.853	12.393	224.042	272.451	248.562	3.93645	0	26.274	28.487	33.388	0.899602	0.005
WBGene00010804	M01E5.1	WAGO	0	0	0	2.518	3.934	2.177	1.95469	0.075	0	0	1.874	0.700144	0.538
WBGene00014121	ZK858.8	WAGO	7.042	10.451	12.509	143.305	144.208	161.951	3.77718	0	31.177	37.732	32.679	1.66409	0
WBGene00021001	W03F9.3	WAGO	1.761	0	1.137	14.167	13.226	17.505	3.02167	0	4.724	6.288	8.404	1.92623	0.02
WBGene00015988	lido-18	WAGO	8.857	3.132	4.533	89.441	71.702	90.052	3.70276	0	16.156	20.6	20.671	1.63009	0.001
WBGene00011721	T11G6.7	WAGO	0.879	0	1.138	12.474	10.608	6.574	2.70245	0.003	5.663	4.494	3.731	1.7511	0.052
WBGene00018575	clec-119	WAGO	5.306	11.486	5.671	100.939	121.678	106.549	3.70543	0	25.622	28.683	20.639	1.61404	0
WBGene00022209	Y73B3A.7	WAGO	0	1.046	0	4.123	2.679	8.816	2.20213	0.03	1.88	0	1.858	0.735824	0.417
WBGene00007354	C06A1.3	WAGO	12.355	20.893	13.626	202.683	206.448	246.432	3.72296	0	45.459	59.219	53.359	1.69103	0
WBGene00022689	math-48	WAGO	0.881	2.09	0	15.857	17.165	8.744	2.90636	0.001	4.728	2.694	2.803	1.14722	0.186
WBGene00007075	AC8.3	WAGO	1.764	0	0	0	14.477	10.91	2.57499	0.193	27.455	18.846	0	3.37137	0.11
WBGene00000730	col-157	WAGO	22.91	26.124	27.276	308.058	340.533	359.524	3.6723	0	49.173	85.305	72.9	1.40741	0
WBGene00014906	fbxa-109	WAGO	0	0	0	3.325	2.653	1.096	1.7476	0.105	0.944	0.899	0	0.690939	0.544
WBGene00017627	F20B6.1	WAGO	0	0	0	3.241	1.369	2.231	1.71384	0.138	0.932	0	0	0.390301	0.809
WBGene00012745	Y40H7A.7	WAGO	0.881	1.045	0	10.024	6.595	7.646	2.46856	0.012	1.892	0.898	1.87	0.636928	0.513
WBGene00010712	K09B11.5	WAGO	6.833	5.044	7.809	69.282	71.198	94.066	3.38833	0	24.747	20.077	25.505	1.69258	0
WBGene00012786	Y43C5B.3	WAGO	30.506	19.969	28.48	281.308	322.506	281.014	3.43738	0	96.072	125.834	118.923	2.06879	0
WBGene00001414	fer-1	WAGO	12.27	13.603	11.204	123.527	163.535	127.596	3.38148	0	29.153	39.852	46.49	1.56398	0
WBGene00017725	F22H10.1	WAGO	0	0	0	2.5	0	3.283	1.54975	0.125	0.945	1.797	1.867	1.34274	0.194
WBGene00012486	Y18D10A.21	WAGO	2.643	7.315	4.547	55.915	47.536	42.629	3.09025	0	13.237	19.757	14.951	1.54117	0.003
WBGene00003520	nas-1	WAGO	2.647	0	0	5.024	17.1	7.634	2.53629	0.009	1.894	1.795	4.68	1.00955	0.322
WBGene00010934	fbxa-118	WAGO	0.882	1.045	2.272	7.524	10.542	21.835	2.57514	0.001	9.463	7.181	9.353	2.01004	0.011
WBGene00012731	Y39G8C.2	WAGO	1.765	6.268	2.271	33.51	27.605	37.067	2.92702	0	5.683	5.383	7.49	0.696229	0.302
WBGene00014102	best-25	WAGO	1.769	0	2.268	14.301	10.466	14.133	2.57392	0.003	0	6.274	5.629	1.08257	0.221
WBGene00000615	col-38	WAGO	155.924	112.859	150.04	1173.22	1281.03	1442.94	3.20884	0	309.155	371.794	383.098	1.33891	0
WBGene00018223	bath-13	WAGO	9.699	6.269	12.497	87.785	85.649	86.245	3.06148	0	34.066	26.929	21.512	1.44229	0
WBGene00018773	F53G12.8	WAGO	8.751	10.463	14.832	84.799	96.614	100.391	2.94258	0	29.122	27.027	34.338	1.33545	0
WBGene00044227	C07A9.13	WAGO	2.644	2.09	3.409	22.546	26.391	17.482	2.63919	0	4.729	3.592	6.543	0.680917	0.366
WBGene00022207	elk-2	WAGO	0.879	0	0	0.83	2.656	5.484	1.62567	0.168	0	1.798	0	0.306748	0.805
WBGene00000647	col-71	WAGO	62.69	45.959	55.623	395.739	380.86	492.507	2.92695	0	161.082	246.684	220.107	1.91515	0
WBGene00009962	F53B6.7	WAGO	21.16	21.941	24.995	175.533	179.249	155.046	2.85063	0	54.879	69.122	47.695	1.29701	0
WBGene00013537	Y73F8A.33	WAGO	0	1.044	3.4	14.33	5.221	10.857	2.16604	0.007	5.699	5.375	4.696	1.33428	0.104
WBGene00015015	math-1	WAGO	0.875	1.046	0	4.116	2.684	7.722	1.83214	0.052	10.334	8.108	2.784	2.29953	0.019
WBGene00001736	grl-27	WAGO	6.107	3.14	0	19.638	10.815	39.884	2.58211	0	2.81	6.315	5.551	0.529363	0.577
WBGene00009630	F42E8.1	WAGO	0.884	1.044	1.135	5.038	9.178	7.62	2.03433	0.02	3.793	5.38	5.624	1.55353	0.076
WBGene00013614	clec-237	WAGO	0.878	0	0	1.656	3.998	2.198	1.48458	0.148	1.884	0.9	3.723	1.29368	0.207
WBGene00044169	C06C3.10	WAGO	3.504	0	1.14	12.372	12.051	9.916	2.28828	0.006	2.821	3.602	5.573	0.972178	0.285
WBGene00008902	phf-32	WAGO	0	0	1.139	1.659	2.66	3.293	1.35834	0.21	0	0	1.863	0.232564	0.797
WBGene00023224	B0280.6	WAGO	0	0	0	2.493	1.327	0	1.18481	NA	0	0	0.932	0.390301	NA
WBGene00000034	abu-11	WAGO	8.829	8.356	10.217	51.975	69.617	66.473	2.65183	0	11.37	8.971	13.112	0.261871	0.638
WBGene00022589	ZC317.6	WAGO	15.878	22.984	30.666	133.05	181.65	152.748	2.69743	0	47.334	46.667	64.564	1.1555	0
WBGene00021271	spe-47	WAGO	4.396	27.64	8.48	61.452	74.768	118.852	2.56816	0.002	40.913	21.97	7.461	0.753133	0.404
WBGene00007179	B0457.4	WAGO	1.761	1.045	0	6.67	5.288	7.656	1.9616	0.035	3.78	3.593	1.868	1.0761	0.268
WBGene00044428	T01D1.7	WAGO	0	0	0	2.518	0	1.089	1.13903	NA	0	0	0	0	NA
WBGene00043952	ZC404.2	WAGO	5.884	3.157	5.824	29.525	34.967	31.12	2.46463	0	10.928	14.583	12.549	1.2006	0.032
WBGene00012102	T27F6.1	WAGO	4.419	4.177	4.538	29.408	27.511	26.113	2.41477	0	11.382	4.483	6.563	0.656314	0.333
WBGene00021428	Y38F2AR.10	WAGO	7.9	16.731	4.556	72.897	51.95	58.224	2.5313	0	13.19	13.494	14.895	0.469886	0.376
WBGene00044360	C33C12.11	WAGO	0	0	0	0	1.352	2.216	1.13049	NA	0	0	0	0	NA
WBGene00019133	F59H6.2	WAGO	0	3.132	3.401	12.631	10.454	15.211	2.115	0.002	7.596	11.649	14.079	1.92992	0.006
WBGene00021678	Y48G1C.5	WAGO	24.796	22.966	24.931	144.254	146.049	157.343	2.57376	0	32.309	41.203	33.822	0.543646	0.078
WBGene00022315	Y81B9A.1	WAGO	0.884	0	0	4.203	0	2.176	1.27189	0.226	0.949	0.896	3.751	1.14612	0.301
WBGene00044213	Y102A5C.36	WAGO	59.056	39.808	50.407	284.029	299.138	329.859	2.58875	0	299.47	244.049	266.192	2.4161	0
WBGene00020371	oac-60	WAGO	0	0	0	0	0	3.387	1.09018	NA	0	0	0.912	0.382944	NA
WBGene00022693	ZK250.10	WAGO	10.627	3.132	5.666	34.587	44.336	40.15	2.44456	0	15.204	21.497	15.971	1.31184	0.011
WBGene00007303	rnh-1.3	WAGO	112.557	105.724	117.704	703.929	582.439	698.919	2.55223	0	789.749	733.442	900.298	2.83958	0
WBGene00012618	dct-10	WAGO	9.732	12.529	2.268	41.254	52.279	54.328	2.4542	0	15.19	8.065	17.833	0.679434	0.236
WBGene00017152	EGAP798.1	WAGO	3.54	1.044	1.134	11.794	14.366	8.689	2.11819	0.005	12.346	6.272	10.328	1.87357	0.014
WBGene00013795	nhr-229	WAGO	0	0	0	0.838	1.313	1.09	1.05681	NA	0	1.794	0	0.676267	NA
WBGene00013953	ZK262.8	WAGO	0	0	2.275	4.164	5.295	2.189	1.47346	0.131	1.889	3.594	2.8	1.09691	0.259
WBGene00007926	C34C12.7	WAGO	78.454	86.723	72.719	417.785	457.539	436.854	2.44878	0	143.796	166.086	137.448	0.902572	0
WBGene00009846	F48F5.2	WAGO	14.173	15.658	9.064	61.618	72.975	81.352	2.38572	0	17.109	18.807	18.795	0.462068	0.317
WBGene00021645	Y47G6A.19	WAGO	279.52	274.628	298.321	1526.71	1517.48	1555.99	2.42785	0	900.7	1024.54	1077.15	1.81277	0
WBGene00012847	srxa-15	WAGO	0	0	0.906	3.767	0	1.238	1.03521	0.334	0	2.033	1.056	0.640513	0.558
WBGene00009572	F40D4.13	WAGO	6.177	14.625	14.762	57.783	59.181	59.977	2.2222	0	25.569	24.227	21.529	0.946593	0.019
WBGene00044603	acbp-7	WAGO	1.53	0	1.552	7.232	5.477	2.86	1.61028	0.099	2.463	1.564	7.513	1.25741	0.215
WBGene00019372	K03H9.3	WAGO	1.767	0	5.674	12.594	11.801	11.975	1.91484	0.022	0	4.484	1.875	-0.157834	0.916
WBGene00001147	eat-18	WAGO	25.428	0	28.971	147.462	39.423	86.645	2.26834	0.114	38.26	5.569	17.132	0.156167	0.937
WBGene00014672	C08F11.6	WAGO	6.072	5.239	6.878	25.916	43.823	21.204	2.14847	0	1.864	0.904	1.84	-1.47773	0.039
WBGene00022385	Y95B8A.4	WAGO	13.216	8.36	13.639	52.587	40.924	80.874	2.21467	0	22.694	14.368	23.364	0.730935	0.124
WBGene00013547	Y75B8A.10	WAGO	2.643	1.045	0	8.343	5.283	5.466	1.72388	0.063	2.836	2.694	2.803	0.760883	0.464
WBGene00000759	col-186	WAGO	11.348	8.746	14.579	48.099	59.636	62.217	2.19877	0	22.482	17.439	15.742	0.63892	0.16
WBGene00010067	dot-1.2	WAGO	0	2.089	1.136	4.183	6.584	4.365	1.54239	0.135	0.947	0	0.936	-0.350306	0.743
WBGene00077443	Y71A12B.19	WAGO	8.783	10.456	6.832	43.956	38.575	42.809	2.14232	0	25.453	32.377	33.535	1.69867	0
WBGene00013954	ZK262.9	WAGO	4.419	1.044	0	9.242	5.241	13.057	1.85146	0.027	9.484	6.276	4.688	1.47022	0.094
WBGene00000544	clp-3	WAGO	14.158	28.19	22.675	100.22	87.537	116.239	2.17413	0	37.031	36.739	34.732	0.712975	0.031
WBGene00000728	col-155	WAGO	598.316	564.264	622.795	2597.43	2786.02	2847.61	2.20295	0	1392.05	1655.78	1542.18	1.36079	0
WBGene00007060	wht-6	WAGO	39.793	35.503	37.428	162.329	175.34	182.667	2.17705	0	55.038	62.745	38.462	0.46056	0.096
WBGene00004054	AC8.1	WAGO	24.771	16.706	22.678	104.391	98.033	92.363	2.14871	0	15.19	14.339	13.139	-0.556311	0.155
WBGene00000685	col-111	WAGO	48.934	62.313	38.701	204.568	241.855	229.272	2.14972	0	144.683	170.725	174.71	1.68889	0
WBGene00014977	ZC15.4	WAGO	5.295	4.178	4.542	20.942	24.979	17.444	1.96362	0	17.996	10.767	12.171	1.36853	0.02
WBGene00077646	Y51A2A.14	WAGO	0	1.045	1.138	4.159	2.651	2.191	1.2113	0.18	6.608	2.696	6.53	1.86148	0.056
WBGene00019435	K06A9.1	WAGO	10.723	17.711	26.939	83.869	71.786	79.258	2.02706	0	33.991	41.432	19.301	0.743412	0.052
WBGene00016953	C55C3.3	WAGO	49.488	68.927	51.057	253.657	234.597	248.135	2.09997	0	53.107	41.246	50.623	-0.220999	0.414
WBGene00189952	K10D2.8	WAGO	12.346	8.358	18.175	60.213	39.517	65.49	2.00605	0	33.125	35.006	29.934	1.27098	0.001
WBGene00008863	F15D4.6	WAGO	15.806	12.547	12.526	49.74	63.881	61.488	2.02116	0	38.643	47.671	37.253	1.5283	0
WBGene00017629	F20B6.5	WAGO	1.761	1.045	1.137	9.168	3.967	3.282	1.48369	0.118	4.725	0.898	1.868	0.595521	0.575
WBGene00021013	W03G1.8	WAGO	3.525	1.045	0	9.183	6.599	4.371	1.61283	0.062	7.565	6.286	5.608	1.56893	0.079
WBGene00017185	F07B7.1	WAGO	10.571	10.45	11.367	40.051	52.828	43.727	1.98003	0	450.015	416.701	401.779	5.16712	0
WBGene00021106	W09B7.1	WAGO	10.571	10.45	11.367	40.051	52.828	43.727	1.98003	0	450.015	416.701	401.779	5.16712	0
WBGene00019858	R03H10.6	WAGO	15.021	14.621	9.078	52.061	61.618	50.072	1.99888	0	59.737	47.526	38.43	1.83353	0
WBGene00012946	Y47H9B.2	WAGO	8.814	11.494	9.09	35.923	36.928	49.152	1.94799	0	31.216	29.628	31.788	1.56159	0
WBGene00206497	Y52B11A.18	WAGO	6.15	5.228	2.277	14.938	19.938	23.041	1.87089	0.001	26.404	23.38	19.568	2.11908	0
WBGene00007220	C01B9.1	WAGO	53.994	66.744	54.49	241.665	231.657	240.72	2.00833	0	169.336	148.521	169.242	1.45935	0
WBGene00019540	epic-2	WAGO	1065.19	648.397	688.256	3399.59	2780.06	3557.49	2.018	0	1351.9	2339.84	1720.37	1.17105	0
WBGene00002222	klp-11	WAGO	85.885	17.08	0	210.332	194.413	12.386	1.98725	0.32	110.692	32.427	11.021	0.568463	0.815
WBGene00007218	C01A2.6	WAGO	1.76	0	0	4.165	0	3.283	1.13419	0.3	0.945	4.492	2.801	1.23935	0.29
WBGene00013429	Y66D12A.3	WAGO	8.863	15.611	10.271	46.681	45.893	46.048	1.90769	0	22.633	16.986	16.923	0.657622	0.152
WBGene00044347	Y71G12B.30	WAGO	20.361	11.101	14.622	72.076	46.599	65.415	1.93041	0	35.256	25.576	28.141	0.905958	0.028
WBGene00012219	W03C9.1	WAGO	7.042	8.361	11.372	29.989	33.082	42.681	1.86887	0	14.17	12.578	12.137	0.492332	0.361
WBGene00019335	K02F6.1	WAGO	1.77	2.088	0	7.579	1.307	6.518	1.42416	0.14	3.798	1.792	2.816	0.733933	0.493
WBGene00020560	T19C3.2	WAGO	28.188	17.765	15.914	86.772	79.25	81.992	1.95221	0	13.235	28.738	24.293	0.0946626	0.874
WBGene00014956	Y102A5C.11	WAGO	0.877	0	0	0.827	1.334	2.199	0.924765	0.386	1.883	0.9	1.861	0.979387	0.374
WBGene00021023	W04B5.6	WAGO	0	0	0	0	0	2.19	0.790772	NA	0	0	0.933	0.390668	NA
WBGene00000820	csp-2	WAGO	17.096	10.029	14.608	38.073	70.268	49.464	1.8459	0	12.514	22.272	10.264	0.103197	0.893
WBGene00001758	gst-10	WAGO	177.045	167.725	157.455	636.785	529.044	723.188	1.90493	0	546.587	688.761	642.191	1.89615	0
WBGene00000895	dac-1	WAGO	19.736	14.189	16.518	69.75	45.385	72.853	1.83741	0	35.436	38.412	37.897	1.10236	0.002
WBGene00021835	Y54E10A.17	WAGO	210.026	271.399	191.722	791.462	852.117	858.622	1.88952	0	553.026	602.54	664.089	1.43063	0
WBGene00009515	clec-170	WAGO	83.963	106.521	100.973	361.262	352.444	362.344	1.87363	0	117.607	153.318	138.762	0.486991	0.004
WBGene00000864	cya-2	WAGO	3.517	7.318	4.552	19.943	18.58	17.54	1.68357	0.003	14.154	8.989	10.257	0.985252	0.109
WBGene00011018	R05A10.1	WAGO	1.764	0	0	3.347	1.317	2.182	1.04736	0.389	0	0.897	0.936	0.0207456	0.988
WBGene00013644	Y105C5A.25	WAGO	14.108	13.582	10.224	48.493	39.528	51.309	1.79857	0	21.765	20.646	22.447	0.729924	0.098
WBGene00013158	Y53F4B.11	WAGO	5.137	9.785	33.927	53.577	46.318	46.293	1.52474	0.001	43.842	20.966	13.547	0.649915	0.141
WBGene00020730	T23E1.3	WAGO	10.573	8.922	7.754	71.052	10.071	26.954	1.8766	0.002	12.967	9.957	11.216	0.296086	0.685
WBGene00195071	C16C8.21	WAGO	4.361	6.281	3.429	12.267	13.528	25.491	1.66903	0.006	14.047	9.925	17.573	1.38372	0.026
WBGene00014562	Y17D7B.7	WAGO	31.194	31.438	22.939	97.01	87.853	125.156	1.82134	0	41.903	28.044	43.199	0.391033	0.277
WBGene00010779	K11H3.2	WAGO	17.603	12.542	22.745	59.968	58.235	71.143	1.78304	0	31.172	30.547	28.006	0.730368	0.05
WBGene00006436	ttn-1	WAGO	2581.05	3241.83	3010.93	8703.06	11138.7	11718.6	1.83665	0	2999.49	3038.26	2758.28	-0.00618265	0.976
WBGene00009038	F22B3.7	WAGO	0	0	0	0.837	0	1.091	0.71604	0.565	1.894	0	1.872	1.17334	NA
WBGene00013602	Y87G2A.16	WAGO	17.671	15.666	9.078	42.822	68.177	42.454	1.78449	0	22.756	15.244	16.871	0.349672	0.517
WBGene00018933	F56B3.9	WAGO	1.766	2.089	0	6.704	2.628	4.36	1.28393	0.197	5.684	1.794	0.936	0.735576	0.503
WBGene00007378	lido-17	WAGO	10.619	7.318	3.322	19.524	30.659	27.712	1.73753	0.001	14.084	11.015	16.528	0.879397	0.138
WBGene00023172	Y23H5A.8	WAGO	2.633	3.137	2.278	14.906	1.333	10.988	1.45205	0.061	4.71	9.896	12.101	1.42702	0.08
WBGene00016551	C40A11.8	WAGO	3.457	1.048	8.04	16.095	6.905	19.061	1.53543	0.02	7.432	19.016	14.669	1.50488	0.026
WBGene00004423	rpl-11.2	WAGO	4358.82	4356.47	4625.78	14691.5	15741.5	15170.3	1.77303	0	7165.54	8350.98	8326.07	0.837523	0
WBGene00019302	K02D10.2	WAGO	2.607	3.143	0	8.935	4.093	6.682	1.37597	0.128	3.733	2.711	1.843	0.367307	0.745
WBGene00014660	B0457.3	WAGO	0.879	4.181	4.551	6.653	13.259	12.052	1.47119	0.051	2.832	6.291	5.597	0.490696	0.549
WBGene00011129	R07H5.9	WAGO	7.936	11.493	13.632	36.793	30.3	42.571	1.64352	0	13.249	23.338	14.966	0.597219	0.225
WBGene00009021	F21D9.8	CSR-1, WAGO	0.877	0	0	0	2.67	1.1	0.804215	NA	0	0	0	-0.369978	NA
WBGene00020167	T02G5.11	WAGO	44.249	48.955	39.778	149.309	143.292	152.949	1.72185	0	64.419	52.942	64.073	0.439689	0.09
WBGene00010472	cdr-7	WAGO	107.562	115.975	89.754	367.782	326.866	345.031	1.72097	0	241.278	255.841	245.02	1.23626	0
WBGene00015888	C17C3.2	WAGO	0	0	0	1.644	0	0	0.630405	0.563	1.877	2.704	0.927	1.50386	NA
WBGene00015895	C17C3.13	WAGO	0	0	0	1.644	0	0	0.630405	0.563	1.877	2.704	0.927	1.50386	NA
WBGene00021893	ndnf-1	WAGO	29.179	50.123	39.698	120.25	145.278	126.144	1.69377	0	47.442	39.442	41.272	0.104403	0.749
WBGene00021700	Y48G9A.6	WAGO	3.524	5.225	1.137	12.519	10.563	9.837	1.47894	0.022	19.856	16.164	15.886	2.09116	0.001
WBGene00020313	T07E3.2	WAGO	10.856	7.979	8.699	33.889	26.608	30.93	1.62878	0	18.382	17.968	21.67	0.998866	0.05
WBGene00007485	C09G1.3	WAGO	0	0	0	1.656	0	0	0.634129	0.63	2.826	0	0.931	1.17142	NA
WBGene00022213	Y73B3A.11	WAGO	1.76	0	0	2.499	1.323	2.189	0.920726	0.456	0.945	0	0.934	0.0356239	0.994
WBGene00012159	VY10G11R.1	WAGO	0.882	1.045	0	0.837	0	5.456	0.915435	0.448	0.947	5.385	0	0.921477	0.466
WBGene00014958	Y105C5A.2	WAGO	0	0	0	1.683	0	0	0.642471	NA	0	0	0	0	NA
WBGene00007920	C34C12.1	WAGO	0	0	0	1.678	0	0	0.640929	NA	0	0	0	0	NA
WBGene00189948	F56H9.8	WAGO	0.924	0.546	0	5.686	0	0	0.958417	0.541	0	0	0.49	-0.357048	0.778
WBGene00009148	F26D2.3	WAGO	3.011	9.853	3.095	17.855	10.615	16.771	1.34738	0.015	10.209	16.425	11.805	1.12811	0.045
WBGene00219304	F56D6.16	WAGO	15.749	18.833	25.103	43.615	60.416	83.868	1.60662	0	35.691	26.129	43.609	0.790559	0.042
WBGene00013812	Y116A8C.40	WAGO	1.189	4.795	5.211	15.393	6.03	14.007	1.43685	0.038	8.699	8.482	10.318	1.10338	0.14
WBGene00007988	best-8	WAGO	21.207	16.71	17.02	58.784	62.922	52.245	1.61079	0	38.878	43.938	42.182	1.14356	0.001
WBGene00004969	spe-15	WAGO	298.244	382.981	391.873	1062.14	1137.69	1140.64	1.63554	0	489.889	441.119	388.635	0.297614	0.014
WBGene00004976	spe-41	WAGO	68.152	92.918	74.816	233.417	245.466	242.162	1.59976	0	83.58	76.156	64.789	-0.0702972	0.805
WBGene00014206	nit-1	WAGO	118.765	98.4	115.335	358.693	312.824	341.367	1.59835	0	168.129	212.792	207.131	0.816972	0
WBGene00044313	M02D8.7	WAGO	0.883	2.089	1.135	5.031	3.94	3.269	1.10055	0.279	0	1.794	4.683	0.41519	0.706
WBGene00014870	Y37H9A.4	WAGO	18.328	10.467	15.997	45.042	41.865	47.612	1.52479	0	33.734	28.865	24.99	0.922567	0.022
WBGene00012721	Y39E4B.13	WAGO	0.873	7.327	6.854	13.111	16.194	14.388	1.37089	0.042	4.687	8.117	3.703	0.111673	0.868
WBGene00013534	acr-24	WAGO	13.759	9.099	5.49	34.407	30.392	19.792	1.48241	0.002	20.954	17.619	22.281	1.0264	0.044
WBGene00006130	str-68	WAGO	0	0	0	0	0	1.471	0.575635	NA	0	1.595	0	0.615102	NA
WBGene00008949	F19B6.3	WAGO	8.835	9.4	12.482	33.581	24.915	30.483	1.44783	0.001	14.222	14.348	18.745	0.577512	0.263
WBGene00012909	spds-1	WAGO	157.176	154.809	201.754	519.171	514.607	469.528	1.54351	0	255.742	318.983	297.392	0.76004	0
WBGene00013036	fbxa-218	WAGO	12.705	9.795	15.445	39.517	43.762	28.349	1.4852	0	25.522	20.016	17.264	0.684444	0.132
WBGene00022030	Y65B4A.7	WAGO	5.817	2.697	7.425	12.222	13.817	21.066	1.40359	0.031	5.79	7.706	4.613	0.156498	0.853
WBGene00017259	F08F1.9	WAGO	11.447	12.541	5.685	28.347	21.152	37.188	1.4568	0.002	15.121	12.575	12.142	0.390792	0.526
WBGene00009867	nimk-1	WAGO	4.418	3.133	0	5.877	10.489	6.531	1.29541	0.167	3.793	0.897	1.875	-0.141543	0.868
WBGene00044559	ZK380.5	WAGO	0.839	0	0	0.775	0	2.309	0.66429	NA	0.909	0	0	0.026069	NA
WBGene00021018	W04B5.1	WAGO	40.415	41.821	29.598	112.036	111.65	97.651	1.49794	0	68.838	121.395	100.637	1.35563	0
WBGene00002065	iff-2	WAGO	2567.34	2663.72	2729.22	7400.82	7734.75	7560.4	1.51119	0	4145.54	4557.24	4698.79	0.75129	0
WBGene00219207	C01F6.14	WAGO	4.796	4.235	2.384	13.459	11.009	8.353	1.31323	0.055	7.092	9.157	8.701	0.955277	0.196
WBGene00002978	lev-11	WAGO	5544.63	5523.81	4587.85	14290.4	15369.7	14719.7	1.50298	0	7115.95	7229.04	6958.48	0.444274	0
WBGene00003523	nas-4	WAGO	18.359	18.881	19.004	38.478	68.961	53.184	1.46563	0	18.457	25.012	13.94	0.0280945	0.942
WBGene00020306	T07D3.3	WAGO	0.883	2.089	0	1.676	1.315	5.451	0.938053	0.406	0	2.692	3.745	0.660114	0.575
WBGene00022382	Y94H6A.10	WAGO	886.889	934.386	1000.89	2565.81	2613.42	2740.21	1.48761	0	1305.12	1521.17	1538.77	0.628656	0
WBGene00016637	C44B12.3	WAGO	4.253	5.253	6.947	11.024	14.254	20.524	1.32695	0.023	15.606	23.643	13.569	1.52074	0.008
WBGene00017104	E02H9.6	WAGO	0	0	1.144	1.633	1.356	0	0.531291	0.617	0	4.513	0	0.858365	0.479
WBGene00014033	arrd-15	WAGO	21.873	14.294	19.211	45.405	51.465	57.772	1.43316	0	22.196	30.226	18.159	0.333908	0.478
WBGene00016344	rsef-1	WAGO	29.194	33.412	30.615	85.022	88.891	82.588	1.43132	0	45.567	55.563	49.74	0.677288	0.019
WBGene00001433	fkb-8	WAGO	57.562	68.187	54.747	164.617	150.743	179.108	1.43886	0	84.703	83.092	85.655	0.482929	0.03
WBGene00019303	K02D10.3	WAGO	0	0	2.313	3.157	0	2.276	0.666519	0.447	3.677	5.454	2.718	1.48277	0.161
WBGene00015795	C15F1.2	WAGO	16.816	24.013	28.34	65.723	56.148	64.073	1.38851	0	72.18	84.221	50.703	1.54165	0
WBGene00023399	ZC239.1	WAGO	55.528	59.558	51.134	161.225	143.765	147.463	1.4284	0	90.808	74.519	64.508	0.460408	0.057
WBGene00012961	Y47H10A.5	WAGO	47.689	49.091	61.292	143.432	140.456	143.789	1.4189	0	62.55	70.859	53.399	0.236835	0.371
WBGene00010703	K09A9.6	WAGO	201.151	225.795	233.494	572.19	584.665	631.731	1.4332	0	278.056	250.076	242.287	0.221284	0.096
WBGene00045131	T04A11.14	WAGO	0	0	0	0	1.926	0	0.715454	NA	0	0	0	0	NA
WBGene00014826	R13H4.2	WAGO	859.608	966.362	654.335	2133.29	2310.84	2150.54	1.4097	0	1233.14	1199.41	1166.47	0.536546	0
WBGene00023314	H31G24.2	WAGO	1.77	1.044	3.401	2.528	5.223	8.688	1.0769	0.289	0	2.688	0.939	-0.475628	0.669
WBGene00014947	Y71A12B.14	WAGO	25.503	22.997	21.618	63.194	75.59	48.213	1.37768	0	44.361	37.75	55.031	0.938591	0.005
WBGene00019575	K09E3.4	WAGO	1.76	0	0	2.499	1.323	1.094	0.73381	0.554	1.889	0.898	0	0.281854	0.844
WBGene00002915	let-805	WAGO	3267.38	3168.28	3283.32	7901.96	8613.25	9094.56	1.39754	0	4288.3	5153.99	4946.09	0.565883	0
WBGene00013859	ZC247.1	WAGO	6129.45	7332.95	6889.08	15617.4	18593.3	19140.6	1.39026	0	7454.05	7937.99	7484.93	0.168739	0.048
WBGene00021931	znf-782	WAGO	7.966	7.308	13.602	24.441	27.414	22.802	1.28465	0.01	15.197	10.751	7.512	0.193844	0.756
WBGene00017508	F16B4.6	WAGO	2.155	1.708	2.788	6.304	2.168	10.72	1.20129	0.25	1.542	2.203	2.285	-0.0959524	0.935
WBGene00014955	Y102A5C.6	WAGO	137.387	137.946	119.369	329.416	370.029	320.413	1.36285	0	326.085	310.768	310.128	1.25621	0
WBGene00045277	ZK742.6	WAGO	6.916	10.483	6.89	19.327	17.936	24.654	1.25028	0.016	14.87	11.77	22.012	0.920505	0.093
WBGene00007076	AC8.4	WAGO	15.795	10.457	6.835	28.143	29.332	28.577	1.30317	0.005	15.069	18.895	17.682	0.598637	0.269
WBGene00043989	AC8.11	WAGO	15.795	10.457	6.835	28.143	29.332	28.577	1.30317	0.005	15.069	18.895	17.682	0.598637	0.269
WBGene00017979	F32B5.6	WAGO	495.922	511.323	514.173	1273.18	1384.19	1219.62	1.3478	0	1020.48	948.232	981.73	0.95414	0
WBGene00009005	F21C3.6	WAGO	3.508	8.367	10.256	16.535	12.017	26.401	1.20542	0.048	6.589	10.801	3.72	-0.0598364	0.971
WBGene00016177	C28C12.1	WAGO	10.277	15.079	16.156	45.012	33.605	25.923	1.27261	0.003	12.826	22.38	18.276	0.343597	0.559
WBGene00194667	Y105C5A.1271	WAGO	0.878	0	1.139	2.486	1.332	1.098	0.657947	0.494	1.885	3.598	4.656	1.38896	0.192
WBGene00013163	Y53F4B.17	WAGO	2.641	0	2.274	5	5.291	2.188	0.967651	0.32	3.779	2.695	3.735	0.73886	0.477
WBGene00022131	Y71F9B.13	WAGO	258.922	247.264	253.496	616.116	636.867	635.468	1.31034	0	448.604	491.496	500.09	0.920108	0
WBGene00015153	idpp-2	WAGO	34.211	18.629	16.013	51.255	61.699	59.986	1.29196	0	21.735	35.024	24.094	0.222814	0.648
WBGene00194955	F37H8.6	WAGO	2.672	2.049	8.386	6.745	9.107	12.57	0.964087	0.146	6.314	7.943	2.857	0.320512	0.621
WBGene00018224	bath-18	WAGO	5.27	1.046	1.139	5.805	5.321	7.684	1.0608	0.297	1.885	0	0.932	-0.845846	0.363
WBGene00043534	W02B12.13	WAGO	10.555	18.776	11.345	41.67	23.717	31.635	1.1954	0.003	35.872	43.923	45.492	1.55446	0
WBGene00006495	cpna-1	WAGO	720.479	720.666	613.429	1498.64	1749.78	1740.52	1.27865	0	706.37	733.402	727.159	0.0767049	0.511
WBGene00021927	abhd-14	WAGO	31.713	29.26	38.647	74.264	84.524	81.986	1.24823	0	41.598	61.966	54.194	0.647579	0.029
WBGene00015601	fbxa-166	WAGO	5.298	4.178	2.27	5.03	15.761	8.717	1.14047	0.162	2.843	7.176	3.746	0.185129	0.861
WBGene00019969	fpn-1.3	WAGO	3.533	1.044	2.27	5.033	5.251	6.536	1.0092	0.235	8.53	4.485	6.558	1.19684	0.161
WBGene00021301	Y32G9A.2	WAGO	1.277	0	1.682	4.52	2.157	0.817	0.816423	0.51	0.686	1.372	0	-0.236503	0.784
WBGene00013535	gyg-3	WAGO	7.004	7.323	10.266	23.07	14.747	19.847	1.13654	0.023	20.675	15.313	22.282	1.15088	0.025
WBGene00219295	C34C12.12	WAGO	0.876	0	1.14	3.299	1.339	0	0.606658	0.58	0.94	1.801	0.929	0.411149	0.732
WBGene00004778	ser-3	WAGO	132.699	113.81	115.658	294.626	299.356	273.845	1.25383	0	132.904	156.831	161.421	0.314632	0.074
WBGene00008890	ser-5	WAGO	38.004	32.374	38.574	82.331	99.58	79.435	1.23955	0	97.688	102.213	101.256	1.44194	0
WBGene00003884	osm-3	WAGO	93.057	96.42	64.177	196.767	170.813	236.05	1.24099	0	133.897	134.039	121.775	0.613643	0.003
WBGene00022060	dmd-9	WAGO	134.946	144.175	151.071	313.705	362.109	345.934	1.24219	0	385.244	370.673	346.161	1.35107	0
WBGene00195183	R04A9.9	WAGO	46.678	38.73	95.942	116.778	133.785	162.496	1.17434	0	114.727	140.209	133.916	1.08786	0
WBGene00011829	T19A6.4	WAGO	56.478	55.366	52.234	115.571	140.712	131.946	1.22749	0	132.585	156.126	146.03	1.38956	0
WBGene00014063	clec-143	WAGO	9.715	4.178	2.27	10.067	11.811	17.427	1.1425	0.094	11.374	11.66	7.495	0.807086	0.276
WBGene00001615	glr-4	WAGO	55.9	54.069	49.67	121.705	119.922	133.744	1.21813	0	72.27	77.959	89.362	0.576853	0.014
WBGene00010148	F56D5.3	WAGO	37.686	37.026	28.483	78.36	82.733	82.357	1.21458	0	33.024	52.849	46.64	0.351715	0.303
WBGene00011059	R06C1.4	WAGO	1140.18	1299.19	1345.57	2868.5	2916.39	3071.21	1.22575	0	2151.59	2628.48	2544.63	0.951946	0
WBGene00016264	C30F12.5	WAGO	246.474	264.703	242.034	548.971	672.534	546.03	1.22732	0	435.282	439.131	433.339	0.793534	0
WBGene00007674	C18D4.4	WAGO	0	0	0	0	1.744	0	0.661142	NA	0	0	0	0	NA
WBGene00019174	H09G03.1	WAGO	6.977	5.234	9.144	22.899	13.528	12.191	1.08366	0.06	14.983	8.121	10.174	0.574877	0.384
WBGene00021055	W06A11.4	WAGO	74.064	88.809	61.349	186.423	148.912	184.51	1.20228	0	167.485	174.146	151.511	1.12665	0
WBGene00018589	F48B9.3	WAGO	32.704	29.241	34.034	63.86	73.36	85.954	1.19224	0	47.425	36.759	35.63	0.311281	0.376
WBGene00007679	C18D11.1	WAGO	113.703	95.084	120.448	253.127	226.846	280.717	1.20078	0	182.566	194.824	203.814	0.814268	0
WBGene00014643	B0391.8	WAGO	14.132	12.533	17.024	35.24	38.053	27.227	1.14875	0.004	27.488	34.081	24.361	0.929587	0.024
WBGene00044249	F55B11.6	WAGO	3.513	1.046	2.277	4.145	5.323	6.588	0.954102	0.331	0.943	2.698	0.931	-0.377397	0.71
WBGene00020453	fbxa-55	WAGO	42.717	47.052	45.73	95.083	91.857	124.275	1.18188	0	58.035	76.415	99.122	0.772404	0.004
WBGene00019875	mca-2	WAGO	1024.77	1057.45	981.285	2318.13	2296.76	2400.83	1.19461	0	1610.94	1741.13	1682.92	0.716252	0
WBGene00014992	ZK1025.1	WAGO	0.885	4.176	2.267	2.53	7.828	6.512	0.944031	0.304	1.9	5.375	9.393	0.929289	0.312
WBGene00014233	ZK1128.7	WAGO	143.44	99.294	109.186	271.437	278.045	259.455	1.19387	0	186.059	179.703	159.606	0.574049	0.001
WBGene00019598	K09H9.7	WAGO	113.672	148.38	121.604	292.227	310.138	270.99	1.18046	0	361.254	326.845	313.113	1.37694	0
WBGene00013499	Y70G10A.3	WAGO	496.551	506.35	472.696	1123.33	1099.31	1114.12	1.17551	0	631.611	664.79	769.042	0.484316	0
WBGene00000780	cpn-4	WAGO	482.336	497.991	430.059	972.857	1023.14	1190.98	1.17439	0	670.928	699.913	779.803	0.607624	0
WBGene00000903	daf-7	WAGO	57.45	68.925	44.246	112.585	137.562	134.922	1.16037	0	72.084	83.382	75.946	0.433105	0.088
WBGene00020360	math-41	WAGO	92.02	79.351	106.576	224.839	171.176	221.63	1.14347	0	168.056	193.557	179.285	0.953038	0
WBGene00009730	myo-6	WAGO	118.03	94.703	119.08	229.055	243.775	267.819	1.15127	0	152.141	164.981	194.635	0.620536	0
WBGene00022290	Y75D11A.1	WAGO	0	0	1.239	0.715	1.838	0	0.389543	0.734	0	0	1.67	0.139699	NA
WBGene00022730	ZK402.3	WAGO	10.563	13.587	17.058	32.49	31.757	26.264	1.08083	0.011	16.06	15.273	20.54	0.311789	0.539
WBGene00021239	Y20F4.4	WAGO	155.249	158.578	170.221	367.97	304.717	397.658	1.13998	0	267.563	301.404	254.571	0.763017	0
WBGene00006756	unc-17	WAGO	62.787	50.122	46.5	111.03	126.915	118.51	1.14618	0	62.632	60.055	66.607	0.243682	0.403
WBGene00018309	F41G4.5	WAGO	7.083	5.22	7.934	14.333	11.743	18.454	1.03241	0.099	3.8	5.375	3.757	-0.544496	0.47
WBGene00020146	got-1.2	WAGO	1052.89	1102.94	1157.61	2310.88	2519.22	2479.73	1.14079	0	1611.42	1699.56	1649.11	0.581604	0
WBGene00044799	ZK686.6	WAGO	15.013	8.356	7.945	22.647	24.941	22.876	1.09824	0.021	20.85	28.702	25.294	1.18183	0.012
WBGene00010111	F55D12.2	WAGO	328.56	268.932	292.013	632.573	652.055	677.7	1.13884	0	462.789	507.236	486.525	0.709591	0
WBGene00001131	dys-1	WAGO	810.098	935.054	760.424	1705.13	1904.95	1880.06	1.13076	0	1002	1029.07	858.183	0.205326	0.045
WBGene00021274	Y23H5B.3	WAGO	7.898	6.274	12.531	15.729	25.328	17.584	1.05328	0.049	12.245	14.396	19.544	0.72761	0.194
WBGene00008226	C50B8.4	WAGO	24.58	23.004	25.056	48.052	50.61	60.416	1.09947	0.001	30.151	29.686	30.724	0.306758	0.439
WBGene00023451	mlc-7	WAGO	362.397	363.419	342.61	802.468	746.672	784.447	1.12487	0	568.163	588.144	599.162	0.714788	0
WBGene00022104	acsd-1	WAGO	79.426	77.303	71.537	164.158	160.422	172.283	1.11198	0	138.273	164.199	171.311	1.04378	0
WBGene00011433	pde-1	WAGO	43.561	60.66	52.115	115.536	111.561	111.353	1.0996	0	73.781	69.859	84.515	0.536788	0.028
WBGene00001042	dnj-24	WAGO	149.865	111.937	124.027	280.767	277.547	282.825	1.11834	0	237.794	264.541	240.481	0.939684	0
WBGene00017507	F16B4.5	WAGO	42.617	32.608	46.266	84.191	88.089	88.677	1.08426	0	85.449	58.807	66.096	0.777194	0.004
WBGene00017944	F31D5.1	WAGO	33.57	29.244	26.101	63.788	62.961	66.419	1.09372	0	78.685	78.022	72.158	1.33491	0
WBGene00003936	pat-12	WAGO	1360.92	1291.3	1312.27	2778.85	2898.08	2885.07	1.11023	0	1631.15	1918.81	1980.25	0.479892	0
WBGene00044792	clc-15	WAGO	38.715	36.65	37.099	73.515	78.719	90.84	1.09165	0	61.591	68.56	96.106	0.989523	0
WBGene00045062	Y38H8A.8	WAGO	14.148	19.84	7.939	30.275	30.1	30.447	1.06234	0.034	7.591	21.513	8.442	-0.148023	0.824
WBGene00206415	F59H6.14	WAGO	5.179	4.194	4.597	12.853	4.153	12.35	0.931047	0.175	7.425	9.059	7.327	0.659838	0.393
WBGene00015562	C07D8.2	WAGO	0.883	0	0	0	1.312	1.089	0.476055	NA	0	0	0	-0.372209	NA
WBGene00017515	F16F9.4	WAGO	78.62	79.377	78.305	196.386	142.987	164.423	1.08257	0	130.821	128.246	104.953	0.617026	0.003
WBGene00023291	F53H1.2	WAGO	5.245	3.139	3.425	9.037	4.036	12.153	0.93055	0.207	8.446	9.014	6.489	0.863758	0.271
WBGene00001814	haf-4	WAGO	460.6	485.888	506.918	971.49	1003.75	1127.6	1.09257	0	791.19	817.758	862.96	0.764962	0
WBGene00043988	AC8.10	WAGO	67.998	81.471	71.51	168.575	156.23	145.979	1.08087	0	54.965	97.77	90.866	0.138815	0.618
WBGene00009512	bigr-1	WAGO	29.377	36.791	34.033	75.588	60.389	75.944	1.05835	0	56.5	99.842	57.477	1.07103	0
WBGene00007197	prdh-1	WAGO	739.658	754.593	716.643	1517.85	1611.29	1584.5	1.09117	0	889.76	810.846	866.989	0.215516	0.008
WBGene00014907	fbxa-117	WAGO	11.455	10.449	9.092	25.045	22.439	18.578	1.02253	0.032	21.749	21.551	16.823	0.892801	0.071
WBGene00044478	K06B9.6	WAGO	7.017	18.825	9.116	29.776	18.683	24.193	0.994974	0.044	25.42	55.796	24.186	1.51392	0.002
WBGene00022040	Y65B4BR.1	WAGO	11.475	20.892	13.625	44.407	34.173	17.442	1.0152	0.03	18.945	21.532	12.172	0.18381	0.755
WBGene00194708	Y36E3A.2	WAGO	4.394	3.136	9.106	9.964	18.598	6.581	0.957917	0.165	8.489	10.789	8.389	0.643186	0.373
WBGene00013832	ZC15.3	WAGO	2.647	5.223	7.949	6.698	14.47	11.997	0.942404	0.168	10.416	7.179	13.104	0.840516	0.223
WBGene00000481	cha-1	WAGO	30.959	37.59	39.69	74.897	61.461	89.126	1.03843	0	61.697	47.501	45.979	0.507877	0.099
WBGene00013222	dmsr-6	WAGO	20.205	15.26	15.345	31.617	45.854	30.911	1.04957	0.011	20.724	16.066	18.697	0.120242	0.84
WBGene00022144	pghm-1	WAGO	367.073	354.139	352.033	734.316	799.744	718.709	1.06761	0	504.723	508.781	519.477	0.513154	0
WBGene00011456	T05A1.5	WAGO	20.238	10.596	19.567	42.097	34.319	28.697	1.0176	0.014	22.63	26.859	16.522	0.36996	0.462
WBGene00004045	pll-1	WAGO	63.821	74.199	62.398	141.637	130.288	145.586	1.0477	0	79.64	117.153	83.693	0.47883	0.039
WBGene00006695	twk-45	WAGO	13.569	8.783	11.335	11.784	24.133	37.017	1.04948	0.043	27.541	28.988	24.204	1.19053	0.016
WBGene00044462	C44B12.9	WAGO	0	0	0	0.792	0	0	0.337996	0.75	0.921	0.908	3.632	1.49587	NA
WBGene00013255	tric-1B.1	WAGO	363.357	413.529	382.27	764.99	837.944	811.408	1.05662	0	384.228	392.653	411.72	0.0360975	0.78
WBGene00000441	ceh-18	WAGO	193.813	204.634	170.049	386.684	430.995	369.278	1.05809	0	274.451	267.01	238.471	0.454144	0.001
WBGene00077728	T23G11.11	WAGO	22.373	30.254	26.034	56.47	40.585	62.051	0.989218	0.001	44.093	48.376	48.407	0.817107	0.01
WBGene00185118	K02E2.11	WAGO	31.699	36.274	45.377	84.604	71.983	75.17	1.0127	0	82.86	74.261	99.685	1.15896	0
WBGene00050946	M162.12	WAGO	20.299	20.892	19.303	36.858	39.441	49.063	1.01553	0.003	67.247	53.834	44.001	1.40447	0
WBGene00206474	T22A3.12	WAGO	2.637	5.227	7.967	6.644	7.968	17.546	0.900743	0.205	7.547	5.394	8.39	0.369686	0.636
WBGene00003678	nhr-88	WAGO	363.027	298.98	324.585	688.958	690.076	658.165	1.0438	0	509.308	491.882	395.035	0.499722	0
WBGene00001188	egl-20	WAGO	69.251	60.567	62.681	139.427	122.538	134.09	1.02943	0	104.221	82.14	73.112	0.425008	0.077
WBGene00003552	nas-36	WAGO	46.007	37.588	38.551	78.303	88.87	85.836	1.03258	0	49.369	51.079	40.359	0.200522	0.555
WBGene00019070	F58H7.5	WAGO	5.28	6.271	4.55	16.65	9.27	6.569	0.893724	0.174	13.221	8.087	9.333	0.816572	0.249
WBGene00017099	E02H9.1	WAGO	0	0	0	0	1.35	0	0.536053	0.677	4.685	9.922	7.404	3.05953	0.002
WBGene00016284	C31B8.9	WAGO	0	0	0	0	0	1.095	0.448901	NA	0	0	0	0	NA
WBGene00005961	srx-70	WAGO	0	0	0	0.834	0	0	0.353888	NA	1.89	0	0	0.704872	NA
WBGene00019131	bath-12	WAGO	139.188	132.713	110.256	276.204	287.896	219.718	1.03058	0	231.632	238.881	222.386	0.853431	0
WBGene00002048	ida-1	WAGO	654.925	615.984	530.537	1174.49	1231.46	1282.61	1.03268	0	759.762	824.307	771.783	0.386529	0
WBGene00001520	gas-1	WAGO	1805.88	1833.79	1897.92	3716.91	3756.53	3818.64	1.02758	0	2950.97	3211.41	3097.22	0.741377	0
WBGene00000821	csp-3	WAGO	4.617	1.825	1.985	8.021	3.457	5.725	0.822123	0.358	2.477	5.907	1.224	0.141893	0.914
WBGene00009865	F49B2.6	WAGO	46.931	59.504	47.598	92.777	112.17	109.612	1.01596	0	45.608	51.954	56.364	-0.000983366	0.998
WBGene00022100	Y69A2AR.31	WAGO	96.516	73.076	94.064	160.247	191.738	187.754	1.02528	0	107.368	103.909	100.515	0.239419	0.286
WBGene00006771	tln-1	WAGO	2134.82	2109	2678.07	3913.91	5400.68	4758.17	1.02335	0	3067.19	3392.13	2816.18	0.422101	0.015
WBGene00012759	sup-1	WAGO	121.069	147.455	117.351	234.164	257.437	293.541	1.01915	0	204.341	198.869	230.747	0.711889	0
WBGene00003848	odr-1	WAGO	5.313	5.22	4.533	7.591	9.13	14.108	0.904983	0.194	10.452	7.166	6.576	0.590011	0.438
WBGene00018310	F41G4.7	WAGO	13.244	13.579	13.622	20.96	28.893	32.689	0.977443	0.032	13.266	14.353	17.796	0.156264	0.791
WBGene00000207	asb-2	WAGO	4587.12	4593.75	4600.08	9190.28	9376.5	9341.99	1.01788	0	6081.29	6685.91	6639.6	0.493797	0
WBGene00018851	F55A3.6	WAGO	5.089	1.051	1.16	3.139	5.732	6.86	0.862784	0.406	6.414	2.73	1.805	0.437517	0.712
WBGene00050935	Y37H2A.16	WAGO	6.174	7.313	7.951	14.219	17.121	12.005	0.923287	0.108	12.304	16.156	25.259	1.21471	0.029
WBGene00017186	F07B7.2	WAGO	85.469	94.045	100.014	188.669	192.713	181.405	1.00187	0	1350.36	1221.22	1327.13	3.78764	0
WBGene00021107	W09B7.2	WAGO	85.469	94.045	100.014	188.669	192.713	181.405	1.00187	0	1350.36	1221.22	1327.13	3.78764	0
WBGene00014148	ZK909.3	WAGO	192.587	160.981	182.048	370.825	355.431	348.465	1.00065	0	283.15	337.057	290.07	0.761795	0
WBGene00019973	R09A1.3	WAGO	84.636	82.542	94.301	186.385	184.537	150.686	0.988087	0	152.331	155.303	144.949	0.784561	0
WBGene00012189	W02A2.4	WAGO	3.536	6.266	9.075	9.244	18.336	9.791	0.883904	0.208	2.846	7.172	9.377	0.0337618	0.952
WBGene00001909	his-35	WAGO	622.259	733.775	684.444	1305.26	1284.48	1436.22	0.979376	0	945.44	1026.52	1211.44	0.6409	0
WBGene00022569	ZC239.6	WAGO	71.777	74.405	58.222	127.35	133.076	143.372	0.971869	0	107.358	116.817	100.285	0.658875	0.002
WBGene00020164	T02G5.4	WAGO	226.149	246.484	226.968	478.397	438.122	457.322	0.970584	0	262.595	213.442	238.962	0.0312762	0.861
WBGene00006784	unc-49	WAGO	109.282	125.767	118.611	214.259	283.443	199.599	0.973426	0	180.487	180.225	131.141	0.472451	0.016
WBGene00012368	fbxa-93	WAGO	50.38	74.146	89.625	147.876	141.49	126.216	0.946812	0	129.942	124.625	123.765	0.812349	0
WBGene00010371	H06O01.4	WAGO	0.875	4.185	2.282	3.294	6.708	4.412	0.751732	0.403	3.758	5.405	10.21	1.11324	0.199
WBGene00003517	nac-1	WAGO	251.154	277.758	281.266	530.777	524.648	526.217	0.962514	0	330.247	326.266	377.136	0.350284	0.003
WBGene00021036	W05F2.4	WAGO	480.835	502.156	386.965	830.42	920.642	937.51	0.971164	0	450.89	407.848	386.421	-0.137484	0.281
WBGene00011398	qdpr-1	WAGO	779.891	859.109	860.842	1630.36	1646.01	1608.67	0.965689	0	1401.01	1680	1678.66	0.928205	0
WBGene00021614	Y47A7.2	WAGO	129.027	153.518	116.862	270.477	230.644	276.416	0.955812	0	180.189	215.192	193.124	0.555735	0.001
WBGene00009848	F48F5.6	WAGO	8.366	10.857	16.898	25.09	19.808	24.213	0.882276	0.059	15.103	25.363	22.262	0.748565	0.126
WBGene00013666	Y105E8A.1	WAGO	52.025	73.294	52.262	112.301	110.43	122.8	0.948641	0	87.216	98.135	76.849	0.554435	0.021
WBGene00007079	AC8.7	WAGO	16.701	12.545	9.105	26.581	31.865	17.544	0.933748	0.05	26.416	22.475	18.645	0.770438	0.121
WBGene00043990	AC8.12	WAGO	16.701	12.545	9.105	26.581	31.865	17.544	0.933748	0.05	26.416	22.475	18.645	0.770438	0.121
WBGene00009511	F37H8.2	WAGO	79.579	81.45	86.202	157.25	187.161	138.106	0.956261	0	98.68	96.811	74.102	0.123488	0.63
WBGene00012412	Y7A5A.6	WAGO	3.325	1.054	2.342	2.306	2.97	8.142	0.756102	0.467	1.809	3.652	1.779	0.0750391	0.962
WBGene00009453	F36A2.3	WAGO	873.235	908.408	843.769	1737.33	1626.06	1666.36	0.937153	0	1334.45	1530.85	1505.66	0.734749	0
WBGene00007675	C18D4.6	WAGO	129.034	134.058	119.311	243.625	278.289	211.503	0.934155	0	185.665	198.814	203.155	0.615897	0
WBGene00017698	F22B7.9	WAGO	495.283	538.128	534.109	913.648	1015.89	1065.2	0.932634	0	1087.67	1174.42	1151.65	1.12138	0
WBGene00013152	Y53F4B.5	WAGO	1.738	0	0	3.25	0	0	0.399578	0.717	0.933	1.807	3.687	0.992521	0.462
WBGene00009702	F44F4.3	WAGO	19.369	9.406	19.33	30.836	29.097	31.728	0.889306	0.044	29.291	17.966	16.808	0.392096	0.449
WBGene00000221	atf-4	WAGO	571.234	481.778	511.159	1004.32	1017.56	956.739	0.927935	0	765.622	740.58	757.479	0.532419	0
WBGene00007405	C07A9.9	WAGO	96.12	80.448	94.288	168.08	172.574	174.65	0.920381	0	80.442	72.705	80.443	-0.211028	0.351
WBGene00012289	W05H12.1	WAGO	115.786	123.229	86.222	196.612	224.02	200.201	0.926422	0	116.664	128.21	124.704	0.182805	0.408
WBGene00077437	Y59H11AR.6	WAGO	156.531	113.01	136.967	254.013	255.418	263.937	0.922849	0	245.954	282.985	303.241	1.0282	0
WBGene00010931	M162.5	WAGO	17.669	31.332	23.831	49.525	40.657	45.728	0.873272	0.01	44.559	34.078	42.173	0.707249	0.045
WBGene00077762	Y57G11C.499	WAGO	3.516	3.136	3.414	4.984	5.311	8.773	0.756138	0.364	6.603	8.99	2.797	0.711119	0.409
WBGene00004249	pvf-1	WAGO	163.285	195.341	153.281	330.079	327.318	306.347	0.908822	0	256.689	232.376	234.063	0.495912	0.001
WBGene00008858	pals-1	WAGO	7.05	9.404	9.091	22.548	15.833	8.74	0.812177	0.138	15.133	22.447	17.761	1.03127	0.062
WBGene00006640	tsp-14	WAGO	85.458	83.886	102.513	153.523	180.125	177.225	0.902731	0	124.072	112.439	104.747	0.324809	0.113
WBGene00022358	Y92H12A.2	WAGO	311.586	302.766	307.552	594.661	584.181	552.627	0.907119	0	381.995	450.998	370.345	0.383259	0.001
WBGene00045050	ZC15.10	WAGO	5.267	3.137	6.834	12.426	7.992	7.69	0.770338	0.269	5.653	8.096	13.965	0.751949	0.309
WBGene00017936	zipt-2.2	WAGO	74.315	76.469	56.67	115	137.205	139.998	0.909089	0	98.742	91.781	91.968	0.43994	0.055
WBGene00015735	pdfr-1	WAGO	144.371	139.714	143.026	257.374	270.629	271.517	0.899828	0	126.677	154.389	141.55	-0.0151566	0.949
WBGene00004231	ptr-17	WAGO	13.278	5.22	14.736	15.172	13.053	33.658	0.840496	0.156	6.649	12.543	12.208	-0.0749355	0.928
WBGene00006876	vab-10	WAGO	16298.5	16530.7	15186.4	29027.7	30536.2	29732.5	0.895059	0	27176.4	28159.9	25953.1	0.759527	0
WBGene00018322	F41H10.12	WAGO	1.759	2.091	0	3.326	3.979	0	0.589169	0.661	0.944	0	0.933	-0.49011	0.657
WBGene00206532	F11A6.15	WAGO	10.658	6.334	4.715	12.163	7.587	21.142	0.829038	0.176	16.154	27.427	22.047	1.47388	0.01
WBGene00021098	fbxb-14	WAGO	6.14	0	4.558	3.309	10.675	6.598	0.783721	0.425	10.357	1.8	9.303	0.836459	0.39
WBGene00007124	B0250.7	WAGO	260.833	238.024	261.14	206.93	209.633	996.998	0.892643	0.333	254.465	751.902	196.468	0.660283	0.511
WBGene00021068	W06H8.6	WAGO	511.905	423.822	432.87	830.257	805.692	895.109	0.885593	0	380.137	446.046	435.028	-0.117619	0.342
WBGene00006780	unc-44	WAGO	5354.57	5275.95	4516.57	8753.49	9974.05	9203.7	0.882708	0	6477.26	6485.13	6298.04	0.346537	0
WBGene00010491	K02B7.3	WAGO	286.942	254.428	268.349	541.777	437.657	504.611	0.87162	0	408.638	493.478	500.455	0.790328	0
WBGene00001459	flp-16	WAGO	101.768	104.578	113.933	193.619	202.748	191.297	0.869558	0	129.949	147.577	154.451	0.428159	0.015
WBGene00195186	F19G12.10	WAGO	29.059	39.713	31.834	64.201	50.232	68.905	0.846814	0.004	51.034	56.588	40.163	0.541385	0.091
WBGene00022690	math-49	WAGO	0.883	2.089	1.135	1.678	2.625	3.268	0.572799	0.583	2.843	1.794	3.747	0.679695	0.521
WBGene00003124	mai-1	WAGO	84.354	70.806	75.663	114.97	152.172	158.683	0.874972	0	128.18	123.325	106.145	0.625183	0.003
WBGene00022848	ZK1055.7	WAGO	399.608	403.086	437.851	737.261	763.3	770.068	0.870538	0	625.206	655.315	596.484	0.596278	0
WBGene00001638	gly-13	WAGO	432.27	510.656	462.837	852.228	887.926	818.057	0.862397	0	724.741	660.732	768.022	0.614259	0
WBGene00020572	rund-1	WAGO	63.66	79.363	80.533	136.212	130.898	137.029	0.845654	0	127.139	112.949	93.795	0.57238	0.006
WBGene00019997	R10F2.6	WAGO	125.753	141.972	140.519	234.531	251.657	254.995	0.855663	0	172.951	158.54	132.472	0.183314	0.323
WBGene00009917	glb-18	WAGO	48.144	50.209	76.944	107.626	98.907	107.248	0.829203	0	73.114	88.031	84.301	0.47865	0.051
WBGene00022767	ZK563.2	WAGO	17.688	13.574	10.207	23.557	15.697	35.874	0.81304	0.112	19.93	17.03	9.382	0.150016	0.833
WBGene00006801	unc-68	WAGO	2971.4	3083.81	3074.69	4780.09	5689.31	5970.3	0.848302	0	3329.19	3450.45	3208.91	0.129636	0.122
WBGene00017354	F10E9.2	WAGO	42.284	44.935	34.1	86.78	75.279	55.751	0.828759	0.004	49.162	61.966	46.719	0.371642	0.257
WBGene00015407	C03H5.5	WAGO	116.688	144.111	110.036	204.237	244.894	219.741	0.845785	0	180.238	166.751	162.234	0.45437	0.008
WBGene00018065	F35F11.2	WAGO	7.036	9.408	11.377	18.298	13.257	17.529	0.756927	0.176	12.272	8.987	6.53	-0.00149866	0.989
WBGene00002977	lev-10	WAGO	232.346	274.265	240.106	439.109	449.006	449.671	0.838661	0	273.55	314.308	310.546	0.265828	0.04
WBGene00013581	Y79H2A.4	WAGO	2.629	2.092	4.56	5.778	2.676	7.709	0.641895	0.437	7.525	5.402	3.717	0.677661	0.444
WBGene00045297	fbxc-43	WAGO	63.462	73.142	80.678	129.485	118.7	137.629	0.819729	0	171.214	137.365	155.197	1.08338	0
WBGene00013639	Y105C5A.15	WAGO	166.914	169.309	128.289	277.182	276.837	278.785	0.838161	0	180.397	148.892	120.727	-0.0454414	0.822
WBGene00017418	F13B6.3	WAGO	129.817	128.472	107.83	204.648	261.244	191.728	0.839735	0	168.69	199.125	207.03	0.646597	0
WBGene00018811	pmt-2	WAGO	10687.4	11444	11442.6	19713.8	20172.5	19925.4	0.833023	0	16148.8	18593.2	18215.3	0.657432	0
WBGene00006592	dpy-31	WAGO	578.66	620.432	557.694	1021.1	1070.98	1040.26	0.833223	0	934.34	921.691	999.885	0.700068	0
WBGene00003959	pcp-4	WAGO	276.357	287.209	307.27	465.23	505.104	579.861	0.829805	0	216.707	221.624	196.396	-0.454424	0.001
WBGene00022020	hpo-39	WAGO	2.639	8.362	0	7.487	6.627	5.477	0.690218	0.496	0.944	0.899	0.933	-1.27739	0.18
WBGene00015408	C03H5.6	WAGO	11.487	13.577	17.02	29.39	23.597	20.681	0.766009	0.119	5.689	13.451	8.436	-0.560216	0.346
WBGene00011531	rsbp-1	WAGO	227.838	177.811	162.974	322.249	379.852	312.152	0.831543	0	223.563	250.141	248.994	0.344305	0.036
WBGene00020397	pcbd-1	WAGO	272.689	284.483	291.757	538.032	440.781	513.834	0.811965	0	432.926	486.96	481.68	0.721319	0
WBGene00022302	Y76B12C.8	WAGO	16.172	9.455	9.26	26.006	9.966	25.07	0.757315	0.141	18.369	36.369	36.202	1.31004	0.009
WBGene00023209	ZC513.7	WAGO	1631.8	1412.85	1326.18	2548.49	2614.38	2552.82	0.819461	0	2316.49	2414.32	2304.68	0.686368	0
WBGene00013104	Y51H4A.8	WAGO	43.869	40.785	36.457	74.48	73.35	65.958	0.804654	0.004	55.562	89.083	84.675	0.904482	0.001
WBGene00009812	suca-1	WAGO	2763.92	2791.44	2855.47	4685.34	5182.25	4934.12	0.815221	0	3209.77	3343.29	3278.96	0.225163	0
WBGene00000081	ads-1	WAGO	2643.95	2608.47	2976.13	4663.41	4823.61	4965.98	0.812433	0	4210.28	4250.61	4227.85	0.624653	0
WBGene00018579	acs-16	WAGO	47.761	58.474	38.558	75.726	81.091	97.832	0.801829	0.003	36.066	47.503	50.667	-0.106919	0.765
WBGene00002189	kin-1	WAGO	257.978	236.647	208.825	401.986	432.56	401.252	0.810282	0	290.251	294.816	320.271	0.362642	0.006
WBGene00008582	F08G5.3	WAGO	74.343	72.717	81.603	137.608	126.416	134.145	0.792182	0	103.123	120.137	98.636	0.48795	0.019
WBGene00017625	cgt-2	WAGO	117.01	98.438	104.134	175.598	180.051	204.059	0.802721	0	205.229	190.338	201.06	0.894399	0
WBGene00003579	ndx-2	WAGO	51.923	56.44	83.024	86.604	124.44	122.601	0.792296	0.001	85.007	112.311	100.81	0.631445	0.011
WBGene00013575	acs-5	WAGO	1643.6	1805.32	1842.66	3022.52	3035.8	3155.98	0.799828	0	2405.43	2591.81	2637.95	0.528716	0
WBGene00019055	F58F9.1	WAGO	14.126	15.774	15.508	32.769	22.273	23.815	0.75786	0.112	15.489	32.987	41.741	0.945348	0.054
WBGene00000545	clp-4	WAGO	595.462	512.653	485.27	964.145	891.215	920.232	0.799545	0	742.468	742.875	721.812	0.469339	0
WBGene00002264	lec-1	WAGO	2771.37	2487.59	2436.81	4455.96	4378.89	4533.32	0.796426	0	3153.9	3534.09	3332.47	0.38068	0
WBGene00000140	anc-1	WAGO	15609.1	16960.3	16580	22910.2	29217.9	33148.3	0.794937	0	19569.6	22216.2	18988	0.306259	0.054
WBGene00006831	unc-104	WAGO	752.835	724.129	718.778	1218.38	1320.83	1277.2	0.79667	0	881.767	901.091	930.436	0.304961	0
WBGene00010919	M117.3	WAGO	12.359	17.758	3.406	23.467	19.708	15.259	0.750232	0.185	15.158	14.354	13.11	0.320924	0.638
WBGene00022039	Y65B4BL.7	WAGO	18.2	16.255	20.008	42.282	27.526	22.047	0.723091	0.064	38.986	29.227	30.796	0.827991	0.041
WBGene00044138	sssh-1	WAGO	6.158	2.091	4.55	2.496	10.6	9.857	0.716068	0.426	3.777	7.189	5.598	0.308368	0.756
WBGene00003409	mrp-3	WAGO	641.362	614.826	722.861	1137.95	1133.57	1128	0.779614	0	854.556	850.789	867.452	0.378026	0
WBGene00044670	rac-3	WAGO	0	0	1.14	1.651	0	0	0.16791	0.791	0	5.402	2.788	1.43451	0.233
WBGene00019069	lgc-30	WAGO	25.641	26.106	15.88	42.041	44.505	30.451	0.764707	0.062	36.054	17.928	37.518	0.420095	0.369
WBGene00009495	hrg-6	WAGO	17.167	22.882	15.128	35.022	32.214	27.447	0.747659	0.472	25.058	271.065	32.045	2.50904	0.011
WBGene00022608	madf-9	WAGO	41.541	26.108	36.304	56.294	56.334	66.372	0.766962	0.022	47.424	60.967	29.066	0.393152	0.295
WBGene00023313	H28G03.5	WAGO	4.408	4.179	1.136	5.85	7.909	3.276	0.655084	0.528	0	3.591	1.87	-0.588539	0.559
WBGene00009142	F26A3.4	WAGO	1412.39	1325	1268.39	2312.28	2246.74	2310.3	0.777635	0	1942.26	1909.09	1977.54	0.540801	0
WBGene00021671	Y48G1BM.6	WAGO	98.306	89.775	121.25	182.247	174.702	169.26	0.760762	0	172.01	165.701	157.848	0.674688	0
WBGene00010212	fbxa-192	WAGO	22.953	12.535	22.706	39.391	28.906	30.517	0.734474	0.074	18	21.531	20.602	0.0450041	0.943
WBGene00012201	W02B12.1	WAGO	298.35	342.624	313.36	512.798	575.65	541.769	0.770622	0	506.787	552.655	578.652	0.777564	0
WBGene00001394	fat-2	WAGO	11332.7	12092.9	12349	20139.2	21113	19700.7	0.768712	0	13975.5	13559.2	13597.6	0.201321	0
WBGene00009058	F22E12.1	WAGO	551.405	598.23	445.502	864.535	961.016	897.002	0.770158	0	618.288	615.526	584.032	0.188218	0.107
WBGene00007119	calf-1	WAGO	9.682	3.135	18.196	15.826	13.234	22.984	0.694499	0.219	24.561	16.172	19.605	0.896985	0.112
WBGene00015791	bbln-1	WAGO	306.772	276.024	279.847	489.292	477.16	496.145	0.759644	0	422.618	477.669	467.5	0.66316	0
WBGene00021148	W10G11.19	WAGO	101.633	88.769	96.438	156.245	141.524	186.085	0.748232	0	171.658	146.15	162.19	0.736761	0
WBGene00008111	C46C2.3	WAGO	4.411	9.402	2.271	9.207	9.212	8.727	0.659603	0.383	10.414	5.384	5.615	0.355286	0.679
WBGene00015128	B0303.7	WAGO	357.266	385.378	357.217	584.528	671.434	594.934	0.749309	0	482.04	458.032	494.126	0.382008	0
WBGene00018222	F40A3.7	WAGO	31.791	35.513	38.593	66.255	48.576	61.007	0.715689	0.017	50.227	73.552	47.775	0.680709	0.027
WBGene00011393	T03D8.6	WAGO	308.31	267.676	280.538	509.536	510.614	419.326	0.746937	0	527.842	558.722	524.416	0.909013	0
WBGene00003235	mif-2	WAGO	451.087	471.665	401.309	763.269	780.961	679.622	0.746771	0	721.488	784.43	738.395	0.759966	0
WBGene00004210	ptc-3	WAGO	1211.85	1019.82	1090.99	1852.61	1902.24	1820.9	0.746299	0	1355.27	1464.71	1341.92	0.324637	0
WBGene00050920	Y54H5A.5	WAGO	10.299	14.692	14.984	11.949	16.808	38.417	0.707439	0.166	27.722	37.204	39.184	1.31752	0.005
WBGene00014156	ZK930.6	WAGO	8.849	12.529	10.204	22.741	10.451	18.466	0.660411	0.196	34.184	20.609	18.775	1.14672	0.023
WBGene00022110	pph-7	WAGO	191.828	225.565	207.594	318.545	365.372	362.244	0.740429	0	182.136	158.682	149.105	-0.349372	0.024
WBGene00001430	fkb-5	WAGO	285.797	270.007	288.259	438.197	478.969	492.8	0.738186	0	602.033	674.227	670.059	1.20243	0
WBGene00022026	Y65B4A.2	WAGO	70.243	69.479	70.89	100.397	131.888	120.74	0.736986	0.001	90.554	64.604	89.302	0.212203	0.434
WBGene00077670	K02E2.9	WAGO	0.878	1.046	1.139	2.488	1.33	1.098	0.38474	0.694	2.828	2.698	2.794	0.90077	0.4
WBGene00013589	Y80D3A.11	WAGO	5.269	0	2.278	6.632	2.662	3.294	0.563603	0.581	2.827	2.698	7.45	0.598983	0.594
WBGene00015124	anmt-1	WAGO	58.425	57.776	71.994	111.142	102.29	96.735	0.711887	0.001	119.929	128.058	127.787	0.986293	0
WBGene00016997	cebp-1	WAGO	141.108	147.312	151.079	247.573	256.822	224.83	0.726613	0	192.133	168.74	153.42	0.225307	0.196
WBGene00021987	fbxa-40	WAGO	0	0	1.136	1.671	0	0	0.175495	NA	0.946	0	0	-0.0678452	NA
WBGene00015064	B0228.7	WAGO	778.904	816.916	913.49	1408.02	1403.69	1341.85	0.726374	0	1302.19	1235.65	1205.69	0.576543	0
WBGene00011498	T05G5.1	WAGO	275.228	264.043	282.676	426.973	513.323	429.095	0.734318	0	275.318	294.549	300.984	0.0830859	0.582
WBGene00020478	T13C2.2	WAGO	21.216	7.31	14.747	20.173	19.643	32.634	0.70535	0.192	9.486	10.758	8.44	-0.546416	0.349
WBGene00219307	F56D6.17	WAGO	46.103	45.035	43.496	68.365	84.378	72.286	0.72838	0.004	89.688	78.588	80.256	0.869905	0
WBGene00001189	egl-21	WAGO	828.262	833.348	769.144	1338.74	1385.72	1304.4	0.728261	0	1066.2	1095.56	1091.5	0.420034	0
WBGene00019138	bath-21	WAGO	40.553	49.107	43.175	66.023	75.141	78.623	0.71381	0.01	73.797	46.682	53.302	0.380108	0.216
WBGene00008932	F18A11.5	WAGO	39.353	43.048	32.734	67.696	56.534	64.933	0.701894	0.013	61.27	45.866	56.868	0.499446	0.107
WBGene00022353	pals-18	WAGO	21.371	23.207	19.63	32.159	48.639	26.463	0.714218	0.076	42.886	30.051	31.84	0.681344	0.09
WBGene00015371	C03A7.13	WAGO	36.231	37.597	66.943	65.51	89.128	75.097	0.694915	0.015	82.502	90.563	64.682	0.743745	0.009
WBGene00010986	sprr-1	WAGO	11.495	11.486	15.879	20.184	24.864	18.485	0.668498	0.199	7.591	13.446	8.443	-0.366021	0.562
WBGene00011550	T06G6.11	WAGO	2.644	1.045	1.136	4.176	2.638	1.092	0.478959	0.688	0	2.694	0.935	-0.239299	0.839
WBGene00000368	ccb-1	WAGO	192.832	210.919	168.964	291.187	356.977	289.107	0.707722	0	233.504	213.303	224.272	0.227563	0.164
WBGene00013074	hmit-1.2	WAGO	222.953	232.837	178.014	351.089	342.423	340.091	0.702942	0	272.475	296.622	302.222	0.45731	0.001
WBGene00008922	F17C11.11	WAGO	1574.08	1531.08	1453	2520.7	2430.28	2457.26	0.700314	0	2110.72	2326.47	2005.06	0.498834	0
WBGene00000775	cpin-1	WAGO	134.739	137.253	167.217	247.191	261.762	202.111	0.691325	0	265.027	274.059	276.063	0.887635	0
WBGene00003750	nlp-12	WAGO	27.82	45.038	34.35	52.033	65.411	56.759	0.685174	0.027	50.423	46.983	66.384	0.597804	0.056
WBGene00011805	T16G12.4	WAGO	440.486	394.106	411.931	705.598	639.566	656.575	0.682037	0	698.295	660.698	649.021	0.686546	0
WBGene00003648	nhr-58	WAGO	40.617	26.113	37.46	57.854	55.157	54.48	0.669525	0.028	85.28	76.247	55.262	1.03595	0
WBGene00012564	fbxa-107	WAGO	187.832	198.509	218.111	311.078	310.892	342.747	0.671815	0	309.466	295.309	318.969	0.6094	0
WBGene00016846	C50F7.6	WAGO	89.185	108.629	88.539	149.262	153.632	154.711	0.670699	0	82.442	102.258	88.049	-0.0694749	0.796
WBGene00008726	F13A7.11	WAGO	38.711	27.252	35.394	69.734	36.06	53.964	0.641201	0.058	28.657	39.679	30.791	-0.031163	0.945
WBGene00016614	trpp-12	WAGO	274.683	275.738	246.288	386.76	459.322	431.305	0.679033	0	565.85	592.85	582.763	1.12524	0
WBGene00020797	T25D3.3	WAGO	138.697	136.819	142.988	225.784	238.72	202.52	0.668666	0	233.214	234.065	213.667	0.698336	0
WBGene00000267	bre-2	WAGO	62.221	72.772	46.585	87.563	99.785	102.805	0.667423	0.01	108.642	86.904	64.612	0.511699	0.058
WBGene00020632	T20F7.5	WAGO	91.244	105.428	95.173	162.084	119.87	178.96	0.653901	0.001	127.376	179.113	142.853	0.617457	0.003
WBGene00015014	bath-24	WAGO	122.329	121.241	145.575	211.519	217.102	187.183	0.658095	0	206.852	191.377	185.754	0.581932	0
WBGene00023326	M03D4.5	WAGO	3.527	1.045	6.817	6.687	7.908	3.276	0.536533	0.568	3.785	3.591	0.935	-0.34724	0.75
WBGene00020834	T27A1.2	WAGO	67.594	62.276	39.732	83.437	94.274	91.861	0.659188	0.006	132.891	115.088	133.51	1.15549	0
WBGene00004321	rcan-1	WAGO	202.781	201.651	164.739	299.241	328.184	272.968	0.658907	0	224.246	187.617	208.547	0.123735	0.508
WBGene00017900	F28E10.1	WAGO	147.67	98.535	92.392	135.102	203.688	194.825	0.651592	0.371	212.694	1311.1	815.615	2.77763	0
WBGene00022519	cdk-14	WAGO	107.788	114.809	116.779	181.442	160.994	190.114	0.64544	0	154.54	126.339	117.156	0.228147	0.262
WBGene00189951	linc-29	WAGO	86.818	81.577	74.073	130.624	132.185	119.905	0.651997	0.001	104.483	114.306	116.254	0.461672	0.025
WBGene00022564	ZC204.14	WAGO	118.411	121.315	87.739	190.225	160.149	163.861	0.646322	0.001	148.751	206.089	193.486	0.738408	0
WBGene00022103	cdh-12	WAGO	134.342	166.273	156.671	246.49	247.274	219.526	0.638013	0	155.973	134.546	108.897	-0.193843	0.357
WBGene00015887	C17C3.1	WAGO	1265.3	1335.91	1203.45	2057.59	1987.8	1904.44	0.644671	0	2606.7	2513.01	2438.4	0.989696	0
WBGene00013236	znf-593	WAGO	199.91	218.758	223.923	326.885	306.415	366.393	0.635188	0	260.555	321.093	292.528	0.442246	0.001
WBGene00012577	Y37H9A.2	WAGO	7.932	15.673	11.364	18.375	15.83	19.664	0.58282	0.243	19.863	20.651	19.632	0.733869	0.142
WBGene00021039	W05F2.7	WAGO	72.623	62.634	56.658	106.314	101.689	92.223	0.637548	0.005	72.226	69.863	82.684	0.224752	0.419
WBGene00045212	Y110A7A.21	WAGO	87.691	80.532	86.61	133.917	133.536	129.815	0.634529	0.001	120.479	157.512	151.587	0.746523	0
WBGene00020455	fbxa-59	WAGO	62.129	55.419	53.769	82.309	102.106	84.572	0.641824	0.008	153.204	106.019	148.842	1.23765	0
WBGene00011200	R10E4.3	WAGO	21.146	20.899	14.775	34.224	27.722	26.229	0.60801	0.151	32.15	25.143	19.626	0.417911	0.376
WBGene00001247	elo-9	WAGO	142.942	186.995	206.682	282.15	269.674	274.847	0.620598	0	238.622	256.638	232.118	0.436702	0.004
WBGene00019139	bath-1	WAGO	192.169	185.985	190.888	304.152	275.574	300.334	0.62639	0	294.217	242.395	236.563	0.440261	0.002
WBGene00010507	K02E2.6	WAGO	127.31	148.276	146.996	228.601	198.881	222.171	0.616879	0	217.446	249.528	253.725	0.765953	0
WBGene00044439	Y51H7C.15	WAGO	126.299	157.715	145.278	238.254	219.173	203.678	0.619405	0	180.083	137.227	163.02	0.161002	0.412
WBGene00015814	oatr-1	WAGO	2442.64	2615.7	2595.97	3815.33	3984.28	4030.35	0.627901	0	3307.46	3236.59	3425.91	0.381185	0
WBGene00004857	sma-3	WAGO	110.366	113.854	112.383	179.412	149.729	188.512	0.616473	0	170.553	166.851	158.284	0.554288	0.001
WBGene00003674	nhr-84	WAGO	133.375	151.445	120.303	219.833	196.825	208.012	0.621002	0	186.731	154.262	142.42	0.253178	0.183
WBGene00006982	zig-5	WAGO	41.427	43.885	37.498	66.832	56.711	65.537	0.610461	0.03	45.405	41.299	50.486	0.156137	0.662
WBGene00016763	C49A9.9	WAGO	248.443	262.515	243.708	383.721	385.694	396.438	0.62546	0	379.48	398.183	434.554	0.68158	0
WBGene00022140	Y71G12A.4	WAGO	31.805	40.732	51.065	64.637	59.016	65.324	0.600633	0.045	31.287	29.594	43.111	-0.242797	0.532
WBGene00020473	lips-12	WAGO	11.448	11.496	11.369	24.18	17.184	10.937	0.567627	0.297	10.396	10.779	13.076	-0.0023992	0.998
WBGene00009382	F34H10.5	WAGO	7.836	8.375	5.706	7.43	17.416	9.923	0.600072	0.412	10.351	13.518	5.578	0.380955	0.614
WBGene00015115	B0286.1	WAGO	66.65	58.311	51.541	84.492	107.649	82.761	0.630576	0.011	84.88	98.08	73.696	0.532602	0.035
WBGene00001548	gcy-23	WAGO	15.053	31.318	27.199	33.736	44.348	34.729	0.596946	0.124	26.604	26.873	31	0.192124	0.658
WBGene00001523	gbh-2	WAGO	294.952	296.637	231.554	467.149	413.545	385.645	0.619614	0	346.851	315.732	344.73	0.290339	0.039
WBGene00006986	zip-1	WAGO	184.55	153.782	197.784	314.835	302.054	209.046	0.620663	0	219.47	263.952	229.239	0.408681	0.022
WBGene00015271	C01B4.7	WAGO	55.004	61.277	65.283	86.598	95.292	96.723	0.609593	0.009	60.955	60.777	66.302	0.0497083	0.861
WBGene00021219	Y19D10A.4	WAGO	55.004	61.277	65.283	86.598	95.292	96.723	0.609593	0.009	60.955	60.777	66.302	0.0497083	0.861
WBGene00012854	Y44A6D.3	WAGO	172.611	110.824	143.18	223.995	234.401	198.965	0.620211	0.001	202.255	162.599	176.823	0.342357	0.079
WBGene00017576	cdh-8	WAGO	107.097	112.595	104.2	153.213	172.876	172.915	0.618885	0.001	125.672	156.972	142.4	0.388945	0.036
WBGene00017737	F23C8.8	WAGO	30.854	52.243	46.585	60.165	59.331	77.538	0.592273	0.041	57.709	50.274	50.493	0.283347	0.379
WBGene00019511	lido-8	WAGO	640.031	653.593	678.129	1024.58	954.844	1033.88	0.611112	0	795.29	791.397	911.18	0.340756	0
WBGene00019030	exc-6	WAGO	106.209	74.126	81.619	115.439	141.019	147.691	0.619815	0.005	74.08	80.637	85.445	-0.123824	0.629
WBGene00018202	F39F10.2	WAGO	6.171	2.09	5.681	5.85	9.227	6.552	0.539754	0.552	5.677	4.489	0.935	-0.264807	0.783
WBGene00000554	cnb-1	WAGO	433.071	384.641	393.225	596.248	624.898	631.608	0.612312	0	571.023	557.545	573.853	0.490434	0
WBGene00018750	F53C3.6	WAGO	16.626	8.835	6.397	18.402	22.142	9.199	0.59749	0.359	28.876	10.112	18.519	0.795612	0.212
WBGene00003182	mef-2	WAGO	270.587	248.525	260.865	397.803	403.053	387.098	0.605076	0	321.68	328.072	272.978	0.241622	0.067
WBGene00012911	acl-7	WAGO	864.162	864.569	861.854	1291.68	1259.38	1388.03	0.604017	0	984.272	999.322	981.49	0.194584	0.012
WBGene00013672	catp-1	WAGO	476.323	489.81	451.863	741.044	699.783	713.351	0.602243	0	599.334	579.097	573.685	0.304664	0.001
WBGene00014309	F07H5.5	WAGO	8388.25	8535.51	8427.69	13007.9	12786.3	12708.5	0.602831	0	12185.8	12006.4	12260.2	0.523894	0
WBGene00007838	fbxa-168	WAGO	30.984	32.364	21.536	38.777	57.425	34.741	0.607947	0.092	43.697	51.065	53.532	0.783682	0.022
WBGene00006508	tns-1	WAGO	907.092	784.062	802.634	1231.43	1140.1	1403.31	0.597488	0	888.646	1121.68	967.082	0.255435	0.02
WBGene00012227	W03H9.1	WAGO	3.54	1.044	3.401	5.898	2.611	3.258	0.426842	0.627	6.648	4.48	6.573	0.914166	0.315
WBGene00016030	sel-15	WAGO	159.326	130.502	177.967	223.329	242.824	238.887	0.588732	0	221.307	221.295	211.281	0.480537	0.002
WBGene00018648	F49F1.8	WAGO	11.495	10.442	10.208	21.864	10.47	15.224	0.52462	0.345	9.489	10.757	14.07	0.0864749	0.912
WBGene00018837	F54G2.1	WAGO	320.523	309.718	292.59	434.483	521.89	437.403	0.59328	0	308.419	349.495	327.276	0.0940396	0.527
WBGene00006062	stn-1	WAGO	183.209	169.446	214.8	277.588	297.825	275.478	0.581939	0	339.073	374.528	379.246	0.941861	0
WBGene00018771	duox-2	WAGO	3.543	2.088	1.133	4.221	3.909	2.169	0.445774	0.716	0.951	0	0	-1.30525	0.151
WBGene00023036	F39E9.10	WAGO	64.081	65.877	63.781	102.724	86.579	99.967	0.571019	0.009	123.427	101.655	104.271	0.756433	0
WBGene00003630	nhr-40	WAGO	344.518	343.841	378.417	543.386	552.433	503.044	0.582442	0	373.608	368.087	413.653	0.11476	0.361
WBGene00020457	fbxa-67	WAGO	113.201	114.861	95.265	182.552	153.059	147.853	0.576015	0.001	187.908	181.952	226.105	0.876153	0
WBGene00021978	Y58A7A.4	WAGO	15.048	10.44	9.068	16.856	6.527	28.231	0.540227	0.356	34.194	22.398	15.964	1.0085	0.074
WBGene00019991	R09H3.3	WAGO	6.131	7.206	10.52	9.461	13.376	12.739	0.522405	0.413	10.531	8.731	10.224	0.27452	0.688
WBGene00013352	lon-8	WAGO	65.861	58.553	62.629	85.391	98.479	96.622	0.576982	0.016	69.747	98.039	77.301	0.38452	0.13
WBGene00009558	gpr-158	WAGO	71.632	73.094	74.853	104.304	103.36	119.595	0.56928	0.007	96.796	105.768	84.433	0.38172	0.091
WBGene00022016	Y61A9LA.4	WAGO	13.202	8.361	5.686	12.494	14.558	14.228	0.549768	0.402	9.446	8.984	16.804	0.337969	0.648
WBGene00001955	hlh-11	WAGO	435.011	398.304	325.747	535.847	575.994	615.165	0.57409	0	395.965	440.74	405.073	0.0992014	0.512
WBGene00018075	tbc-11	WAGO	530.648	586.369	555.967	787.478	896.273	796.636	0.567301	0	658.01	632.204	585.342	0.164616	0.109
WBGene00008996	glb-14	WAGO	20.254	7.315	18.19	23.347	25.114	19.686	0.545134	0.294	15.122	31.437	26.153	0.634853	0.22
WBGene00017536	F17A9.4	WAGO	616.721	579.635	550.341	842.125	887.664	856.719	0.565573	0	1006	1040.21	1026.32	0.813731	0
WBGene00009842	igeg-2	WAGO	14.995	17.76	20.445	25.101	31.595	21.823	0.536566	0.212	29.346	30.514	26.199	0.664191	0.111
WBGene00011803	T16G12.1	WAGO	1361.91	1350.67	1386.6	1938.43	2019.64	2084.97	0.559599	0	2345.62	2235.05	2123.61	0.709337	0
WBGene00044736	gfrp-1	WAGO	50.985	73.179	60.316	95.543	71.682	100.867	0.532046	0.025	84.914	81.808	88.572	0.462277	0.064
WBGene00017644	exc-9	WAGO	75.519	101.679	77.069	139.802	127.88	103.225	0.539413	0.011	94.043	101.701	92.19	0.177425	0.485
WBGene00019994	cdh-1	WAGO	382.018	347.562	263.906	490.193	507.475	464.938	0.556576	0	429.886	471.832	469.24	0.463416	0
WBGene00014213	ZK1073.1	WAGO	484.091	480.53	487.371	655.74	748.91	728.761	0.554178	0	641.431	673.946	624.03	0.416834	0
WBGene00008372	D1054.5	WAGO	65.327	74.164	98.77	120.688	109.053	115.529	0.529611	0.011	108.948	104.065	112.373	0.444798	0.039
WBGene00016540	C39F7.5	WAGO	261.836	229.712	235.864	324.873	379.176	366.257	0.555279	0	582.829	540.417	561.169	1.20803	0
WBGene00016641	C44C1.1	WAGO	265.175	287.369	276.201	388.064	447.633	377.1	0.547689	0	463.287	537.019	527.028	0.879633	0
WBGene00017101	E02H9.3	WAGO	590.132	660.763	669.905	925.528	882.871	982.736	0.538443	0	922.393	849.971	888.933	0.469796	0
WBGene00016012	C23G10.5	WAGO	10.562	14.632	12.509	14.162	23.819	17.51	0.52308	0.353	16.06	11.679	9.336	-0.0224326	0.979
WBGene00017082	DC2.5	WAGO	152.895	154.477	136.333	194.491	252.315	204.404	0.550431	0.001	231.267	256.89	229.531	0.690052	0
WBGene00003400	dapk-1	WAGO	1047.15	1008.27	1079.03	1441.63	1666.22	1453.65	0.540865	0	1104.23	1169.3	1169.44	0.135316	0.116
WBGene00015456	C04G6.6	WAGO	16.162	18.911	19.683	21.26	34.21	25.085	0.532755	0.251	33.966	21.825	21.71	0.479036	0.296
WBGene00021941	lgc-33	WAGO	17.687	16.684	27.194	26.908	31.507	30.446	0.5087	0.215	25.579	27.785	30.049	0.420496	0.323
WBGene00022345	fbxa-138	WAGO	7.056	4.179	1.136	6.692	2.634	8.731	0.454089	0.636	2.84	4.486	2.807	-0.227015	0.808
WBGene00016943	acdh-1	WAGO	32245.5	31034.7	32421.4	47523.2	44816.1	45773.7	0.529221	0	54030.5	56368.8	55648	0.79496	0
WBGene00021027	W04C9.5	WAGO	13.236	21.938	22.712	25.956	24.992	31.628	0.491096	0.25	19.886	21.536	22.464	0.135594	0.779
WBGene00012758	Y41C4A.12	WAGO	82.879	97.07	93.03	133.518	134.858	123.653	0.5174	0.006	129.315	116.069	121.434	0.422257	0.031
WBGene00018856	F55A4.4	WAGO	11.384	10.461	6.843	14.013	12.059	15.431	0.489966	0.445	8.46	10.808	4.643	-0.235741	0.738
WBGene00010330	F59D12.2	WAGO	9.681	9.407	10.236	16.655	11.914	13.135	0.467798	0.408	14.168	10.782	14.002	0.376134	0.55
WBGene00018767	F53G2.2	WAGO	3.506	5.23	9.119	8.26	9.357	7.705	0.44153	0.571	6.586	2.701	2.789	-0.46814	0.6
WBGene00022682	ZK185.2	WAGO	30.933	21.931	29.498	51.247	24.895	40.261	0.484173	0.17	48.37	45.727	54.378	0.827414	0.019
WBGene00019327	zip-2	WAGO	1734.88	1578.34	1506.03	2315.22	2309.95	2285.39	0.519724	0	2063.95	2282.22	1999.39	0.396723	0
WBGene00013613	Y102A5C.4	WAGO	7.072	2.089	12.478	13.448	7.857	8.702	0.421828	0.515	17.076	13.448	12.191	0.891724	0.171
WBGene00001008	dlk-1	WAGO	829.843	851.232	765.509	1139.53	1255.84	1083.83	0.507464	0	943.813	1092.61	819.483	0.222925	0.045
WBGene00017765	gcst-1	WAGO	1932.16	1996.04	2195.25	2962.11	2763.68	2955.61	0.503375	0	2293.33	2393.14	2368.09	0.204119	0.002
WBGene00021687	Y48G8AL.7	WAGO	252.368	266.564	219.604	387.396	286.517	369.323	0.49662	0	358.631	311.002	334.814	0.442115	0.002
WBGene00017071	aagr-1	WAGO	630.653	634.529	735.456	934.247	933.434	956.239	0.496609	0	974.41	920.696	963.343	0.514124	0
WBGene00004164	pqn-83	WAGO	1690.62	1776.02	1850.44	2409.31	2646.97	2444.09	0.496091	0	2166.69	2290.61	2282.15	0.341827	0
WBGene00004182	prk-1	WAGO	506.149	556.485	520.845	694.872	770.483	770.225	0.496755	0	735.362	641.204	611.74	0.327887	0.001
WBGene00000535	cpi-1	WAGO	892.486	937.477	826.091	1262.47	1248.48	1232.58	0.494644	0	1472.76	1739.82	1788.95	0.912321	0
WBGene00016435	C35B1.5	WAGO	904.011	975.277	971.418	1298.32	1310.01	1388.56	0.487125	0	1241.71	1329.45	1324.88	0.450284	0
WBGene00006812	unc-80	WAGO	503.912	432.105	443.339	599.881	712.468	630.796	0.49349	0	510.655	567.761	506.414	0.199927	0.088
WBGene00045255	nhr-146	WAGO	57.438	46.996	57.867	77.263	66.85	82.718	0.475478	0.05	95.776	97.738	95.615	0.82151	0
WBGene00000518	ckk-1	WAGO	99.322	56.251	109.748	117.304	130.528	124.734	0.485106	0.043	98.454	109.37	87.971	0.155196	0.584
WBGene00007164	fbxa-139	WAGO	5.296	3.134	1.135	4.19	6.571	3.27	0.438752	0.653	13.262	8.972	9.363	1.46124	0.061
WBGene00013531	Y73F8A.26	WAGO	171.848	154.596	198	248.472	237.688	243.116	0.47337	0.001	252.69	218.952	264.977	0.487764	0.001
WBGene00017533	fbxa-178	WAGO	16.767	13.58	14.762	20.1	23.671	19.628	0.464855	0.375	13.259	8.973	17.786	-0.161366	0.784
WBGene00013623	fbxa-90	WAGO	43.206	36.568	44.306	55.179	57.978	60.044	0.471485	0.098	63.401	60.142	65.47	0.595467	0.032
WBGene00007672	fbxa-136	WAGO	6.946	7.518	9.991	12.709	10.208	10.68	0.414656	0.52	6.521	7.02	9.211	-0.0923844	0.919
WBGene00000857	cwn-1	WAGO	147.079	135.071	123.551	198.574	179.887	184.584	0.469871	0.006	186.078	162.755	214.666	0.471028	0.006
WBGene00000950	deg-1	WAGO	34.576	39.047	25.738	53.875	39.216	43.963	0.452317	0.194	26.196	29.414	37.586	-0.0896173	0.83
WBGene00007309	C04G2.10	WAGO	83.524	107.619	112.129	121.114	143.531	154.458	0.462782	0.021	102.293	102.579	99.801	0.00658437	0.96
WBGene00012967	kvs-4	WAGO	19.33	20.806	32.907	32.106	38.404	30.119	0.44654	0.303	36.664	16.945	21.537	0.0393566	0.937
WBGene00021080	W08A12.3	WAGO	20.504	39.886	36.743	46.517	41.796	42.739	0.420875	0.209	41.369	39.293	49.585	0.412186	0.234
WBGene00020612	arrd-22	WAGO	52.13	53.264	48.793	52.897	85.223	77.288	0.474544	0.105	60.683	81.602	79.67	0.517155	0.066
WBGene00021673	Y48G1BM.8	WAGO	15.856	21.945	28.418	30.036	25.096	34.984	0.427861	0.297	23.634	23.35	19.621	0.00802285	0.968
WBGene00021909	Y55B1BL.1	WAGO	217.828	114.521	199.963	218.289	228.941	282.106	0.452126	0.056	187.462	115.464	118.242	-0.335744	0.199
WBGene00194794	F45B8.5	WAGO	13.176	2.091	10.247	9.954	7.98	17.561	0.433001	0.544	20.741	18.886	10.248	0.890915	0.181
WBGene00021727	bath-23	WAGO	8.788	4.182	5.691	6.643	2.657	16.452	0.408562	0.612	6.603	10.789	9.321	0.455994	0.592
WBGene00012407	Y7A5A.1	WAGO	1426.72	1488.12	1627.89	2081.73	2081.1	2071.31	0.456374	0	2137.18	2029.73	2214.93	0.49014	0
WBGene00020135	aakg-4	WAGO	164.951	158.473	163.573	228.42	220.035	217.819	0.449824	0.003	231.122	237.43	189.665	0.432351	0.005
WBGene00002990	lin-1	WAGO	161.093	167.371	154.575	226.238	217.715	216.417	0.448742	0.002	175.075	168.212	177.861	0.108902	0.552
WBGene00021479	oac-55	WAGO	12.051	14.286	17.79	17.819	22.884	19.415	0.421498	0.416	10.539	20.886	20.227	0.21372	0.711
WBGene00015158	B0361.4	WAGO	12.36	15.668	15.894	21.793	14.451	22.886	0.405026	0.405	14.211	17.045	18.73	0.175347	0.757
WBGene00003941	pbo-1	WAGO	345.156	353.402	348.421	512.489	448.332	462.16	0.441594	0	401.569	423.61	433.134	0.264566	0.018
WBGene00018712	F52G3.4	WAGO	6.198	9.395	6.8	7.59	16.957	6.512	0.423605	0.619	0.95	4.479	7.515	-0.671417	0.417
WBGene00022834	ZK973.8	WAGO	102.621	92.927	103.185	133.004	135.95	139.095	0.446038	0.015	184.167	164.896	197.085	0.863923	0
WBGene00009161	cox-7C	WAGO	2632.16	3105.94	2899.21	3685.93	3905.09	4145.12	0.442171	0	3072.2	3327.95	3722.68	0.228886	0.006
WBGene00044487	Y54G2A.44	WAGO	3.515	2.091	4.553	0.83	7.971	5.484	0.393471	0.739	3.773	1.798	1.864	-0.334619	0.761
WBGene00021799	Y53G8AL.1	WAGO	18.596	33.406	28.332	43.019	32.604	31.471	0.401759	0.299	29.456	22.394	21.607	-0.124257	0.818
WBGene00012452	Y17D7B.4	WAGO	80.046	79.594	113.306	131.899	106.102	126.741	0.414308	0.042	131.753	158.064	141.172	0.653273	0.001
WBGene00013297	Y57G11B.5	WAGO	3811.76	3840.09	3799.68	5744.32	4521.83	5199.84	0.433461	0	8143.64	8793.85	8808.73	1.16861	0
WBGene00022555	btb-12	WAGO	11.445	6.271	13.645	11.668	14.548	16.41	0.409084	0.506	19.843	13.475	11.206	0.467884	0.448
WBGene00016661	C45B2.6	WAGO	380.643	393.47	401.053	492.889	544.572	547.076	0.430247	0	425.55	459.556	388.726	0.116026	0.349
WBGene00206420	T26G10.7	WAGO	20.166	17.78	14.816	23.14	25.38	23.107	0.420415	0.388	26.351	14.402	22.317	0.244713	0.656
WBGene00008986	F20G2.2	WAGO	400.284	423.329	377.663	532.563	544.556	538.834	0.426895	0	567.462	568.842	615.837	0.543421	0
WBGene00010012	saeg-1	WAGO	907.42	815.167	795.262	1060.33	1216.61	1119.33	0.431316	0	950.097	1001.82	937.204	0.19822	0.03
WBGene00010858	M04C9.3	WAGO	140.252	124.136	130.387	174.997	178.29	178.326	0.426542	0.01	183.447	216.471	218.191	0.642894	0
WBGene00011971	lron-9	WAGO	322.154	157.447	280.622	239.648	380.591	401.391	0.424926	0.331	196.934	309.026	355.547	0.179773	0.72
WBGene00013242	Y56A3A.30	WAGO	249.53	246.403	249.426	336.034	347.532	318.297	0.425196	0.001	346.576	353.053	303.206	0.426591	0.001
WBGene00014090	srlf-31	WAGO	418.362	434.187	390.162	583.84	524.533	555.928	0.420545	0	551.499	646.822	645.081	0.567747	0
WBGene00022216	fbxa-16	WAGO	2.662	1.051	0	1.655	1.3	2.194	0.279665	0.84	0	3.611	1.883	0.339486	0.812
WBGene00194725	T16H12.13	WAGO	2.621	3.14	5.71	6.564	2.695	5.529	0.29774	0.717	2.814	4.508	13.896	0.742915	0.404
WBGene00012671	Y39B6A.9	WAGO	7.918	17.769	5.688	13.314	13.249	15.332	0.385195	0.545	9.442	17.074	13.063	0.308782	0.648
WBGene00020450	fbxa-10	WAGO	20.571	24.345	21.86	28.015	31.442	29.826	0.403334	0.311	34.473	48.184	39.517	0.843132	0.019
WBGene00021357	Y37E11AL.1	WAGO	6.181	7.312	12.486	7.547	11.818	15.253	0.376415	0.62	2.843	19.734	11.24	0.345364	0.649
WBGene00014065	ZK673.11	WAGO	7.328	9.339	1.287	8.273	4.707	11.796	0.406613	0.651	7.425	8.845	8.496	0.406094	0.656
WBGene00002040	hum-7	WAGO	353.198	359.775	350.423	482.486	427.608	502.415	0.408578	0	376.242	302.799	326.652	-0.0802561	0.579
WBGene00009831	F47G9.4	WAGO	114.178	140.943	136.029	166.849	154.067	196.552	0.401065	0.021	166.21	184.566	198.125	0.485665	0.005
WBGene00044435	Y20F4.8	WAGO	14.107	13.583	10.225	24.243	15.814	9.826	0.370174	0.522	11.355	9.874	8.417	-0.325724	0.612
WBGene00012445	Y16B4A.2	WAGO	3976.28	3568.65	3959.04	4839.94	5202.11	5246.89	0.410262	0	5538.01	5657.17	5228.28	0.513513	0
WBGene00000177	aqp-9	WAGO	106.778	93.461	80.739	133.697	141.08	99.253	0.4089	0.079	283.759	220.351	171.669	1.25716	0
WBGene00012796	Y43F4A.1	WAGO	132.355	115.591	114.219	158.695	180.227	140.886	0.402901	0.029	170.433	201.996	206.871	0.673214	0
WBGene00017310	F09G2.1	WAGO	388.529	347.001	379.496	466.684	491.931	513.334	0.399711	0	459.967	437.281	424.925	0.245227	0.028
WBGene00000787	cps-6	WAGO	801.311	860.959	865.802	1138.95	1002.03	1167.44	0.387705	0	844.828	815.158	754.586	-0.0661897	0.544
WBGene00017441	F13H8.8	WAGO	54.17	41.973	51.299	69.629	58.765	64.476	0.380689	0.185	42.884	38.301	48.986	-0.175927	0.597
WBGene00015366	C03A7.2	WAGO	7.932	7.314	2.273	6.682	9.234	7.647	0.372458	0.673	8.513	6.285	4.674	0.131168	0.908
WBGene00003593	nfm-1	WAGO	426.283	423.889	454.591	552.118	596.995	562.127	0.390468	0	501.288	521.176	500.332	0.222461	0.027
WBGene00012969	Y48A6B.8	WAGO	10.609	14.62	10.209	14.29	17.022	15.228	0.366061	0.535	9.487	12.551	11.254	-0.0828817	0.912
WBGene00011591	T07F10.5	WAGO	27.498	24.131	27.646	32.719	36.326	34.979	0.379408	0.324	31.449	36.284	43.787	0.477074	0.202
WBGene00003903	pab-2	WAGO	2168.8	1861.54	1853.95	2472.58	2647.15	2564.97	0.384946	0	2434.06	2598.16	2567.8	0.368969	0
WBGene00009044	F22B5.6	WAGO	33.369	44.961	39.856	53.885	34.602	63.684	0.356636	0.266	55.608	51.269	42.841	0.333647	0.337
WBGene00012492	fbxb-7	WAGO	115.529	112.835	114.731	193.195	133.031	115.694	0.362378	0.051	317.057	308.763	309.636	1.43912	0
WBGene00011812	T16H12.2	WAGO	66.721	59.602	68.333	86.174	87.889	79.083	0.373975	0.112	114.959	97.152	100.558	0.675421	0.002
WBGene00007055	tag-196	WAGO	1465.11	1501.79	1330.94	1949.2	1770.89	1848.12	0.373373	0	1729.65	1825.64	1744.49	0.30213	0
WBGene00015012	bath-20	WAGO	41.193	36.347	40.737	48.764	44.7	59.684	0.364608	0.239	52.587	54.871	52.305	0.424467	0.173
WBGene00016172	C27H5.2	WAGO	235.135	197.697	223.44	291.74	287.984	271.586	0.373886	0.004	403.605	442.398	388.705	0.908725	0
WBGene00022205	Y73B3A.3	WAGO	179.938	254.822	235.638	332.735	304.324	227.329	0.365218	0.039	151.394	130.916	127.339	-0.706544	0
WBGene00006570	tig-2	WAGO	91.79	84.613	87.428	108.066	126.202	109.024	0.376063	0.069	141.128	162.396	139.498	0.741189	0
WBGene00002248	lam-3	WAGO	1256.01	1012.41	1168.86	1504.51	1483.24	1460.84	0.371796	0	2038.23	2028.75	1939.1	0.804619	0
WBGene00009657	F43G6.4	WAGO	85.595	99.242	98.794	124.77	106.533	133.045	0.357953	0.067	125.003	126.519	121.685	0.392332	0.048
WBGene00015678	mcp-1	WAGO	109.099	113.094	108.524	148.412	140.283	137.73	0.363781	0.052	117.364	113.355	140.434	0.165003	0.446
WBGene00010735	frpr-15	WAGO	9.023	3.2	11.591	7.63	11.199	12.232	0.345134	0.646	8.715	18.319	10.529	0.597178	0.388
WBGene00045289	fbxa-169	WAGO	16.017	11.65	6.333	13.063	17.958	13.275	0.354193	0.568	16.784	15.452	19.213	0.55738	0.336
WBGene00018807	fbxa-146	WAGO	51.895	53.31	46.644	71.534	68.931	54.775	0.356386	0.205	52.865	57.519	63.437	0.191428	0.55
WBGene00044746	C53H9.3	WAGO	181.624	199.31	160.959	238.472	181.664	272.346	0.35204	0.05	202.693	242.109	286.932	0.431249	0.018
WBGene00003624	nhr-28	WAGO	178.933	184.683	186.064	233.62	227.316	242.229	0.353561	0.02	186.74	242.743	234.449	0.271095	0.089
WBGene00006599	tpa-1	WAGO	327.365	291.489	270.469	378.295	373.938	390.617	0.36078	0.002	370.881	388.724	386.97	0.365463	0.002
WBGene00008239	fshr-1	WAGO	601.414	627.486	635.921	783.259	786.305	817.25	0.355542	0	776.206	797.19	795.717	0.344817	0
WBGene00000178	aqp-10	WAGO	616.064	729.336	742.04	936.335	809.938	911.064	0.347802	0	908.979	952.609	918.96	0.413118	0
WBGene00000089	aex-6	WAGO	65.214	58.515	69.321	81.841	79.164	85.218	0.346216	0.166	81.338	61.954	80.39	0.209448	0.452
WBGene00004202	pry-1	WAGO	214.91	226.589	192.796	233.877	262.937	316.354	0.356905	0.021	286.612	247.38	269.267	0.339282	0.029
WBGene00021415	nsy-4	WAGO	69.741	60.572	58.914	83.126	86.151	73.387	0.353875	0.149	111.693	106.205	96.595	0.723914	0.001
WBGene00010868	somi-1	WAGO	421.679	399.363	372.768	498.855	532.999	494.898	0.354104	0.001	430.34	443.44	392.043	0.0842967	0.524
WBGene00015469	C05D2.8	WAGO	767.396	842.909	871.739	1072.66	1113.32	976.11	0.348974	0	1503.95	1454.89	1532.53	0.854849	0
WBGene00006351	sur-5	WAGO	3214.11	3291.93	3515.59	4197.44	4211.26	4352.39	0.348542	0	3524.94	3992.72	4110.09	0.214396	0.002
WBGene00010209	fbxa-191	WAGO	8.824	3.134	11.356	5.862	15.783	8.724	0.342678	0.691	4.735	6.281	10.296	-0.114162	0.905
WBGene00006353	sur-7	WAGO	474.577	490.204	529.014	642.365	617.063	638.404	0.344754	0	562.34	488.136	539.859	0.090173	0.431
WBGene00014944	Y68A4A.12	WAGO	0	1.045	2.274	1.668	1.322	1.094	0.164868	0.902	0	0	0	-1.07473	0.329
WBGene00017775	F25B5.3	WAGO	4133.83	4108.72	4090.42	5290.59	5279	5133.82	0.348482	0	4312.64	4355.91	4335.84	0.0764599	0.146
WBGene00013673	Y105E8A.13	WAGO	22.635	37.187	19.81	42.333	28.641	29.001	0.317522	0.427	41.208	38.346	68.597	0.871218	0.025
WBGene00006815	unc-83	WAGO	1341.51	1175.23	1174.37	1478.79	1601.13	1616.46	0.347244	0	1522.57	1483.96	1353.99	0.240267	0.004
WBGene00000899	daf-3	WAGO	575.01	537.074	556.986	713.14	740.02	664.518	0.34289	0	627.642	646.911	610.786	0.175483	0.072
WBGene00018647	F49F1.7	WAGO	10.231	19.245	13.22	15.26	22.997	15.378	0.309626	0.578	11.027	9.928	14.638	-0.243729	0.739
WBGene00003654	nhr-64	WAGO	166.53	136.547	158.006	199.548	219.145	166.255	0.341306	0.055	237.854	220.468	184.734	0.477276	0.005
WBGene00016758	C49A9.4	WAGO	159.078	165.005	165.647	179.764	209.668	231.792	0.341267	0.035	236.147	209.811	221.252	0.443816	0.004
WBGene00015644	C09E8.1	WAGO	449.364	447.554	480.9	520.496	627.491	594.645	0.338226	0.002	517.051	613.669	580.706	0.312202	0.004
WBGene00021095	mlt-8	WAGO	169.361	124.322	109.038	158.975	200.101	154.94	0.349721	0.082	227.192	242.317	231.109	0.794304	0
WBGene00006594	tom-1	WAGO	646.132	584.153	657.426	811.217	792.311	763.852	0.326189	0	770.917	790.445	828.217	0.339638	0
WBGene00013612	fbxa-207	WAGO	123.547	110.731	106.739	152.421	134.135	140.668	0.322608	0.097	127.851	120.235	99.226	0.0261605	0.935
WBGene00006830	unc-103	WAGO	153.878	120.27	114.729	145.348	178.625	167.15	0.334469	0.094	120.823	115.561	132.923	-0.0739082	0.736
WBGene00013617	fbxa-204	WAGO	0.876	2.092	1.14	1.65	0	3.305	0.162418	0.873	1.881	3.602	0.929	0.405058	0.737
WBGene00013618	fbxa-205	WAGO	0.876	2.092	1.14	1.65	0	3.305	0.162418	0.873	1.881	3.602	0.929	0.405058	0.737
WBGene00022486	fbxa-61	WAGO	44.969	36.568	38.626	48.491	48.754	53.494	0.319914	0.331	41.636	41.292	34.606	-0.0311288	0.934
WBGene00013198	Y54E5A.2	WAGO	57.478	65.786	61.246	77.375	71.972	80.463	0.312185	0.247	58.833	39.44	45.028	-0.358028	0.216
WBGene00012548	Y37D8A.6	WAGO	155.143	151.534	134.756	181.821	182.445	187.683	0.320389	0.05	220.657	200.115	240.723	0.580292	0
WBGene00012933	mib-1	WAGO	339.824	353.936	382.051	441.41	424.503	473.569	0.315461	0.004	353.26	350.346	365.203	-0.0093943	0.964
WBGene00017160	F01F1.3	WAGO	237.091	211.442	228.483	292.662	258.7	291.567	0.314968	0.014	371.882	348.667	359.258	0.671136	0
WBGene00007924	rsu-1	WAGO	986.986	1086.72	1052.34	1315.2	1298.41	1280.53	0.316693	0	1359.04	1306.44	1365.64	0.366533	0
WBGene00000294	cas-1	WAGO	1416.09	1535.92	1501.76	1758.82	1985.98	1811.99	0.31903	0	1450.56	1466.55	1478.01	-0.0191164	0.849
WBGene00009712	ndub-2	WAGO	2014.22	2335.64	2373.29	2793.96	2737.86	2834.64	0.315353	0	2109.34	2206.51	2308.02	-0.0214544	0.837
WBGene00021808	Y53G8AM.8	WAGO	347.847	328.868	404.685	425.555	477.86	444.137	0.316652	0.007	358.067	402.281	376.535	0.0719887	0.603
WBGene00019282	mps-2	WAGO	144.463	138.32	104.853	155.66	148.345	181.572	0.322761	0.101	141.166	138.01	132.185	0.0850633	0.749
WBGene00195185	F19G12.9	WAGO	15.708	31.719	30.181	33.235	44.164	19.613	0.311178	0.507	38.694	37.697	30.219	0.443384	0.295
WBGene00011110	prdx-3	WAGO	2609.01	2951.01	2852.55	3396.89	3546.85	3486.03	0.309988	0	2793.58	2742.37	2827.78	-0.00839659	0.934
WBGene00018634	pigx-1	WAGO	65.051	54.361	60.316	73.944	76.989	72.36	0.308494	0.215	117.938	124.958	141.718	1.08492	0
WBGene00002100	ins-17	WAGO	70.001	98.351	99.266	114.404	110.072	103.721	0.291432	0.179	104.262	127.939	121.557	0.398688	0.063
WBGene00008051	lron-4	WAGO	41.565	35.503	41.962	58.886	34.015	52.185	0.279199	0.401	32.266	28.682	34.713	-0.306684	0.416
WBGene00022181	pho-9	WAGO	119.195	123.255	120.33	142.522	148.418	156.914	0.301684	0.123	90.013	70.867	71.18	-0.637947	0.001
WBGene00023246	C33E10.4	WAGO	12.393	12.528	9.068	16.857	11.748	13.029	0.271047	0.642	13.298	13.439	14.086	0.244592	0.709
WBGene00012222	W03C9.6	WAGO	66.293	73.101	76.009	88.232	94.314	82.687	0.296494	0.23	73.037	60.966	83.452	0.0134915	0.962
WBGene00015430	C04E7.3	WAGO	277.23	224.434	223.224	299.583	310.224	286.403	0.304942	0.041	324.091	257.049	268.743	0.228631	0.15
WBGene00018363	nlp-52	WAGO	7.557	7.367	8.158	12.418	5.838	9.229	0.225045	0.711	8.191	16.408	11.644	0.589381	0.384
WBGene00021469	Y39G10AR.11	WAGO	1514.03	1264.23	1426.9	1752.28	1677.72	1749.69	0.300515	0	2274.49	2122.16	2146.32	0.637418	0
WBGene00008317	C54G4.7	WAGO	996.474	1101.63	1056.81	1318.85	1240.72	1305.77	0.292741	0	1311.4	1276.6	1251.97	0.283249	0
WBGene00008694	vwa-8	WAGO	4397.86	4181.28	4320.22	5095.6	5343.52	5413.11	0.297324	0	5302.1	5147.18	5166.03	0.275603	0
WBGene00020756	T24A6.20	WAGO	204.58	235.077	254.467	282.627	287.203	279.45	0.289912	0.025	378.54	371.61	389.11	0.712404	0
WBGene00017303	F09F7.6	WAGO	220.026	184.547	160.928	258.536	196.708	236.99	0.290336	0.08	208.786	203.839	201.429	0.118234	0.569
WBGene00044045	R11G10.3	WAGO	23.816	22.984	11.358	23.427	22.381	26.188	0.294272	0.552	30.292	32.309	24.327	0.556229	0.225
WBGene00019909	R06A10.1	WAGO	11.351	16.981	11.553	23.309	14.663	9.857	0.245179	0.63	27.986	24.756	19.568	0.812368	0.107
WBGene00011733	T12D8.5	WAGO	424.236	398.525	393.327	468.607	499.679	522.607	0.293275	0.009	483.556	434.035	408.496	0.124633	0.326
WBGene00010336	acox-1.6	WAGO	275.09	254.775	233.603	302.115	328.225	305.418	0.292528	0.022	596.087	535.951	530.173	1.11941	0
WBGene00011964	saeg-2	WAGO	228.671	180.705	180.498	225.506	253.51	246.277	0.296793	0.035	723.875	694.327	705.228	1.84264	0
WBGene00017069	timm-17B.2	WAGO	156.248	143.553	157.546	189.251	160.285	205.901	0.278673	0.081	231.474	229.173	229.722	0.590902	0
WBGene00001145	eat-16	WAGO	274.301	265.203	240.349	337.712	305.727	304.183	0.28013	0.037	303.847	257.171	260.967	0.0756265	0.658
WBGene00017344	F10E7.2	WAGO	200.338	212.236	202.621	239.891	233.875	272.066	0.27658	0.064	126.373	128.582	134.197	-0.656649	0
WBGene00022413	Y102A11A.3	WAGO	1419.22	1319.41	1454.74	1683.47	1736.64	1669.11	0.27915	0	1347.01	1339.74	1371.27	-0.0473029	0.568
WBGene00008434	D2089.3	WAGO	11.455	7.315	3.41	7.514	9.239	10.928	0.285067	0.728	15.13	14.367	16.823	0.969895	0.127
WBGene00021977	Y58A7A.3	WAGO	830.575	762.213	845.21	1010.93	943.861	987.604	0.270988	0.002	908.079	985.742	830.69	0.160114	0.09
WBGene00006527	tax-6	WAGO	759.031	613.402	635.232	834.273	811.709	778.903	0.272027	0.009	589.087	657.36	567.381	-0.146251	0.192
WBGene00000237	bam-2	WAGO	304.616	276.641	276.518	352.577	339.091	336.417	0.260455	0.029	382.931	375.317	371.076	0.395579	0.001
WBGene00006985	zig-8	WAGO	26.438	21.943	38.638	39.251	34.304	29.498	0.236484	0.54	27.428	27.834	30.848	-0.0146422	0.989
WBGene00022272	Y73E7A.5	WAGO	6.141	3.137	11.393	9.93	5.335	8.795	0.193041	0.78	9.417	5.399	6.513	0.0395564	0.957
WBGene00007750	syg-2	CSR-1, WAGO	146.289	125.07	141.209	115.558	189.134	197.649	0.282173	0.313	263.323	170.886	151.904	0.50346	0.038
WBGene00019158	H05C05.2	WAGO	884.884	875.952	908.846	1073.1	1075.32	1038.87	0.255396	0.006	1083.2	844.538	919.972	0.0930321	0.391
WBGene00014814	R03D7.3	WAGO	109.884	75.152	98.552	122.493	106.755	108.41	0.249346	0.263	123.614	111.927	110.938	0.286228	0.213
WBGene00003600	nhr-1	WAGO	373.047	326.346	337.724	398.956	402.89	436.152	0.254755	0.044	305.687	365.667	302.871	-0.0899831	0.528
WBGene00019816	nhr-204	WAGO	64.767	39.125	40.11	66.358	47.158	57.843	0.246225	0.442	64.087	69.793	63.569	0.447399	0.155
WBGene00004951	spc-1	WAGO	8228.2	8313.28	8284.35	9477.93	10091.4	9994.82	0.25198	0	8349.89	8629.45	8321.51	0.0273403	0.644
WBGene00006753	unc-14	WAGO	914.209	852.988	820.761	1025.3	1059.16	1000.29	0.253068	0.002	951.572	946.177	896.627	0.110589	0.22
WBGene00012530	Y32F6A.5	WAGO	2397.77	2516.15	2473.21	3001.3	2886.41	2898.56	0.250145	0	3025.21	2784.08	2774.92	0.216592	0
WBGene00014965	Y106G6D.5	WAGO	1259.89	1354.49	1300.88	1582.88	1563.34	1510.86	0.250145	0	1447.22	1352.26	1400.56	0.101225	0.18
WBGene00009061	pals-14	WAGO	7.06	7.312	4.542	7.537	14.466	1.09	0.25181	0.799	6.629	13.459	14.041	0.760694	0.336
WBGene00014836	T09F5.12	WAGO	149.308	155.616	183.835	193.914	173.111	211.212	0.241175	0.199	189.617	147.967	223.99	0.199211	0.324
WBGene00021430	Y38F2AR.12	WAGO	741.306	682.989	745.225	890.387	894.263	790.256	0.24683	0.005	1012.82	1095.42	999.761	0.51801	0
WBGene00010811	hmit-1.3	WAGO	437.633	365.165	407.439	477.655	502.674	456.907	0.247444	0.027	556.92	533.389	511.625	0.403653	0
WBGene00010052	F54D5.7	WAGO	2437.44	2624.79	2657.12	3047.25	3029.69	3052.27	0.241924	0	2675.42	2645.99	2744.86	0.0633974	0.336
WBGene00011365	T02C1.1	WAGO	40.361	35.556	51.266	49.658	42.672	57.16	0.228174	0.46	56.506	67.486	64.207	0.554534	0.057
WBGene00018229	F40C5.2	WAGO	80.911	90.654	80.723	102.156	107.276	89.158	0.240463	0.291	94.336	100.803	93.184	0.190494	0.43
WBGene00010385	H12D21.9	WAGO	24.419	15.957	20.086	21.583	26.945	23.956	0.250278	0.623	24.468	31.767	27.027	0.442832	0.326
WBGene00006608	tre-2	WAGO	1957.3	2039.68	2058.12	2380.49	2462.1	2302.98	0.23879	0	2022.29	1959.68	2017.94	-0.0132053	0.878
WBGene00019365	rei-2	WAGO	311.133	310.159	298.365	374.771	382.5	328.573	0.238931	0.051	312.065	307.519	313.179	0.0203488	0.908
WBGene00044606	T07G12.14	WAGO	5.895	5.26	5.818	7.007	7.26	5.753	0.204837	0.803	7.295	7.289	6.284	0.257027	0.762
WBGene00012499	Y24F12A.4	WAGO	26.485	26.114	29.517	41.91	23.647	29.425	0.203086	0.609	23.686	43.957	45.888	0.453212	0.277
WBGene00021887	fbxc-45	WAGO	392.449	391.787	371.453	456.655	429.373	472.591	0.23283	0.04	439.153	374.283	383.542	0.0505146	0.73
WBGene00022270	Y73E7A.3	WAGO	96.746	123.779	131.812	148.444	138.364	125.19	0.223916	0.259	275.565	244.115	201.011	1.02619	0
WBGene00013638	Y105C5A.14	WAGO	187.022	209.986	213.52	224.287	247.431	243.286	0.226863	0.129	266.978	256.664	298.509	0.427529	0.002
WBGene00044220	Y102A5C.35	WAGO	2.643	2.09	3.41	2.503	2.642	4.373	0.167866	0.877	5.672	0.898	12.146	0.962621	0.327
WBGene00007099	trx-2	WAGO	766.741	869.709	822.512	1007.11	857.312	995.973	0.217919	0.014	902.137	920.134	960.425	0.178229	0.056
WBGene00012228	W03H9.2	WAGO	29.799	38.041	33.571	40.249	31.952	45.185	0.205394	0.561	39.02	32.583	39.252	0.124924	0.761
WBGene00000982	dhs-19	WAGO	588.44	606.281	627.557	703.935	736.054	684.856	0.221277	0.011	825.162	810.785	842.002	0.442776	0
WBGene00003225	mev-1	WAGO	1140.62	1059.07	1019.89	1247.82	1271.43	1232.92	0.220667	0.007	1136.51	1210.24	1037.33	0.0718252	0.465
WBGene00021839	nduf-5	WAGO	1162.62	1409.94	1297.65	1536.87	1321.99	1634.82	0.215326	0.02	1230.16	1331.13	1301.2	-0.00287879	0.991
WBGene00022438	Y110A2AL.1	WAGO	7.882	7.323	9.123	8.246	6.697	13.224	0.189639	0.79	8.461	7.205	13.003	0.212691	0.782
WBGene00005903	srx-12	WAGO	7.945	3.134	1.135	9.218	2.628	2.18	0.16234	0.856	5.684	11.663	11.236	1.05375	0.237
WBGene00012003	T24H10.5	WAGO	34.443	29.245	32.916	36.908	32.815	42.482	0.209928	0.575	36.014	52.919	45.905	0.468698	0.181
WBGene00014772	F56D5.4	WAGO	275.921	283.155	247.695	307.513	334.884	299.23	0.222231	0.104	222.325	217.255	213.193	-0.304317	0.023
WBGene00009288	F31C3.6	WAGO	178.656	174.712	169.534	222.668	203.263	180.785	0.213343	0.188	218	220.718	255.648	0.407122	0.008
WBGene00012890	lact-9	WAGO	378.81	431.342	446.325	509.624	434.106	506.878	0.206813	0.085	532.255	440.38	522.204	0.250058	0.041
WBGene00012124	T28D6.4	WAGO	98.278	90.824	94.069	112.151	108.284	107.457	0.209483	0.327	109.258	124.517	126.806	0.345399	0.092
WBGene00003066	lpl-1	WAGO	667.699	673.856	632.669	730.36	812.369	748.576	0.214581	0.024	401.35	368.872	396.697	-0.757068	0
WBGene00011645	T09B9.4	WAGO	569.631	575.333	542.056	673.213	663.015	616.285	0.210507	0.031	493.567	457.982	436.329	-0.281044	0.004
WBGene00044209	Y32F6A.6	WAGO	46.721	48.063	54.539	70.192	38.235	61.157	0.180165	0.531	53.925	59.252	53.298	0.153939	0.654
WBGene00012295	nmat-1	WAGO	75.833	85.916	86.291	88.756	95.091	102.237	0.203572	0.374	117.479	122.707	139.303	0.607501	0.002
WBGene00016110	npr-11	WAGO	21.199	17.756	20.428	21.817	28.865	18.513	0.210746	0.678	32.229	33.184	29.047	0.643657	0.12
WBGene00021884	Y54G2A.19	WAGO	136.143	145.332	144.598	148.468	159.607	183.303	0.204391	0.278	117.842	132.203	136.008	-0.141256	0.501
WBGene00003411	mrp-5	WAGO	3056.33	2974.94	3239.21	3539.92	3703.98	3403.35	0.199704	0.001	4041.94	3768.48	3848.7	0.330648	0
WBGene00007801	trpa-1	WAGO	165.698	151.186	187.648	185.643	207.056	186.652	0.19839	0.242	193.634	218.468	211.301	0.303592	0.058
WBGene00009126	pyk-1	WAGO	8041.4	7977.77	7785.23	8824.5	9364	9119.74	0.198085	0	7161.41	7122.64	6997.04	-0.161635	0.001
WBGene00014202	mmcm-1	WAGO	4366.3	4647.12	4505.3	5118.14	5179.15	5207.22	0.197688	0	4393.83	4213.14	4278.15	-0.0692375	0.227
WBGene00022745	ZK470.2	WAGO	628.719	426.024	508.73	542.087	624.691	629.859	0.200186	0.156	527.528	609.473	546.657	0.106648	0.492
WBGene00008783	F14B6.2	WAGO	56.626	53.249	58.958	50.523	57.498	85.83	0.196097	0.549	48.422	43.909	46.932	-0.272447	0.408
WBGene00022275	txt-7	WAGO	1.758	4.182	5.691	1.661	3.985	7.678	0.157966	0.88	4.716	3.596	4.66	0.126517	0.893
WBGene00022279	sesn-1	WAGO	553.587	497.931	470.917	530.718	605.015	614.318	0.200647	0.067	689.895	729.695	707.08	0.481409	0
WBGene00012554	Y37D8A.16	WAGO	193.136	175.669	140.085	196.368	193.099	194.418	0.197244	0.277	188.453	215.896	189.938	0.22259	0.223
WBGene00045056	F13H10.9	WAGO	11.449	16.721	14.779	19.181	18.502	10.936	0.167869	0.755	16.068	19.76	22.419	0.414606	0.439
WBGene00016299	C32B5.6	WAGO	16.641	17.748	14.8	16.425	22.795	17.645	0.197967	0.73	25.421	27.106	39.055	0.85782	0.048
WBGene00017264	F08F3.8	WAGO	17.643	12.536	7.95	17.574	10.529	15.274	0.173254	0.775	17.988	17.949	14.972	0.39037	0.53
WBGene00045052	K12C11.6	WAGO	45.384	62.804	49.132	72.885	43.216	59.792	0.158143	0.566	74.964	64.043	74.043	0.430411	0.14
WBGene00077585	T01G5.8	WAGO	0	0	2.355	2.284	0	0	-0.0192561	0.961	0.898	0.914	0	-0.15425	NA
WBGene00007091	eri-12	WAGO	1486.24	1507.86	1440.28	1693.71	1702.58	1646.98	0.185511	0.004	1731.48	1687.63	1618.26	0.183823	0.005
WBGene00004057	pmk-3	WAGO	260.464	217.307	261.56	279.82	272.631	285.896	0.180638	0.197	344.291	300.861	326.05	0.392158	0.003
WBGene00023284	F41B5.1	WAGO	79.308	73.145	80.689	77.653	91.056	97.247	0.187716	0.43	182.523	201.133	187.872	1.28272	0
WBGene00021075	sms-5	WAGO	15.705	17.879	16.709	17.687	20.582	18.721	0.170776	0.743	27.551	19.155	24.942	0.486158	0.302
WBGene00045382	T05E12.8	WAGO	6.054	9.045	4.559	9.891	3.93	7.933	0.127641	0.845	17.373	8.916	11.504	0.848301	0.222
WBGene00012639	fezf-1	WAGO	3.514	4.182	5.692	7.467	3.989	3.292	0.115017	0.893	0.943	1.799	0	-1.51301	0.105
WBGene00012290	W05H12.2	WAGO	13.1	12.559	13.707	12.299	13.486	18.808	0.167842	0.777	24.377	21.643	23.152	0.768532	0.112
WBGene00013732	aakg-1	WAGO	1806.43	1592.38	1385.57	1801.47	1835.28	1764.42	0.174837	0.056	1544.43	1468.54	1428.69	-0.107164	0.272
WBGene00010448	K01A6.6	WAGO	16.767	20.859	29.46	19.38	31.518	24.999	0.170844	0.746	17.993	16.187	25.276	-0.166286	0.778
WBGene00044134	D1025.10	WAGO	74.107	71.039	77.228	72.819	105.274	75.27	0.185867	0.51	95.625	96.919	102.941	0.405337	0.087
WBGene00008951	F19C6.2	WAGO	345.791	350.85	384.465	385.283	438.26	390.295	0.166631	0.184	399.536	365.698	348.066	0.042219	0.77
WBGene00015488	C05D11.13	WAGO	166.244	178.611	172.596	184.787	200.027	195.945	0.165611	0.294	358.779	325.933	356.08	1.004	0
WBGene00021461	nekl-1	WAGO	22.281	15.055	19.749	20.179	20.167	23.945	0.163409	0.774	10.763	12.141	7.579	-0.843576	0.092
WBGene00195169	Y50D4A.6	WAGO	18.983	6.735	18.234	12.589	29.562	8.37	0.188918	0.855	8.268	7.903	29.088	0.0396114	0.93
WBGene00000959	dgk-2	WAGO	529.161	465.969	517.916	542.141	547.073	603.552	0.161624	0.143	584.231	613.516	530.789	0.191739	0.08
WBGene00007849	tbc-19	WAGO	231.177	253.662	271.945	283.56	294.569	265.784	0.156624	0.281	269.923	226.595	253.714	-0.012495	0.959
WBGene00010362	enu-3.1	WAGO	146.735	124.271	113.443	151.269	146.693	132.725	0.162648	0.451	142.286	110.274	138.782	0.025441	0.945
WBGene00008945	F19B2.6	WAGO	72.572	70.995	95.225	85.936	107.087	73.852	0.158525	0.558	83.573	79.743	82.623	0.0420258	0.88
WBGene00013228	Y56A3A.7	WAGO	653.037	675.631	685.697	728.483	751.342	769.44	0.158904	0.069	737.885	710.803	714.902	0.102954	0.271
WBGene00015320	C02B8.1	CSR-1, WAGO	39.56	35.544	27.312	43.206	37.164	33.985	0.154785	0.702	45.289	37.756	28.904	0.1249	0.788
WBGene00004862	sma-9	WAGO	2622.15	2365.88	2400.18	2766.95	2891.55	2588.34	0.158555	0.035	2319.13	2130.14	2035.38	-0.188112	0.012
WBGene00002220	gcc-1	WAGO	342.311	345.617	382.159	382.054	389.695	417.374	0.151766	0.239	426.179	379.111	340.621	0.0985	0.482
WBGene00015819	fbxc-44	WAGO	1031.2	1119.08	1189.75	1298.88	1192.44	1210.36	0.148192	0.062	1260.86	1222.85	1195.7	0.139494	0.092
WBGene00019699	math-34	WAGO	9.722	10.443	15.883	12.602	11.792	15.234	0.126553	0.82	18.969	18.829	15.939	0.539041	0.319
WBGene00021637	Y47G6A.7	WAGO	471.322	487.378	432.896	527.241	533.721	487.297	0.153592	0.156	594.111	552.479	597.361	0.324992	0.001
WBGene00044256	Y45F10C.6	WAGO	16.701	29.781	19.511	22.305	24.343	26.657	0.145328	0.758	33.154	32.624	38.216	0.633008	0.114
WBGene00015849	C16C8.11	WAGO	302.9	310.389	292.2	367.64	280.288	352.215	0.142986	0.299	418.639	345.828	374.512	0.329995	0.014
WBGene00007487	C09G1.5	WAGO	16.614	15.243	9.153	15.203	19.311	12.191	0.17556	0.822	11.546	15.475	11.139	-0.0965884	0.867
WBGene00022031	Y65B4A.8	WAGO	603.077	609.824	647.621	740.112	666.071	650.23	0.144201	0.136	640.518	628.354	579.731	-0.00925705	0.953
WBGene00019122	F59E12.6	WAGO	888.269	1132.48	995.516	997.923	1254.04	1092.93	0.149057	0.226	1014.78	896.891	806.907	-0.149754	0.241
WBGene00206535	M162.15	WAGO	0	1.061	0	0.742	0	0	-0.118025	NA	0	0	0	-0.436873	NA
WBGene00020318	T07F8.1	WAGO	3.54	5.22	7.935	3.371	5.223	9.773	0.117555	0.905	2.849	1.792	6.573	-0.470517	0.624
WBGene00219315	F07E5.12	WAGO	25.577	19.85	29.534	26.767	22.388	32.74	0.122927	0.779	36.914	35.004	23.388	0.334527	0.444
WBGene00015199	B0454.8	WAGO	4.422	5.221	3.402	5.048	2.616	6.523	0.099194	0.919	0.949	0.896	1.876	-1.25538	0.167
WBGene00022311	Y77E11A.8	CSR-1, WAGO	0	3.134	1.135	0	2.629	2.181	0.103566	0.96	1.894	0	1.872	-0.103454	0.951
WBGene00008995	prde-1	WAGO	551.325	622.016	620.122	641	665.209	658.767	0.131553	0.192	599.884	535.777	559.555	-0.0811393	0.486
WBGene00019611	K10B3.5	WAGO	336.047	318.934	356.021	398.042	378.583	328.836	0.128498	0.35	240.909	232.642	202.26	-0.578979	0
WBGene00019636	gsto-3	WAGO	154.766	162.443	137.22	145.101	182.78	175.608	0.146983	0.498	160.042	146.49	163.454	0.0482496	0.838
WBGene00007813	jmjd-3.3	WAGO	34.151	49.877	57.01	46.319	66.527	42.837	0.139698	0.731	84.281	56.853	70.044	0.572361	0.057
WBGene00011291	R102.4	WAGO	637.837	679.974	692.489	734.044	729.418	729.81	0.125495	0.147	933.735	944.965	919.896	0.476687	0
WBGene00044268	T27E7.10	WAGO	18.087	16.781	18.409	17.615	18.078	22.51	0.121057	0.831	32.43	15.41	21.938	0.370957	0.473
WBGene00021417	nhr-236	WAGO	6.166	6.27	3.41	7.509	5.283	4.373	0.0975951	0.919	3.782	0.898	5.606	-0.504352	0.576
WBGene00008110	C46C2.2	WAGO	1078.68	1155.98	1128.6	1193.11	1201.66	1251.76	0.116561	0.117	1285.62	1248.72	1255.91	0.17229	0.017
WBGene00013603	soem-1	WAGO	128.684	111.577	109.543	135.105	111.532	131.877	0.112869	0.595	143.011	118.246	132.751	0.170301	0.448
WBGene00001745	gsa-1	WAGO	78.616	80.006	62.077	86.26	69.608	83.149	0.11355	0.686	58.414	71.507	63.079	-0.190705	0.493
WBGene00006513	rimb-1	WAGO	177.732	205.259	180.089	184.728	228.197	200.377	0.122632	0.512	171.646	161.602	155.147	-0.204123	0.247
WBGene00006714	ubc-19	WAGO	84.582	99.271	95.471	90.149	108.252	104.918	0.117683	0.638	115.36	106.86	125.229	0.311853	0.146
WBGene00007982	pxd-1	WAGO	320.987	352.947	310.771	347.335	388.667	330.56	0.114868	0.407	379.56	363.929	344.268	0.143178	0.286
WBGene00013376	Y62E10A.6	WAGO	750.972	803.144	814.763	858.8	851.087	844.822	0.108822	0.227	732.883	654.636	668.235	-0.204259	0.022
WBGene00022691	math-50	WAGO	1.766	0	0	0.838	0	1.09	0.0482233	NA	0	0	0	-0.667816	NA
WBGene00001335	F35A5.8	WAGO	223.884	236.292	216.948	259.179	230.934	237.92	0.104139	0.5	223.771	187.293	197.562	-0.153148	0.343
WBGene00004198	prx-13	WAGO	165.806	171.34	185.154	195.727	204.128	162.614	0.106306	0.531	304.77	296.189	280.653	0.751903	0
WBGene00013249	Y57A10A.4	WAGO	114.988	127.388	107.73	117.814	146.462	115.213	0.115317	0.653	124.342	89.624	96.65	-0.171102	0.471
WBGene00022416	ergi-1	WAGO	26.464	32.386	28.394	30.126	26.325	37.095	0.0973855	0.804	53.015	43.077	68.308	0.891397	0.007
WBGene00001680	gpb-2	WAGO	223.768	250.125	239.766	276.702	268.901	223.754	0.107981	0.532	329.466	299.834	407.89	0.537488	0
WBGene00008366	tpra-1	WAGO	442.746	385.276	316.453	309.566	491.801	436.28	0.11263	0.735	273.685	415.293	357.213	-0.129185	0.691
WBGene00021886	Y54G2A.21	WAGO	350.592	361.214	370.623	416.507	403.192	340.854	0.100272	0.529	438.907	307.271	325.916	-0.0138026	0.945
WBGene00000224	atgp-1	WAGO	660.223	787.046	806.796	792.594	833.718	787.24	0.0985021	0.322	979.255	998.902	916.869	0.360623	0
WBGene00015404	nstp-4	WAGO	1254.21	1315.15	1417	1405.78	1420.99	1437.97	0.097315	0.203	1248.4	1253.39	1319.18	-0.0610831	0.491
WBGene00020517	hpo-8	WAGO	2811.59	3275.19	3072.49	3243.45	3284.44	3273.22	0.0976814	0.15	2971.4	3031.19	3088.3	-0.0108091	0.914
WBGene00219241	Y116A8A.150	WAGO	2.659	2.327	2.635	0.54	3.545	6.095	0.311431	0.957	1.283	2.112	3.774	-0.0627418	0.974
WBGene00010177	F57A8.1	WAGO	236.322	278.091	231.888	246.11	298.141	258.026	0.10394	0.54	319.507	309.471	277.553	0.279577	0.052
WBGene00013159	Y53F4B.12	WAGO	28.381	41.758	37.405	46.194	30.015	37.034	0.0725231	0.831	45.531	34.959	23.467	-0.0475898	0.935
WBGene00010587	sol-2	WAGO	37.186	54.428	53.452	55.521	48.633	49.102	0.0776712	0.793	49.406	42.241	51.573	-0.0180997	0.98
WBGene00012018	T25C12.3	WAGO	12389.5	12641.1	12954.5	12787.7	13896.1	13849.2	0.0936514	0.086	12958.7	12987.9	12347.1	0.0116711	0.867
WBGene00018663	math-31	WAGO	0	1.049	0	0	1.401	0	0.120266	0.983	0	4.537	0.911	1.06104	0.413
WBGene00016131	C26B9.1	WAGO	214.589	224.001	217.128	240.972	239.37	216.359	0.0870776	0.575	231.9	241.652	239.015	0.119426	0.449
WBGene00021008	W03F11.5	WAGO	10.574	16.719	11.365	10.02	7.918	22.946	0.0751015	0.91	10.403	16.162	14.02	0.0652381	0.927
WBGene00012640	Y38H8A.7	WAGO	426.048	439.83	419.115	490.314	413.367	453.909	0.0791076	0.497	477.104	438.864	417.306	0.0530911	0.702
WBGene00010309	rpn-6.2	WAGO	509.465	501.247	528.762	519.307	542.983	569.714	0.084048	0.457	427.743	389.004	407.902	-0.329348	0.001
WBGene00013348	fbxa-106	WAGO	283.722	211.702	269.069	277.241	260.575	271.605	0.0820739	0.61	281.668	268.262	278.963	0.116244	0.483
WBGene00044217	F23D12.9	WAGO	5.285	4.18	3.41	8.341	2.643	2.187	0.0266523	0.955	3.781	5.389	2.803	-0.0843933	0.937
WBGene00012033	T26C5.3	WAGO	2443.75	2456.82	2490.9	2596.12	2717.19	2491.73	0.0785142	0.239	2453.41	2278.22	2313.86	-0.069132	0.324
WBGene00016585	oac-59	WAGO	189.341	158.87	342.68	388.559	164.785	174.782	0.075411	0.909	491.615	245.441	356.056	0.659614	0.256
WBGene00018193	F39C12.1	WAGO	3521.48	3628.86	3717.92	3460.23	3929.87	4099.53	0.0801894	0.295	3077.49	3124.26	2925.29	-0.251827	0
WBGene00185077	F58D2.4	WAGO	18.408	11.505	12.539	14.868	17.377	13.209	0.092272	0.905	21.64	33.308	34.395	1.02266	0.026
WBGene00016906	C53D5.5	WAGO	292.343	333.54	314.296	333.288	336.054	319.722	0.0729016	0.576	455.839	442.887	422.763	0.489832	0
WBGene00018572	lin-42	WAGO	48.341	70.989	65.329	91.159	46.057	57.453	0.0749732	0.849	38.71	63.679	42.256	-0.345981	0.347
WBGene00018760	irg-3	WAGO	81.899	49.359	114.801	77.194	89.723	87.892	0.0498151	0.811	129.065	149.493	137.827	0.751788	0.002
WBGene00017777	F25B5.6	WAGO	2487.23	2510.61	2424.06	2692.73	2697.52	2424.23	0.074332	0.347	2685.38	2378.92	2347.97	-0.0018712	0.982
WBGene00007886	ethe-1	WAGO	192.739	182.906	177.417	199.87	176.054	204.69	0.0697687	0.684	236.138	249.776	279.105	0.465896	0.001
WBGene00004035	pkd-2	WAGO	0	1.044	1.134	0	1.307	1.086	0.0586931	0.98	9.494	10.753	8.448	2.61379	0.008
WBGene00014922	Y57G11B.4	WAGO	0	1.045	0	0	0	1.096	0.018076	NA	0	0	0	-0.431177	NA
WBGene00044995	Y105C5A.28	WAGO	3.518	4.181	0	3.327	2.651	2.191	0.0620241	0.971	2.832	2.696	0.933	-0.177411	0.873
WBGene00018085	ttr-20	WAGO	47.091	60.063	65.427	67.628	46.627	63.477	0.0417152	0.832	97.053	117.007	111.681	0.904815	0
WBGene00022177	Y71H2AM.12	WAGO	56.413	48.064	73.858	60.155	72.53	54.611	0.0695878	0.832	86.084	96.063	98.172	0.64377	0.009
WBGene00044092	srbc-71	WAGO	0.881	0	0	0	0	1.093	0.0767302	NA	0	1.796	0	0.305403	NA
WBGene00008527	set-8	WAGO	0	0	1.135	0	0	1.09	-0.0157865	NA	0	0.897	0	-0.0855234	NA
WBGene00017899	F28C10.4	WAGO	0.882	0	0	0.838	0	0	-0.0164454	NA	0.947	0	0	0.0239564	NA
WBGene00022723	ZK380.2	WAGO	0	0	1.194	0.881	0	0	-0.111898	NA	0	0	0	-0.483364	NA
WBGene00014987	ZK637.6	WAGO	405.162	447.269	467.213	427.926	487.508	464.687	0.0645026	0.628	379.058	358.351	342.863	-0.288029	0.013
WBGene00006750	unc-10	WAGO	138.03	174.238	135.285	159.592	152.92	154.029	0.0595543	0.769	135.874	131.798	126.566	-0.181693	0.364
WBGene00003970	pek-1	WAGO	2512.49	2436.47	2588.22	2623.03	2713.27	2524.89	0.0606998	0.356	2413.78	2339.55	2398.66	-0.0756481	0.254
WBGene00001196	egl-30	WAGO	447.518	396.517	352.33	413.063	399.483	435.79	0.0611984	0.682	331.067	357.884	320.798	-0.243994	0.05
WBGene00008937	srt-43	WAGO	3.53	3.134	2.271	2.513	1.315	5.452	0.041112	0.974	2.841	1.794	5.617	0.151012	0.906
WBGene00018199	F39E9.7	WAGO	68.574	64.814	43.243	75.62	55.738	51.522	0.0493352	0.874	93.415	80.005	106.298	0.654327	0.016
WBGene00018862	wago-2	WAGO	3503.61	3874.95	3844.85	3742.89	4072.81	3852.78	0.0560909	0.519	3187.44	2738.08	2659.96	-0.386422	0
WBGene00007985	swah-1	WAGO	743.048	860.691	940.67	871.132	893.828	873.94	0.0525452	0.664	578.651	462.108	510.68	-0.712637	0
WBGene00007941	C34F6.7	WAGO	201.659	216.144	183.715	202.782	207.955	214.14	0.0546967	0.767	244.872	219.586	231.757	0.209951	0.18
WBGene00021487	comt-3	WAGO	199.4	188.696	181.384	208.459	220.176	163.332	0.0555844	0.782	326.07	313.137	301.613	0.721286	0
WBGene00000622	col-45	WAGO	5.168	11.41	10.481	8.889	10.871	7.758	0.0218634	0.961	8.715	9.011	6.221	-0.157672	0.898
WBGene00009247	bath-45	WAGO	69.85	49.079	45.37	55.496	52.357	63.076	0.0560697	0.893	68.315	72.61	69.41	0.350692	0.244
WBGene00015492	lnp-1	WAGO	511.253	514.387	546.204	570.367	537.035	512.309	0.0431972	0.684	541.58	532.677	555.17	0.0518096	0.655
WBGene00012568	fbxa-212	WAGO	85.464	90.911	98.881	92.655	102.969	88.523	0.0453767	0.869	83.211	79.022	68.222	-0.253268	0.304
WBGene00010734	parn-1	WAGO	625.917	690.262	659.055	690.984	658.603	684.169	0.0420601	0.688	630.881	554.919	560.828	-0.177165	0.076
WBGene00012610	Y38F1A.8	WAGO	70.554	58.507	57.932	54.366	68.486	72.033	0.058716	0.895	77.61	63.726	68.29	0.162372	0.607
WBGene00015022	B0205.8	WAGO	300.33	352.738	355.285	326.13	375.165	339.779	0.0459373	0.767	290.574	285.001	294.409	-0.21226	0.117
WBGene00016269	C30G4.4	WAGO	174.494	149.048	114.482	139.349	142.021	170.381	0.0442196	0.882	295.163	240.018	161.418	0.665671	0.002
WBGene00003017	lin-31	WAGO	13.248	8.356	9.08	9.228	13.125	9.803	0.0617075	0.966	9.478	12.557	16.864	0.314852	0.651
WBGene00011303	R166.3	WAGO	391.044	464.193	412.053	451.64	391.924	453.023	0.0328953	0.779	426.308	463.056	469.733	0.100672	0.438
WBGene00019789	M116.2	WAGO	102.836	118.134	105.846	120.435	118.18	96.499	0.0358484	0.888	88.676	63.832	64.323	-0.585267	0.008
WBGene00012366	maea-1	WAGO	537.406	553.484	541.144	588.191	543.636	535.299	0.0306363	0.773	602.307	571.111	541.025	0.0709416	0.535
WBGene00017606	ets-6	WAGO	1435.75	1392.71	1323.95	1451.33	1338.03	1459.31	0.033035	0.722	1121.77	1069.72	969.114	-0.393421	0
WBGene00017461	bath-28	WAGO	480.323	526.546	513.884	556.064	510.386	480.511	0.0246029	0.834	522.587	429.505	455.979	-0.110838	0.387
WBGene00022231	tyr-6	WAGO	303.499	303.83	253.965	295.592	297.904	284.631	0.0278278	0.885	267.758	288.54	327.603	0.0372509	0.845
WBGene00002151	irk-3	CSR-1, WAGO	90.624	87.146	110.578	101.452	116.589	76.681	0.0312224	0.944	111.483	134.973	131.255	0.385953	0.079
WBGene00012578	ccct-1	WAGO	861.014	882.24	869.564	856.601	906.604	890.731	0.0225013	0.83	752.06	756.267	751.953	-0.208847	0.009
WBGene00009070	F23A7.5	WAGO	19.464	18.794	31.748	19.364	19.605	31.51	0.00931696	0.979	28.482	37.638	24.403	0.357306	0.432
WBGene00012151	VH15N14R.1	WAGO	19.098	15.715	13.751	19.461	15.041	14.495	0.0120642	0.981	13.988	17.177	14.73	-0.0766772	0.894
WBGene00016469	C36B7.6	WAGO	894.932	1005.38	957.813	943.157	995.957	955.468	0.0182695	0.867	930.874	935.324	1057.41	0.03265	0.758
WBGene00019198	strm-1	WAGO	50.281	56.415	47.703	48.533	52.653	55.644	0.0221119	0.965	59.64	47.565	57.078	0.0878645	0.807
WBGene00013464	Y67H2A.7	WAGO	1058.11	1081.28	1124.15	1058.96	1135.52	1109.07	0.0175643	0.876	1038.08	911.918	874.906	-0.208028	0.016
WBGene00002177	jkk-1	WAGO	19.668	26.096	27.397	27.785	23.292	22.335	0.0047468	0.982	20.198	23.355	9.542	-0.44118	0.37
WBGene00014227	ZK1128.1	WAGO	867.109	856.502	863.836	858.643	920.519	841.125	0.0181746	0.882	818.717	714.917	750.275	-0.179802	0.042
WBGene00009018	F21D9.4	WAGO	18.711	18.499	9.61	21.666	10.82	13.938	-0.0115132	0.988	5.143	7.689	5.847	-1.20043	0.041
WBGene00016321	tppp-1	CSR-1, WAGO	1122.54	1223.47	1219.94	1263.72	1205.95	1122.95	0.0107437	0.892	1159.64	1097.61	1118.85	-0.0788593	0.386
WBGene00019301	K02D10.1	WAGO	2686.38	2719.04	2699.11	2763.07	2728.67	2683.07	0.0124507	0.854	2547.32	2498.63	2621.45	-0.0799634	0.188
WBGene00020207	T04B8.5	WAGO	997.265	992.665	1089.76	1007.36	1071.03	1030.83	0.0137543	0.901	1197.83	1351.58	1207.46	0.286495	0
WBGene00014914	Y52B11A.11	WAGO	37.068	37.606	35.199	30.994	46.014	34.889	0.0256407	0.987	23.679	32.3	17.788	-0.556142	0.151
WBGene00016871	inso-1	WAGO	146.393	135.941	162.842	143.711	142.162	161.911	0.00837092	0.968	176.479	163.8	198.262	0.273005	0.125
WBGene00020131	gcy-28	WAGO	4175.48	4223.87	3977.57	4153.22	4035.5	4275.69	0.0101604	0.885	4277.69	4045.46	4173.08	0.0138376	0.856
WBGene00010197	F57C2.5	WAGO	2038.39	2141.22	2239.05	2104.4	2092	2254.69	0.00726786	0.926	2348.24	2424.56	2443.7	0.168953	0.009
WBGene00001177	egl-8	WAGO	1615.33	1518	1517.94	1533.29	1613.56	1535.4	0.0095702	0.936	1590.29	1660.03	1623.04	0.0672506	0.384
WBGene00023404	plr-1	WAGO	160.055	147.235	119.089	146.342	160.954	123.956	0.0162809	0.98	175.55	172.102	152.907	0.229909	0.26
WBGene00011497	T05F1.13	WAGO	224.249	170.261	187.313	218.785	181.281	183.081	0.00326247	0.982	224.546	221.578	269.72	0.297679	0.086
WBGene00012702	ztf-20	WAGO	233.334	191.111	220.095	203.322	207.003	238.293	0.00905714	0.98	202.971	189.18	187.519	-0.15229	0.369
WBGene00045077	Y71A12B.18	WAGO	72.566	67.864	44.214	77.499	52.247	54.309	-0.00453563	0.997	70.272	82.434	82.616	0.344914	0.258
WBGene00005056	sra-30	WAGO	0	0	0	0	0	0	0	NA	0	0.898	0	0.377772	NA
WBGene00005221	srg-64	WAGO	0	0	0	0	0	0	0	NA	0	0	0.935	0.391401	NA
WBGene00010417	clpr-3	WAGO	0	0	0	0	0	0	0	NA	0.945	0	0.934	0.701623	NA
WBGene00012088	T27E7.3	WAGO	0	0	0	0	0	0	0	NA	0.947	0	0.936	0.702805	NA
WBGene00012952	Y47H9C.9	WAGO	0	0	0	0	0	0	0	1	0	1.792	3.755	1.51046	NA
WBGene00013062	Y51A2A.6	WAGO	0	0	0	0	0	0	0	NA	0.933	3.616	0	1.33132	NA
WBGene00018911	F56A4.3	WAGO	0	0	0	0	0	0	0	NA	2.676	1.73	0	1.30373	NA
WBGene00022729	ZK402.2	WAGO	0	0	0	0	0	0	0	NA	0	0	0.909	0.381837	NA
WBGene00020373	gpx-6	WAGO	34.232	23.005	28.475	30.646	37.303	18.677	0.014788	1	46.164	53.978	51.2	0.79893	0.024
WBGene00008667	F10G8.9	WAGO	334.478	419.162	422.802	412.521	368.127	387.882	-0.00971058	0.997	394.035	395.513	371.211	-0.0193121	0.938
WBGene00019142	btb-4	WAGO	186.768	151.135	193.213	164.89	188.523	179.099	0.0037658	0.993	192.219	201.233	193.834	0.144261	0.432
WBGene00022276	nlp-40	WAGO	1641.35	1771.75	1766.22	1556.18	1824.16	1795.35	-0.00101035	0.98	2178.2	2480.9	2338.81	0.433944	0
WBGene00195254	H16D19.6	WAGO	0	2.098	4.602	2.402	4.172	0	-0.0188629	1	3.706	5.439	1.828	0.526585	0.636
WBGene00011131	R07H5.11	WAGO	141.317	174.33	156.009	173.916	128.943	162.183	-0.0202443	0.983	172.273	143.713	137.642	-0.055863	0.819
WBGene00016150	hint-3	WAGO	466.657	486.887	451.064	468.204	436.216	490.328	-0.0101413	0.957	540.276	491.47	548.095	0.169271	0.125
WBGene00020930	hlh-30	WAGO	550.116	411.047	395.036	456.808	462.538	432.813	-0.00429456	0.959	452.93	482.893	446.023	0.0269689	0.898
WBGene00008078	vps-50	WAGO	466.644	479.168	401.188	425.92	461.735	452.563	-0.00726594	0.936	537.79	491.775	469.695	0.154175	0.208
WBGene00013510	Y71A12B.13	WAGO	35.71	48.935	23.023	36.258	26.378	43.896	-0.0148857	0.983	27.851	22.578	27.477	-0.45192	0.276
WBGene00016639	C44B12.6	WAGO	10.213	9.482	5.809	10.727	5.803	8.609	-0.0185933	0.991	6.771	6.918	3.926	-0.46747	0.521
WBGene00021260	Y22D7AR.6	WAGO	99.924	114.866	104.377	115.758	88.338	109.366	-0.0257764	0.963	120.953	110.579	120.382	0.139661	0.548
WBGene00023323	K08F11.6	WAGO	114.633	132.689	121.555	129.602	150.196	86.239	-0.0110601	0.968	85.17	59.243	78.569	-0.718618	0.002
WBGene00006505	lagr-1	WAGO	16.771	15.669	12.489	16.757	15.772	11.991	-0.012364	0.987	20.839	8.075	8.427	-0.248652	0.694
WBGene00000801	cars-2	WAGO	177.483	125.885	116.726	137.284	143.847	136.414	-0.00871804	0.956	168.594	115.914	170.616	0.11476	0.685
WBGene00021834	mab-31	WAGO	447.3	431.29	421.997	425.279	424.312	436.221	-0.016445	0.907	567.274	466.186	449.188	0.188605	0.124
WBGene00012712	ttm-1	WAGO	479.451	504.152	547.426	504.612	514.148	491.58	-0.0195896	0.892	507.462	567.739	577.252	0.1099	0.33
WBGene00013162	Y53F4B.16	WAGO	5.277	7.317	4.551	4.989	6.631	5.479	-0.00329808	0.988	5.663	9.887	8.395	0.419596	0.603
WBGene00001911	his-37	WAGO	1006.62	1096.81	992.075	1021.07	995.525	1030.7	-0.0226249	0.831	1033.78	1127.12	1189.18	0.113914	0.203
WBGene00004313	rbc-1	WAGO	3169.69	3106.45	2886.12	2943.65	3030.51	3058.11	-0.0206065	0.761	2804.11	2793.23	2694.63	-0.143938	0.018
WBGene00017639	F20D6.10	WAGO	63.657	61.611	56.715	58.011	44.51	76.132	-0.0262075	0.958	60.721	43.926	49.709	-0.233361	0.471
WBGene00000022	abt-4	WAGO	870.978	971.781	879.112	843.695	875.157	958.526	-0.0237515	0.818	824.301	874.88	844.136	-0.0977759	0.321
WBGene00021079	W08A12.2	WAGO	91.693	81.637	90.238	92.641	66.088	97.364	-0.0410336	0.924	64.69	73.046	96.309	-0.169343	0.552
WBGene00000407	cdk-5	WAGO	1051.13	1089.71	1122.38	1086.2	1071.07	1031.56	-0.0332391	0.755	1110.07	927.228	969.976	-0.117724	0.208
WBGene00009509	F37D6.3	WAGO	16.617	12.556	10.272	13.156	16.127	9.937	-0.00766804	0.971	14.083	15.32	12.057	0.0669133	0.939
WBGene00010028	F54B11.5	WAGO	246.024	237.167	210.163	248.34	237.144	193.215	-0.030686	0.87	265.922	225.301	250.675	0.097222	0.601
WBGene00022348	lelo-2	WAGO	1570.69	1339.33	1482.94	1436.2	1350.08	1508.07	-0.0327323	0.739	1375.92	1403.8	1336.01	-0.093976	0.291
WBGene00009380	F34H10.3	WAGO	332.046	315.437	264.469	266.711	359.706	272.342	-0.0209541	0.857	302.314	296.894	277.287	-0.0570207	0.743
WBGene00001488	frm-1	WAGO	4520.48	4285.52	4589.27	4134.1	4585	4368.05	-0.0335658	0.615	3676.33	3741.09	3866.14	-0.247442	0
WBGene00018853	sec-22	WAGO	387.138	352.243	421.996	392.87	384.117	353.683	-0.0385575	0.8	425.886	449.294	394.748	0.128593	0.319
WBGene00015350	fbxl-1	WAGO	1172.79	1142.24	1026.33	1129.24	1073.82	1049.67	-0.0387469	0.696	947.876	849.995	872.493	-0.323074	0
WBGene00013984	ZK512.4	WAGO	371.521	410.929	340.899	379.052	322.427	387.564	-0.0446243	0.808	341.75	438.579	447.671	0.128177	0.41
WBGene00015701	C11D2.3	WAGO	20.312	10.445	7.945	14.259	11.814	11.982	-0.0225586	0.962	12.32	17.042	14.989	0.183278	0.812
WBGene00009054	F22D6.9	WAGO	262.958	313.395	328.18	311.494	293.309	269.37	-0.0490887	0.8	258.523	260.22	219.965	-0.291099	0.048
WBGene00017949	F31D5.6	WAGO	3.505	5.23	9.12	4.128	5.35	7.708	-0.0470383	0.971	9.406	15.306	8.364	0.790646	0.267
WBGene00022601	ZC404.1	WAGO	14.123	7.312	11.354	7.541	11.83	13.082	-0.0136085	0.96	21.786	11.663	14.044	0.496567	0.439
WBGene00005078	src-2	WAGO	99.888	99.208	121.383	105.052	107.395	96.821	-0.0508873	0.845	143.237	156.892	148.162	0.480386	0.01
WBGene00018671	F52C6.14	WAGO	0.885	2.088	1.134	2.527	1.306	0	-0.0567216	0.988	0.95	2.688	0	-0.0984921	0.951
WBGene00021246	Y22D7AL.7	WAGO	198.617	199.514	160.081	178.495	185.286	177.668	-0.0437489	0.802	180.938	189.297	159.186	-0.0759784	0.689
WBGene00021340	clc-26	WAGO	193.223	192.434	191.456	192.621	195.609	169.482	-0.049074	0.775	287.694	283.523	254.365	0.514311	0
WBGene00021345	Y37B11A.3	WAGO	221.813	214.014	192.007	207.516	204.743	194.498	-0.049026	0.777	245.268	206.331	253.102	0.16588	0.329
WBGene00015975	cas-2	WAGO	1871.68	1981.8	2215.75	1953.54	1871.56	2021.43	-0.0539074	0.584	1761.15	1500.84	1561.45	-0.331266	0
WBGene00007215	oxa-1	WAGO	1269.88	1298.31	1296.25	1245.45	1266.89	1209.22	-0.0543054	0.517	1195.97	1066.49	1176.58	-0.168113	0.027
WBGene00014915	Y53C10A.1	WAGO	359.819	351.042	375.997	337.891	360.884	349.259	-0.0523308	0.707	351.133	292.605	297.479	-0.20695	0.106
WBGene00004191	prx-1	WAGO	157.09	256.256	183.718	143.708	215.377	217.143	-0.050985	0.822	308.695	247.693	277.147	0.47931	0.015
WBGene00017729	F22H10.5	WAGO	38.025	53.255	58.977	55.511	44.489	42.405	-0.0758761	0.88	84.456	64.538	74.11	0.561034	0.046
WBGene00013736	gtf-2A2	WAGO	153.579	130.715	119.608	114.261	141.28	136.265	-0.0435375	0.805	161.074	179.944	134.026	0.232462	0.277
WBGene00077712	nipi-4	WAGO	48.9	45.263	60.532	51.221	58.183	39.34	-0.0554974	0.877	66.39	83.444	57.336	0.41442	0.164
WBGene00006432	atrn-1	WAGO	1373.76	1381.05	1328.01	1259.12	1445.5	1218.28	-0.0575993	0.486	1364.81	1355.1	1333.39	-0.0104606	0.921
WBGene00010150	F56D5.6	WAGO	259.606	298.804	328.591	275.916	282.161	289.952	-0.0645987	0.688	399.212	402.353	432.537	0.475086	0
WBGene00014811	M162.9	WAGO	143.834	144.162	147.624	150.725	132.842	131.958	-0.0676578	0.765	164.774	179.461	167.548	0.230993	0.195
WBGene00009221	acs-2	WAGO	1782.36	1956.75	1694.18	1769.81	1718.23	1716.18	-0.0621063	0.562	2185.04	1714.49	1745.37	0.0550945	0.63
WBGene00021391	smut-1	WAGO	1848.57	2005	1943.14	1793.85	2008.56	1754.48	-0.0609208	0.493	1787.33	1558.97	1547.43	-0.24416	0.002
WBGene00008819	shw-1	WAGO	180.29	191.572	191.444	187.267	171.126	178.854	-0.0679627	0.736	162.883	158.698	140.68	-0.283542	0.088
WBGene00016162	crh-2	WAGO	1565.07	1419.25	1302.52	1458.01	1351.46	1293.58	-0.0631733	0.518	1245.4	1162.76	1112.86	-0.283703	0.001
WBGene00020852	nhr-228	WAGO	191.996	169.579	199.999	191.859	153.734	188.013	-0.0732995	0.731	241.927	246.117	252.259	0.396788	0.008
WBGene00013805	bca-2	WAGO	1223.98	671.033	699.863	815.465	903.77	756.515	-0.0677204	0.844	789.087	720.112	778.925	-0.181278	0.575
WBGene00016544	math-18	WAGO	48.479	51.199	48.861	40.936	43.521	57.89	-0.0601878	0.858	90.811	71.824	62.641	0.59109	0.036
WBGene00019003	tmed-3	WAGO	1419.58	1320.37	1403.26	1403.05	1247.99	1300.42	-0.0683083	0.425	1388.73	1342.23	1387.23	-0.00873083	0.93
WBGene00010119	F55G7.1	WAGO	15.908	15.665	30.633	16.801	18.345	23.94	-0.0707367	0.921	9.484	23.312	21.563	-0.184985	0.781
WBGene00017419	sec-16A.2	WAGO	1927.44	1862.62	1987.68	1715.55	1947.21	1861.79	-0.0646158	0.409	1914.56	1902.02	1735.01	-0.0575761	0.506
WBGene00020955	angl-1	WAGO	604.589	560.287	591.533	520.913	590.039	571.715	-0.0617713	0.577	553.705	458.617	493.659	-0.221516	0.039
WBGene00009801	ipla-2	WAGO	1404.55	1345.6	1373.45	1295.85	1396.48	1250.01	-0.064808	0.414	1290.49	1212.78	1190.38	-0.158736	0.037
WBGene00003637	nhr-47	WAGO	459.064	447.946	486.49	450.208	425.013	448.901	-0.0735146	0.555	521.092	508.172	460.725	0.096388	0.414
WBGene00020496	spat-3	WAGO	1450.42	1302.65	1412.49	1320.15	1275.45	1370.24	-0.0708328	0.414	869.81	926.785	824.994	-0.667458	0
WBGene00019517	K08B4.5	WAGO	53.079	58.471	43.089	41.246	47.062	59.769	-0.0613405	0.845	51.262	68.11	53.493	0.157844	0.654
WBGene00018044	F35D11.3	WAGO	405.962	434.378	459.295	397.13	410.704	427.209	-0.0733715	0.583	428.991	421.252	357.479	-0.105565	0.437
WBGene00020767	lgc-40	WAGO	47.732	39.683	43.109	46.218	28.817	47.87	-0.0847635	0.859	35.096	30.483	27.193	-0.479423	0.175
WBGene00023382	Y57E12AL.3	WAGO	2.648	6.268	1.135	3.35	5.259	1.09	-0.0394455	0.967	3.788	0.897	0.936	-0.598233	0.582
WBGene00044784	F13H10.8	WAGO	970.005	950.672	924.145	932.746	874.34	887.615	-0.0781285	0.386	854.771	935.1	880.834	-0.0910187	0.307
WBGene00195253	H16D19.5	WAGO	37.875	17.765	26.145	24.192	31.706	22.96	-0.0506856	0.882	31.195	26.943	29.896	0.102596	0.861
WBGene00022450	ubc-26	WAGO	627.575	579.888	564.943	567.45	554.699	557.975	-0.0770075	0.508	618.921	520.209	509.266	-0.104463	0.369
WBGene00003075	lrx-1	WAGO	19.429	12.534	18.16	10.066	21.002	17.429	-0.0448482	0.907	9.477	12.557	11.242	-0.550321	0.335
WBGene00021416	mksr-2	WAGO	15.806	9.41	10.249	9.948	13.309	10.98	-0.0468095	0.918	12.253	28.782	17.695	0.682425	0.241
WBGene00010295	fbxa-193	WAGO	17.647	22.983	20.441	23.442	17.102	16.36	-0.0970192	0.89	19.885	17.947	33.694	0.218072	0.679
WBGene00018658	bath-22	WAGO	62.355	57.507	66.041	61.364	62.53	51.596	-0.0818024	0.789	80.124	75.549	88.488	0.387806	0.131
WBGene00010780	K11H3.3	WAGO	4074.26	4285.08	4012.28	3990.2	3847.85	3823.96	-0.0851963	0.137	4033.67	3896.21	3936.77	-0.0601063	0.326
WBGene00017291	F09E5.14	WAGO	87.039	113.098	90.4	90.437	89.699	93.344	-0.0863672	0.734	122.452	122.82	129.226	0.362927	0.079
WBGene00018797	ept-1	CSR-1, WAGO	2254.38	2359.36	2439.94	2181.24	2236.62	2234.4	-0.0844945	0.192	2329.19	2357.74	2437.36	0.0143642	0.848
WBGene00001837	hda-4	WAGO	204.826	193.099	189.159	184.742	203.63	167.234	-0.0790893	0.64	155.644	135.963	136.56	-0.452674	0.005
WBGene00016622	mafr-1	WAGO	1133.88	1076.16	1183.8	1034.1	1070.06	1093.96	-0.0856156	0.346	944.352	810.587	838.92	-0.387426	0
WBGene00020273	urb-1	WAGO	1195.44	1235.51	1227.78	1193.9	1151.23	1096.22	-0.088292	0.266	1224.07	1205.21	1186.59	-0.0169861	0.862
WBGene00002253	lbp-1	WAGO	1020.2	1048.39	1008.67	994.101	972.024	926.965	-0.0889462	0.325	1438.9	1676.78	1514.24	0.588868	0
WBGene00004270	rab-6.2	WAGO	362.898	376.205	336.477	356.216	346.112	307.224	-0.0911372	0.506	378.127	336.79	379.313	0.0247328	0.887
WBGene00022063	nlp-81	WAGO	35.104	37.798	24.393	28.966	28.826	33.825	-0.0840784	0.841	40.244	34.961	27.866	0.0807806	0.869
WBGene00045272	F59C12.4	WAGO	19.26	24.157	20.947	18.437	20.052	21.984	-0.0858348	0.867	25.913	29.902	39.836	0.550356	0.179
WBGene00011737	sqst-1	WAGO	1785.39	1742.62	1799.42	1589.59	1767	1646.13	-0.090676	0.222	1982.33	1960.75	1787.06	0.10507	0.169
WBGene00017681	slc-17.5	WAGO	175.958	210.935	167.867	160.613	192.397	169.643	-0.0855337	0.619	221.081	242.925	213.864	0.287735	0.079
WBGene00009635	F42F12.3	WAGO	196.468	196.454	197.768	170.263	212.57	173.783	-0.0852726	0.581	279.875	255.034	261.657	0.429507	0.003
WBGene00012898	Y46G5A.6	WAGO	45.929	58.49	56.747	49.501	59.052	42.475	-0.0919627	0.78	65.401	56.504	54.343	0.126802	0.698
WBGene00010040	F54C8.7	WAGO	1050.27	1134.26	1081.21	1022.79	986.516	1037.59	-0.0999705	0.23	1063.28	990.358	1031.08	-0.0821896	0.343
WBGene00012040	T26E3.7	WAGO	25.621	36.739	27.417	27.578	23.95	31.895	-0.102352	0.833	32.534	38.989	45.916	0.376464	0.333
WBGene00018990	klf-1	WAGO	261.715	277.769	260.881	245.522	264.41	239.254	-0.0949662	0.503	278.001	265.341	272.009	0.0266642	0.876
WBGene00008568	F08A8.5	WAGO	12.52	9.601	11.418	8.085	5.636	17.529	-0.0933332	0.902	10.575	16.351	18.219	0.397949	0.548
WBGene00019638	K10F12.6	WAGO	10.47	8.374	6.857	8.185	9.46	6.646	-0.0726757	0.912	8.431	5.413	9.253	-0.137217	0.856
WBGene00007771	C27C12.1	WAGO	365.213	464.896	415.688	405.037	369.851	381.851	-0.106739	0.45	453.474	414.615	411.726	0.0387742	0.786
WBGene00004457	rpm-1	WAGO	1661.26	1805.6	1761.12	1607.96	1663.7	1596.08	-0.102939	0.184	1793.02	1772.61	1578.15	-0.0234106	0.812
WBGene00009665	lmd-1	WAGO	682.379	762.147	637.073	637.426	661.182	640.39	-0.102228	0.337	676.678	597.923	595.89	-0.154041	0.145
WBGene00000270	bre-5	WAGO	532.587	583.597	579.659	531.235	497.627	540.881	-0.11127	0.33	472.306	461.925	514.694	-0.226586	0.029
WBGene00022225	Y73B3B.3	WAGO	7.956	7.31	10.21	9.244	5.239	8.703	-0.120951	0.906	10.434	5.379	9.377	-0.014563	0.988
WBGene00022366	Y92H12BL.5	WAGO	1096.07	1149.96	1108.87	1075.51	997.427	1035.81	-0.109834	0.174	931.694	918.432	929.407	-0.271159	0
WBGene00017582	F18G5.6	WAGO	366.425	337.539	384.218	317.014	344.783	349.859	-0.104901	0.441	382.857	307.151	337.275	-0.0828511	0.578
WBGene00013461	Y67H2A.2	WAGO	1612.56	1754.6	1367.94	1507.43	1345.02	1533.1	-0.110562	0.712	2047.38	1102.3	1580.68	-0.00144095	0.993
WBGene00000803	csb-1	WAGO	834.971	799.662	846.592	767.445	778.753	751.053	-0.111005	0.246	823.76	737.227	694.185	-0.13764	0.151
WBGene00008130	fbxa-140	WAGO	145.579	168.193	168.077	149.845	151.306	143.981	-0.113612	0.572	146.762	148.066	123.538	-0.202462	0.297
WBGene00008426	D2045.9	WAGO	145.484	177.73	152.902	147.93	133.083	158.09	-0.115992	0.573	180.484	165.099	157.141	0.0779753	0.705
WBGene00022726	nhr-249	WAGO	6.106	10.469	6.858	4.908	8.115	8.865	-0.0868899	0.901	6.556	6.316	7.4	-0.183745	0.832
WBGene00000393	cdf-1	WAGO	660.886	632.277	718.322	612.813	649.49	585.18	-0.122509	0.216	669.938	649.844	686.828	-0.00349551	0.984
WBGene00010783	mrpl-36	WAGO	491.996	502.261	536.362	511.2	457.023	431.417	-0.128795	0.342	462.344	557.555	591.13	0.0737264	0.591
WBGene00018704	ztf-13	WAGO	185.467	199.495	204.301	172.804	199.505	169.922	-0.11937	0.45	273.905	283.428	279.185	0.503323	0
WBGene00010433	H40L08.1	WAGO	585.322	603.573	628.384	596.987	501.334	558.987	-0.132709	0.229	597.748	608.67	596.542	-0.0113937	0.942
WBGene00010459	slc-25A32	WAGO	649.677	637.546	672.13	629.185	556.236	605.898	-0.129148	0.233	683.516	747.927	635.263	0.0768413	0.495
WBGene00014998	AH9.1	WAGO	13.257	6.266	12.48	4.2	11.794	14.147	-0.0788614	0.882	9.484	23.312	13.125	0.482975	0.49
WBGene00015955	C18B2.4	CSR-1, WAGO	724.239	719.807	710.992	616.739	730.52	632.797	-0.121995	0.231	701.5	683.852	598.864	-0.118972	0.28
WBGene00002175	jac-1	WAGO	916.564	833.761	828.57	780.254	783.121	800.052	-0.12572	0.147	765.65	763.608	801.661	-0.145676	0.095
WBGene00007600	C15C6.1	WAGO	74.81	80.478	59.138	63.297	63.533	70.051	-0.121383	0.667	55.73	61.994	69.079	-0.196022	0.494
WBGene00007680	maa-1	WAGO	139.176	128.536	159.14	130.152	138.693	121.351	-0.128591	0.518	155.039	167.942	157.899	0.170809	0.374
WBGene00015016	bath-14	WAGO	71.349	78.375	111.399	87.601	87.181	62.316	-0.137587	0.668	66.175	67.357	54.19	-0.469739	0.089
WBGene00021000	W03F9.2	WAGO	331.48	379.014	403.702	339.379	359.691	317.863	-0.131408	0.334	311.112	293.018	314.415	-0.277756	0.03
WBGene00044495	Y54G2A.40	WAGO	23.878	19.84	15.878	15.983	19.624	19.569	-0.105646	0.814	21.827	18.823	18.763	-0.00422391	0.981
WBGene00012867	seld-1	WAGO	496.359	485.771	403.914	425.788	439.257	401.533	-0.129743	0.273	526.118	472.812	497.164	0.109999	0.407
WBGene00021355	Y37E3.17	WAGO	5417.15	5725.47	5740.74	5021.05	5273.52	5086.8	-0.134393	0.014	4635.72	4386.28	4343.69	-0.337	0
WBGene00003911	pak-1	CSR-1, WAGO	912.268	779.526	878.744	706.654	895.365	746.248	-0.130315	0.209	775.651	802.05	764.162	-0.134249	0.228
WBGene00015357	C02F12.8	WAGO	609.584	669.275	702.984	564.948	632.561	607.38	-0.134719	0.214	530.712	454.341	473.984	-0.441045	0
WBGene00021902	oxy-4	WAGO	799.466	788.542	785.315	676.457	692.616	792.702	-0.134514	0.166	584.909	598.177	541.641	-0.459856	0
WBGene00021202	Y17G9B.5	WAGO	1110.57	1229.64	1126.71	1085.27	1042.57	1020.17	-0.139086	0.096	955.176	886.692	880.48	-0.348462	0
WBGene00001496	frm-10	WAGO	3016.26	2921.85	3012.34	2762.36	2675.79	2684.77	-0.139912	0.028	2569.13	2421.82	2270.12	-0.301666	0
WBGene00012107	T27F6.8	WAGO	191.407	136.86	182.869	147.252	179.051	140.761	-0.129293	0.513	134.418	140.905	168.414	-0.202724	0.329
WBGene00014130	ZK892.6	WAGO	61.765	71.037	84.035	57.77	77.613	62.167	-0.132472	0.63	73.86	80.76	74.877	0.0807779	0.777
WBGene00004933	sod-4	WAGO	216.045	273.841	201.689	216.383	209.36	200.66	-0.142146	0.408	228.514	243.144	263.413	0.0876291	0.633
WBGene00007129	B0272.3	WAGO	1250.38	1316.44	1280.31	1159.71	1177.87	1149.5	-0.141644	0.051	1449.77	1359	1452.58	0.147419	0.04
WBGene00014904	Y49E10.26	WAGO	33.453	19.857	30.702	27.498	19.842	28.448	-0.143238	0.783	14.172	19.764	13.072	-0.799055	0.07
WBGene00013009	fbxc-23	WAGO	16.742	21.944	23.867	15.863	23.757	17.484	-0.125201	0.793	28.37	20.653	24.3	0.219456	0.655
WBGene00002081	ina-1	WAGO	1940.43	1908.25	1886.74	1726.28	1739.2	1719.73	-0.145416	0.021	2118.28	2029.61	1967.46	0.0924924	0.169
WBGene00044161	C47G2.8	WAGO	31.708	22.991	25.009	30.863	17.175	22.961	-0.160521	0.762	32.139	37.721	30.829	0.326164	0.463
WBGene00018181	mpdu-1	WAGO	1414.78	1526.04	1480.99	1362.49	1302.1	1320.61	-0.149877	0.044	1455.15	1329.93	1348.45	-0.0971927	0.219
WBGene00019624	rnst-2	WAGO	259.794	265.443	283.08	246.838	245.823	235.125	-0.150817	0.271	442.329	418.555	413.803	0.655197	0
WBGene00044167	C36A4.11	WAGO	38.569	35.562	45.595	33.039	41.437	34.123	-0.137117	0.696	47.044	45.911	55.775	0.306065	0.369
WBGene00010311	F59B2.9	WAGO	29.151	26.111	35.181	26.016	20.99	33.757	-0.157773	0.737	28.439	42.151	37.482	0.249337	0.55
WBGene00013226	faah-5	WAGO	19.457	22.972	19.28	18.508	19.623	17.394	-0.144913	0.779	17.083	14.341	15.949	-0.361316	0.48
WBGene00020630	T20F7.1	WAGO	979.688	949.042	985.147	854.252	882.878	879.746	-0.154926	0.054	1260.2	1154.06	1140.72	0.286633	0
WBGene00004089	ppk-3	WAGO	1673.98	1732.71	1813.67	1554.58	1566.98	1559.9	-0.157098	0.025	1530.2	1399.25	1407.34	-0.267356	0
WBGene00020933	W02D3.4	WAGO	2205.62	2303.58	2302.02	1961.38	2096.41	2055.98	-0.155778	0.022	2161.7	1924.24	1960.22	-0.171812	0.013
WBGene00008622	F09C8.2	WAGO	513.545	489.612	489.601	417.438	476.146	449.342	-0.152278	0.143	580.516	600.179	542.937	0.207084	0.048
WBGene00022377	gpx-4	WAGO	48.511	36.566	26.125	32.627	22.384	44.741	-0.152421	0.717	61.527	49.363	42.102	0.449884	0.251
WBGene00007025	mdt-29	WAGO	991.435	1147.65	1133.68	936.652	937.849	1053.49	-0.160444	0.085	979.16	920.04	885.045	-0.232993	0.011
WBGene00007165	B0391.10	WAGO	293.557	284.032	311.916	283.383	272.237	239.241	-0.161723	0.273	280.858	241.132	283.276	-0.14303	0.344
WBGene00009919	kbrl-1	WAGO	1724.51	1829.63	1727.14	1662.44	1590.72	1466.38	-0.162147	0.041	1635.09	1420.47	1525.37	-0.205125	0.009
WBGene00019434	nmtn-1	WAGO	96.611	78.691	87.46	69.699	88.545	79.332	-0.143642	0.482	235.011	214.439	220.004	1.3393	0
WBGene00020451	fbxa-11	WAGO	35.284	37.61	40.889	31.797	43.441	27.277	-0.146382	0.687	38.813	44.873	54.27	0.271415	0.46
WBGene00022237	Y73B6BL.14	WAGO	49.944	54.543	58.683	53.632	44.516	46.154	-0.173883	0.644	44.47	27.196	39.3	-0.544056	0.087
WBGene00011680	pkhm-2	WAGO	1076.36	1193.31	1099.53	962.463	1053.49	993.525	-0.162733	0.05	969.781	884.275	883.644	-0.29914	0
WBGene00005308	srh-87	WAGO	4.41	3.134	3.408	5.855	1.317	2.183	-0.175377	0.907	7.572	1.795	3.742	0.207395	0.861
WBGene00015553	trxr-1	WAGO	3919.27	3858.79	3973.84	3470.28	3465.61	3541.69	-0.165543	0.004	3778.29	3534.28	3383.93	-0.135718	0.023
WBGene00007626	rnf-121	WAGO	1094.96	1200.14	1197.54	1049.9	1034.68	1019.76	-0.169879	0.053	1052.81	883.54	946.073	-0.276777	0.001
WBGene00019240	adh-5	WAGO	2421	2643.28	2726.95	2215.86	2430.63	2288.5	-0.16789	0.014	2495.82	2558.45	2660.01	-0.0143131	0.886
WBGene00007489	C09G5.7	WAGO	37.088	48.047	32.918	32.706	35.451	37.042	-0.161952	0.694	12.319	18.837	24.355	-1.04886	0.005
WBGene00009713	F44G4.3	WAGO	413.56	393.59	409.119	389.575	310.854	375.517	-0.176394	0.225	346.61	417.702	458.914	0.00820845	0.964
WBGene00002181	kal-1	WAGO	153.07	145.129	158.732	136.415	130.673	137.978	-0.172615	0.342	272.494	237.468	232.785	0.697269	0
WBGene00011761	T13H5.8	WAGO	2550.38	2560.4	2691.35	2208.79	2395.74	2330.01	-0.17	0.012	2194	1928.04	2032.91	-0.341973	0
WBGene00018593	F48B9.8	WAGO	201.78	225.708	230.712	211.216	184.786	184.679	-0.179907	0.277	242.085	249.63	247.673	0.167087	0.278
WBGene00004352	rgs-9	WAGO	294.411	291.518	312.473	265.691	258.461	271.956	-0.17378	0.186	364.208	339.361	353.425	0.233814	0.057
WBGene00195255	H16D19.7	WAGO	6.951	5.238	5.727	4.874	6.821	4.455	-0.127263	0.879	8.4	7.23	0.922	-0.0972908	0.922
WBGene00009583	aagr-3	WAGO	8851.46	9613.85	9197.44	7923.05	8316.6	8296.47	-0.173017	0.001	8443.55	8252.69	8227.95	-0.150381	0.004
WBGene00012904	tiar-2	WAGO	1174.4	1054.49	1096.24	984.014	987.333	975.307	-0.174165	0.029	948.723	872.705	882.544	-0.298031	0
WBGene00044530	F32D1.11	WAGO	42.172	33.457	27.321	28.216	34.558	29.624	-0.151353	0.676	40.548	33.271	31.682	0.0343248	0.961
WBGene00018813	F54D11.3	WAGO	187.216	232.922	194.096	177.803	191.673	174.302	-0.174862	0.313	181.955	171.32	148.947	-0.2889	0.09
WBGene00021939	Y55F3BR.2	WAGO	363.778	369.979	360.225	279.603	379.807	314.358	-0.167452	0.223	203.939	193.198	175.146	-0.931196	0
WBGene00022139	tub-2	WAGO	1467.52	1588.12	1516.05	1314.23	1366.3	1358.67	-0.178533	0.016	2130.46	2432.19	2221.11	0.569049	0
WBGene00077636	Y46G5A.43	WAGO	35.303	40.74	42.012	32.669	35.497	35.98	-0.176085	0.651	41.674	26.02	37.448	-0.162736	0.693
WBGene00009323	best-13	WAGO	189.933	199.484	204.27	197.24	165.273	156.793	-0.192079	0.27	248.379	241.241	235.217	0.286641	0.061
WBGene00011639	ztf-17	WAGO	2104.86	2167.38	2120.86	1788.31	1977.85	1869.84	-0.181755	0.008	1713.47	1620.74	1516.53	-0.398099	0
WBGene00018664	bath-11	WAGO	45.807	58.52	69.338	55.905	54.149	41.54	-0.192532	0.574	54.834	57.476	58.865	-0.0204787	0.976
WBGene00016319	C32D5.12	WAGO	68.832	52.232	49.963	56.109	60.494	34.895	-0.171723	0.566	95.65	100.496	85.183	0.70825	0.008
WBGene00017452	bath-29	WAGO	497.104	562.992	491.291	465.929	452.836	443.533	-0.18713	0.087	424.562	392.271	398.487	-0.351453	0.001
WBGene00010453	fozi-1	WAGO	96.591	84.888	87.021	80.332	84.336	71.45	-0.183229	0.464	109.97	93.581	74.988	0.0523826	0.867
WBGene00194998	C16C4.18	WAGO	102.081	95.257	126.85	107.215	86.499	87.51	-0.203091	0.42	106.793	103.749	100.85	-0.0575553	0.844
WBGene00016273	C30G12.1	WAGO	15.791	14.076	29.404	18.966	12.311	19.431	-0.213423	0.75	18.99	12.651	19.124	-0.211893	0.742
WBGene00013893	coa-6	WAGO	1355.3	1373.89	1378.88	1291.18	1151.62	1144.44	-0.195433	0.01	1229.97	1180.23	1184.73	-0.192343	0.011
WBGene00021186	Y9D1A.1	WAGO	190.743	232.923	222.476	185.342	170.679	208.08	-0.194928	0.308	131.725	190.159	153.626	-0.439985	0.013
WBGene00001556	gcy-36	WAGO	13.272	15.661	18.14	14.316	18.293	8.691	-0.176726	0.775	7.596	10.753	7.509	-0.795062	0.175
WBGene00012569	fbxc-46	WAGO	112.734	135.854	120.502	105.092	97.779	119.188	-0.19495	0.384	96.413	80.833	95.286	-0.433432	0.036
WBGene00077787	T05E12.10	WAGO	23.653	30.336	20.524	24.75	9.37	29.744	-0.213209	0.713	31.972	28.815	36.232	0.367764	0.439
WBGene00018005	nlp-62	WAGO	14.757	11.524	12.605	13.785	10.939	8.92	-0.192891	0.775	10.258	13.561	13.81	-0.0439583	0.948
WBGene00044401	Y55B1BR.6	WAGO	25.989	41.857	13.967	20.403	22.465	24.231	-0.274892	0.72	32.1	20.239	26.201	-0.0567775	0.966
WBGene00044742	Y55F3BR.10	WAGO	38.068	44.023	43.621	41.124	27.547	39.186	-0.215447	0.607	33.478	40.731	31.206	-0.247582	0.523
WBGene00013881	mans-4	WAGO	2060.84	2135.51	2235.74	1873.05	1893.13	1833.77	-0.199775	0.006	1499	1324.07	1289.59	-0.644841	0
WBGene00018241	F40G9.5	WAGO	96.496	99.178	95.209	107.066	65.25	77.078	-0.219564	0.409	174.794	151.4	163.419	0.745213	0
WBGene00019368	txt-4	WAGO	66.482	55.603	98.615	55.526	52.452	81.5	-0.216872	0.5	115.652	118.622	109.21	0.631223	0.008
WBGene00010625	K07C5.2	WAGO	1108.92	1061.58	1024.9	967.561	915.112	890.109	-0.204453	0.008	1115.35	1101.56	1116.4	0.0609083	0.506
WBGene00013321	Y57G11C.31	WAGO	410.442	385.198	394.277	328.43	367.701	341.568	-0.196941	0.07	548.872	591.286	586.144	0.535696	0
WBGene00015868	C16H3.3	WAGO	394.065	384.52	365.61	322.983	333.601	338.835	-0.200393	0.122	432.739	395.373	328.573	0.0156223	0.937
WBGene00015989	C18H2.2	WAGO	1280.79	1160.95	1277.51	1079.55	1071.84	1077.18	-0.203943	0.023	1032.44	841.283	879.862	-0.433292	0
WBGene00012710	Y39C12A.9	WAGO	56.372	59.566	69.342	52.556	54.163	53.573	-0.205426	0.483	68.063	71.849	80.347	0.245839	0.373
WBGene00017070	praf-3	WAGO	1567.04	1831.95	1638.57	1407.25	1619.45	1350.67	-0.202535	0.016	1484.7	1446.87	1466	-0.195895	0.024
WBGene00044218	F23H12.10	WAGO	65.351	83.763	72.048	59.598	51.514	79.894	-0.20844	0.514	70.175	67.7	43.429	-0.282454	0.37
WBGene00010726	K09E9.3	WAGO	445.952	488.849	495.908	403.066	388.894	445.394	-0.209	0.076	551.276	460.773	523.412	0.101736	0.422
WBGene00022017	Y61A9LA.5	WAGO	21.942	15.686	15.947	20.703	11.993	13.185	-0.210891	0.75	23.551	12.596	8.377	-0.251508	0.678
WBGene00012699	Y39B6A.41	WAGO	44.188	35.508	34.037	32.76	40.625	26.118	-0.187546	0.61	55.005	33.175	53.437	0.309025	0.434
WBGene00012717	Y39E4B.6	WAGO	200.332	184.309	157.772	156.767	162.484	152.156	-0.201224	0.227	213.489	192.02	206.018	0.172127	0.347
WBGene00018667	bath-7	WAGO	208.978	201.646	214.713	193.135	176.56	169.211	-0.213496	0.194	196.83	169.653	182.385	-0.187215	0.26
WBGene00008624	crld-1	WAGO	1080.78	1087.86	1087.51	974.319	955.726	879.517	-0.212614	0.017	1088.96	900.344	950.484	-0.147314	0.116
WBGene00020784	tat-4	WAGO	574.203	552.349	558.346	443.763	560.243	458.234	-0.204091	0.06	554.526	519.296	583.41	-0.0238429	0.864
WBGene00008398	D2005.3	WAGO	1080.84	1180.68	1120.69	973.473	975.7	968.426	-0.21298	0.006	1031.07	1061.54	1134.12	-0.0678323	0.455
WBGene00012953	fbxa-216	WAGO	46.82	39.688	38.584	39.448	27.546	40.287	-0.215996	0.579	43.608	34.976	31.862	-0.175175	0.647
WBGene00014041	ZK666.1	WAGO	11.275	7.335	6.879	2.429	8.22	12.28	-0.135838	0.816	6.523	9.948	10.119	0.0547047	0.962
WBGene00014250	ZK1307.9	WAGO	1893.77	1997.35	2009.89	1757.82	1572.85	1734.94	-0.220103	0.001	1665.82	1623.18	1619.41	-0.265555	0
WBGene00010386	H12D21.10	WAGO	130.335	153.623	159.032	147.998	120.752	111.413	-0.219053	0.332	194.034	155.543	251.702	0.438203	0.036
WBGene00012498	Y24F12A.3	WAGO	90.911	83.568	79.479	83.778	63.096	69.772	-0.226352	0.402	118.4	86.131	95.499	0.237928	0.365
WBGene00000443	ceh-20	WAGO	376.09	383.351	380.31	348.691	315.296	310.599	-0.225216	0.051	647.088	610.023	597.483	0.700924	0
WBGene00012337	scyl-1	WAGO	4811.66	4780.88	4959.39	4080.18	4184.49	4193.53	-0.224066	0	3980.69	3569.85	3714.84	-0.369227	0
WBGene00004196	prx-11	WAGO	224.586	165.234	219.894	191.128	158.74	169.314	-0.230661	0.199	273.076	233.966	255.862	0.32195	0.053
WBGene00013507	Y71A12B.10	WAGO	36.592	45.897	33.627	33.491	39.703	26.58	-0.212892	0.572	40.715	30.45	45.107	0.00188819	1
WBGene00022015	Y61A9LA.3	WAGO	1272.02	1283.62	1215.06	1199.03	1074.29	950.474	-0.225876	0.016	1151.25	992.51	1065.07	-0.232585	0.014
WBGene00016635	C44B11.6	WAGO	7.393	5.345	2.446	5.079	0	7.45	-0.227705	0.846	8.633	6.411	5.929	0.398741	0.7
WBGene00017100	E02H9.2	CSR-1, WAGO	45.011	29.249	39.741	31.831	38.127	28.348	-0.207801	0.564	52.093	40.375	39.32	0.204171	0.613
WBGene00004259	pyr-1	WAGO	5441.33	5817.94	5763.43	4639.22	5001.2	4886.74	-0.228663	0	5052.28	4986.43	4866.5	-0.191608	0
WBGene00003038	lin-56	WAGO	669.286	753.951	759.979	662.506	583.865	606.878	-0.236046	0.018	618.593	576.413	628.402	-0.259427	0.008
WBGene00021369	siah-1	WAGO	799.552	587.999	647.958	553.208	611.125	575.928	-0.225726	0.053	640.908	600.835	562.321	-0.173867	0.159
WBGene00044608	glrx-22	WAGO	691.658	657.416	698.37	608.516	516.698	611.736	-0.23689	0.02	619.956	700.187	676.116	-0.036471	0.773
WBGene00003638	nhr-48	WAGO	605.822	549.004	554.919	468.437	486.393	499.817	-0.232669	0.023	453.074	435.01	500.057	-0.300042	0.003
WBGene00020486	T13C5.6	WAGO	212.2	197.521	209.205	175.889	185.11	165.177	-0.232995	0.144	274.044	215.584	252.157	0.260081	0.1
WBGene00022736	ZK418.7	WAGO	78.611	88.778	103.279	72.998	93.165	64.255	-0.229511	0.339	111.849	119.284	126.491	0.398069	0.073
WBGene00008133	efsc-1	WAGO	328.971	340.281	342.412	295.909	287.427	272.741	-0.240143	0.065	269.037	225.437	250.324	-0.440282	0
WBGene00010921	fbxb-4	WAGO	14.993	22.985	12.495	17.565	7.902	16.371	-0.254089	0.691	29.341	20.644	29.936	0.632927	0.205
WBGene00020345	T08B2.4	WAGO	44.121	58.5	90.845	59.453	53.925	49.075	-0.247858	0.541	56.819	36.789	24.337	-0.699929	0.053
WBGene00044541	K09H11.11	WAGO	5.27	1.046	5.693	1.659	7.982	1.098	-0.127551	0.868	2.828	2.698	2.794	-0.406954	0.711
WBGene00022712	ZK355.2	WAGO	290.994	231.812	256.614	213.969	233.001	215.337	-0.233923	0.098	253.88	254.972	251.204	-0.0361543	0.827
WBGene00020090	R119.5	WAGO	216.175	264.184	280.753	223.285	224.331	192.561	-0.248568	0.12	234.244	242.394	215.165	-0.13718	0.444
WBGene00021464	ugt-31	WAGO	73.36	66.836	55.591	60.494	51.094	53.316	-0.243587	0.362	194.437	143.453	179.083	1.38721	0
WBGene00012675	Y39B6A.13	WAGO	662.6	697.33	717.094	615.236	534.036	594.496	-0.251912	0.01	572.517	525.987	562.953	-0.321549	0.001
WBGene00000514	ckb-4	WAGO	218.928	241.335	264.801	207.394	219.419	182.082	-0.250781	0.113	217.816	253.594	213.508	-0.0818287	0.673
WBGene00004361	rib-2	WAGO	858.531	888.469	889.867	736.464	765.148	716.728	-0.249035	0.005	696.171	681.826	596.242	-0.416978	0
WBGene00019735	M02F4.1	WAGO	22.956	26.113	29.515	24.311	24.957	16.346	-0.249783	0.582	29.372	34.088	36.526	0.33609	0.421
WBGene00007984	irx-1	WAGO	89.309	66.83	72.589	68.96	65.434	57.632	-0.248766	0.355	109.122	130.872	87.238	0.511048	0.038
WBGene00007545	C13B4.1	WAGO	2763.01	2858.53	3066.22	2367.08	2564.41	2345.85	-0.255478	0.001	2007.36	1706.06	1811.26	-0.652807	0
WBGene00009437	F35G2.3	WAGO	10.532	16.731	21.643	14.906	11.994	13.186	-0.268682	0.665	25.434	23.392	28.855	0.636328	0.175
WBGene00044258	Y57G11C.51	WAGO	315.517	346.223	269.574	216.03	275.435	292.938	-0.246805	0.085	341.896	340.779	329.812	0.120192	0.477
WBGene00015105	pot-1	WAGO	687.166	641.317	642.957	617.618	497.728	525.439	-0.264422	0.011	652.948	645.764	688.764	0.0116699	0.942
WBGene00020183	T03D3.5	WAGO	201.341	192.188	232.691	163.539	174.614	185.2	-0.257534	0.125	159.208	132.752	159.248	-0.470211	0.004
WBGene00021607	Y46H3C.7	WAGO	183.513	232.964	221.456	178.299	176.313	175.619	-0.265413	0.126	216.824	170.502	174.072	-0.183461	0.322
WBGene00044726	Y53F4B.43	WAGO	7.04	9.407	6.824	3.331	6.62	9.853	-0.204184	0.767	9.445	8.985	14.001	0.431541	0.563
WBGene00005643	srp-2	WAGO	375.068	378.382	398.366	305.094	297.271	354.885	-0.266181	0.022	531.479	514.068	549.86	0.468972	0
WBGene00019243	fbxb-72	WAGO	30.897	38.649	28.382	26.818	26.279	28.338	-0.257413	0.503	45.473	46.65	42.139	0.443606	0.21
WBGene00021353	iglr-3	WAGO	56.812	57.379	59.931	49.123	52.877	43.037	-0.258786	0.398	34.738	36.963	34.569	-0.696846	0.016
WBGene00010935	M163.1	WAGO	81.787	69.121	60.659	65.949	61.212	48.917	-0.26084	0.374	59.803	51.484	42.444	-0.453138	0.107
WBGene00004509	rrf-2	WAGO	336.244	349.143	326.014	275.354	278.73	286.362	-0.26626	0.034	297.53	258.178	262.255	-0.305239	0.014
WBGene00008353	D1025.1	WAGO	152.798	161.892	173.65	134.232	141.735	129.61	-0.266114	0.121	202.833	188.349	188.32	0.245541	0.141
WBGene00004931	sod-2	WAGO	2604.89	2676.91	2784.72	2329.07	2127.95	2221.09	-0.272395	0	2344.41	2341.88	2465.18	-0.173637	0.006
WBGene00021304	nphp-2	WAGO	19.434	22.404	49.707	20.035	25.784	28.195	-0.29588	0.682	7.705	39.781	13.33	-0.567083	0.307
WBGene00021333	Y34D9A.8	WAGO	51.018	62.067	54.236	58.641	29.295	50.095	-0.272244	0.448	47.247	67.852	74.441	0.176902	0.652
WBGene00195070	C16C8.20	WAGO	37.674	35.565	23.944	23.931	25.425	31.942	-0.249067	0.537	20.69	27.013	25.087	-0.402558	0.33
WBGene00013604	Y87G2A.18	WAGO	239.152	283.663	314.207	208.85	240.356	244.685	-0.269494	0.067	266.134	278.724	274.899	-0.0299607	0.9
WBGene00021739	Y50D4A.5	WAGO	148.218	143.429	137.189	132.413	120.481	100.894	-0.275416	0.16	128.256	139.878	130.367	-0.10508	0.625
WBGene00004377	rme-6	WAGO	922.201	1097.95	999.029	840.466	835.752	817.488	-0.275565	0.003	967.567	811.634	856.089	-0.195988	0.045
WBGene00044420	C50D2.10	WAGO	173.135	177.636	236.574	147.717	180.396	156.281	-0.27647	0.184	187.49	123.566	133.911	-0.398166	0.05
WBGene00001639	gly-14	WAGO	44.164	49.089	61.286	53.699	40.678	31.583	-0.288785	0.467	56.872	29.597	39.353	-0.29033	0.457
WBGene00016235	C29H12.2	WAGO	3779.45	3834.59	3689.09	2991.78	3317.22	3035.95	-0.274385	0	3093.98	3041.78	2913.28	-0.32079	0
WBGene00018577	asna-2	WAGO	106.889	127.42	111.216	94.836	106.257	84.934	-0.270058	0.212	94.798	85.198	81.526	-0.397874	0.064
WBGene00019768	M04F3.2	WAGO	151.495	154.663	168.242	145.979	112.299	130.112	-0.286592	0.159	115.324	108.673	90.621	-0.587906	0.002
WBGene00021646	Y47G6A.21	WAGO	348.514	373.129	433.307	302.304	337.547	313.056	-0.276631	0.031	308.868	278.527	274.437	-0.421081	0.001
WBGene00006606	tra-3	WAGO	1173.2	1061.91	1148.7	900.751	978.827	912.775	-0.2769	0	1016.73	963.351	1009.94	-0.178328	0.027
WBGene00009204	pigg-1	WAGO	771.09	876.58	781.133	665.225	648.455	681.13	-0.283607	0.004	659.498	592.551	534.757	-0.442223	0
WBGene00012014	T25B9.8	WAGO	519.417	547.282	579.917	484.234	421.108	439.923	-0.291026	0.006	466.398	458.28	496.646	-0.211853	0.051
WBGene00013894	ZC434.8	WAGO	5802.85	6274.15	6445.43	5010.07	4926.82	5268.38	-0.284651	0	4486.84	4167.96	4211.24	-0.525603	0
WBGene00010011	F53H4.6	WAGO	278.978	275.589	245.898	233.719	215.114	206.147	-0.288191	0.044	190.068	182.718	187.916	-0.511302	0
WBGene00004879	smg-1	WAGO	4140.12	4138.51	4127.12	3218.84	3550.78	3391.22	-0.287913	0	3074.15	2865.12	2575.81	-0.542757	0
WBGene00013202	gid-1	WAGO	1477.93	1288.22	1215.9	1230.11	998.148	1028.04	-0.290038	0.003	1212.27	1145.39	1282.86	-0.129266	0.229
WBGene00044702	F46C3.4	WAGO	62.652	62.679	69.269	51.918	52.609	54.527	-0.286108	0.317	50.19	54.735	43.994	-0.379281	0.185
WBGene00019360	neto-1	WAGO	28.249	14.624	17.029	12.571	11.825	25.068	-0.261778	0.616	19.895	29.605	38.394	0.531079	0.312
WBGene00021372	ugt-45	WAGO	544.309	562.056	547.38	466.986	428.75	452.437	-0.294139	0.003	554.948	495.254	521.708	-0.0730822	0.529
WBGene00011809	T16G12.8	WAGO	3.489	3.141	1.143	2.454	4.057	0	-0.179751	0.881	0	0	1.85	-1.15136	0.301
WBGene00020038	R12E2.13	WAGO	1330.82	1428.04	1512.5	1237.78	1101.91	1127.15	-0.300838	0	1167.98	1108.47	1094.51	-0.341261	0
WBGene00018615	F48G7.4	WAGO	99.708	119.091	120.374	81.216	107.864	88.341	-0.287132	0.168	129.73	134.599	121.677	0.185066	0.399
WBGene00044482	F29B9.12	WAGO	9.642	15.689	10.259	7.434	12.03	9.907	-0.253525	0.679	12.231	9.902	13.014	-0.0166574	0.985
WBGene00010836	M03B6.4	WAGO	178.534	187.978	176.985	147.027	157.221	138.19	-0.294989	0.083	177.361	205.32	235.334	0.184415	0.306
WBGene00015466	hyls-1	WAGO	875.163	889.772	909.773	709.395	732.001	731.624	-0.299307	0	858.727	782.183	762.904	-0.153874	0.081
WBGene00016489	fubl-3	WAGO	870.045	858.113	880.77	715.657	699.118	702.557	-0.300825	0	700.564	731.75	733.272	-0.26836	0.001
WBGene00010226	F58A4.1	WAGO	7.04	13.588	6.824	8.326	13.241	1.095	-0.246903	0.686	34	35.941	39.201	1.88072	0
WBGene00022036	Y65B4BL.4	WAGO	792.448	741.695	691.541	535.965	689.118	588.86	-0.294679	0.007	536.015	453.129	474.589	-0.603586	0
WBGene00021319	Y34B4A.2	WAGO	333.656	316.51	341.745	277.344	268.114	256.17	-0.306246	0.02	298.387	264.665	331.46	-0.148636	0.298
WBGene00016674	C45G9.2	WAGO	889.736	1079.27	958.803	828.626	719.348	813.259	-0.309926	0.004	732.465	589.733	595.817	-0.60943	0
WBGene00194981	Y49E10.30	WAGO	7.604	5.258	13.941	5.469	5.775	10.327	-0.278501	0.745	1.828	6.374	4.499	-0.924601	0.242
WBGene00017885	dip-2	WAGO	3019.1	2832.64	2648.63	2275.03	2287.61	2301.3	-0.308368	0	2638.28	2446.15	2420.07	-0.179702	0.008
WBGene00011066	ztf-15	WAGO	2590.93	2691.99	2747.87	2178.3	2149.81	2144.64	-0.311036	0	2351.26	2043.65	2201.12	-0.283827	0
WBGene00022371	set-29	WAGO	437.896	441.844	493.83	362.114	366.517	378.159	-0.310791	0.005	341.077	307.7	322.16	-0.499178	0
WBGene00004120	pqn-32	WAGO	95.504	58.538	56.68	50.486	61.458	59.766	-0.290773	0.348	18.972	25.103	26.28	-1.54277	0
WBGene00020952	kel-8	WAGO	1070.13	1097.37	1322.35	915.652	936.113	956.442	-0.313213	0	992.601	996.084	1020.5	-0.213594	0.021
WBGene00011900	T21C12.4	CSR-1, WAGO	25.294	23.663	31.627	23.212	26.008	15.9	-0.295148	0.523	15.514	15.729	12.594	-0.835578	0.062
WBGene00012319	ipla-3	WAGO	4067.24	3776.91	4400.69	3327.88	3197.11	3327.49	-0.313531	0	3361.14	3191	3020.3	-0.355115	0
WBGene00012623	fbxa-149	WAGO	64.383	75.222	92.009	71.098	64.53	49.111	-0.321561	0.25	95.596	84.369	94.487	0.241949	0.361
WBGene00012719	Y39E4B.10	WAGO	1193.86	1086.17	1250.99	900.818	963.192	978.154	-0.312798	0	1084.26	984.537	981.972	-0.210717	0.014
WBGene00015485	C05D11.8	WAGO	1649.38	1653.47	1705.23	1298.2	1373.49	1356.95	-0.313753	0	1278.44	1193.82	1195.38	-0.449089	0
WBGene00020988	W03D8.7	WAGO	78.488	64.776	57.934	70.252	38.198	51.299	-0.32732	0.321	87.072	68.215	58.933	0.0891882	0.821
WBGene00007090	B0001.5	WAGO	1170.72	1277.09	1338.38	983.057	1078.42	981.946	-0.314775	0	1120.61	1061.33	1074.03	-0.217475	0.008
WBGene00015429	sor-3	WAGO	492.479	473.043	482.066	411.997	380.918	367.588	-0.318163	0.002	527.531	487.656	484.92	0.0513099	0.692
WBGene00022145	Y71G12B.5	WAGO	13.252	12.531	10.202	5.908	11.737	11.939	-0.258755	0.673	17.111	6.272	12.218	-0.0142809	0.976
WBGene00003142	mau-8	WAGO	841.238	828.686	769.549	684.995	622.111	647.188	-0.319482	0	640.02	635.839	652.164	-0.338977	0
WBGene00001406	fce-2	WAGO	576.976	667.559	597.382	493.824	492.164	488.716	-0.320199	0.002	432.679	390.369	430.476	-0.554118	0
WBGene00018878	glit-1	WAGO	352.193	364.381	368.459	294.799	292.621	281.341	-0.319718	0.004	483.331	474.907	484.404	0.409988	0
WBGene00019513	lido-7	WAGO	358.359	385.455	421.23	330.945	308.883	289.977	-0.324447	0.01	269.013	300.557	287.441	-0.441668	0
WBGene00011145	R08D7.5	WAGO	666.693	748.791	781.622	628.727	518.995	602.554	-0.32752	0.002	491.502	552.538	547.039	-0.46485	0
WBGene00001859	hil-8	WAGO	40.664	39.683	38.569	32.779	35.358	27.195	-0.310155	0.379	40.791	34.067	43.138	-0.0109281	0.976
WBGene00021256	Y22D7AR.2	WAGO	42.516	33.404	44.191	32.914	33.888	29.29	-0.313119	0.39	29.464	29.556	31.01	-0.404192	0.27
WBGene00006922	vhl-1	WAGO	140.026	154.667	158.024	135.931	111.014	111.546	-0.334178	0.083	154.061	174.248	150.39	0.0799937	0.7
WBGene00001485	fre-1	WAGO	1400.53	1371.98	1475.42	1125.14	1191.3	1073.15	-0.32539	0	1124.63	994.053	987.774	-0.451112	0
WBGene00008690	F11C1.1	WAGO	107.029	126.531	133.035	98.058	97.054	96.24	-0.328403	0.142	116.698	173.413	127.486	0.186493	0.409
WBGene00018711	F52G3.3	WAGO	6.195	9.396	20.405	16.852	3.917	6.516	-0.364723	0.699	13.296	12.544	6.573	-0.139047	0.891
WBGene00012798	Y43F4A.3	WAGO	0.874	3.14	1.142	1.641	0	2.212	-0.251126	0.854	4.69	6.311	3.706	1.11839	0.274
WBGene00017990	cec-4	WAGO	1655	1792.26	1752.74	1340.84	1377.11	1421.59	-0.328829	0	1786.12	1757.95	1743.39	0.0240492	0.768
WBGene00018137	bath-41	WAGO	3731.01	3971.86	4090.84	3020.49	3315.17	3059.21	-0.327976	0	3178.04	2802.38	2816.33	-0.422848	0
WBGene00006605	tra-2	WAGO	3052.35	3337.71	3476.32	2493.84	2795.21	2555.94	-0.330636	0	2873.1	2560.14	2647.76	-0.28789	0
WBGene00010550	K04B12.2	WAGO	458	484.476	474.138	381.779	384.78	357.778	-0.33258	0.002	654.631	555.803	587.271	0.343063	0.001
WBGene00019959	R08E3.3	WAGO	617.513	685.045	688.577	559.025	529.214	487.506	-0.336985	0.001	517.34	495.861	546.087	-0.352103	0
WBGene00045043	Y116A8C.48	WAGO	20.681	20.975	24.156	28.046	8.334	13.498	-0.379993	0.553	21.32	18.127	23.777	-0.055306	0.937
WBGene00006364	syd-2	WAGO	684.83	654.373	641.518	500.856	528.161	543.769	-0.332138	0	635.422	586.905	595.952	-0.123257	0.217
WBGene00009354	ilkp-1	WAGO	119.041	119.106	131.78	98.663	85.639	106.981	-0.341689	0.091	130.593	138.234	141.236	0.147469	0.488
WBGene00012644	rabx-5	WAGO	1439.05	1506.46	1534.6	1186.44	1155.32	1203.1	-0.337549	0	1053.92	855.439	863.96	-0.691328	0
WBGene00007609	C15C8.7	WAGO	329.052	390.43	353.054	296.485	264.661	283.436	-0.343631	0.011	282.065	335.551	353.574	-0.142781	0.341
WBGene00013327	Y57G11C.38	WAGO	188.635	20.959	28.474	70.777	50.525	60.136	-0.386304	0.743	47.525	46.501	47.759	-0.735528	0.497
WBGene00012237	W04A8.2	WAGO	254.149	277.874	289.561	212.713	213.045	222.457	-0.340533	0.014	254.75	220.731	231.211	-0.216473	0.14
WBGene00013917	cdk-11.2	WAGO	1031.75	993.965	1067.99	768.088	842.687	839.731	-0.335892	0	865.969	783.166	848.605	-0.308382	0
WBGene00022485	fbxa-63	WAGO	52.894	43.883	43.175	36.771	40.868	33.853	-0.320284	0.289	67.173	76.307	69.197	0.593342	0.035
WBGene00021661	mbtr-1	WAGO	1143.67	1190.99	1174.09	882.428	981.367	909.929	-0.338804	0	936.109	871.427	900.25	-0.373477	0
WBGene00012698	sws-1	WAGO	213.519	189.712	194.531	170.827	134.148	163.051	-0.350987	0.042	183.132	151.288	163.268	-0.262882	0.127
WBGene00019871	R04E5.8	WAGO	329.982	321.675	272.398	244.683	258.434	228.368	-0.335922	0.015	203.816	216.261	184.677	-0.609167	0
WBGene00011206	R10E4.11	WAGO	1134.16	1108.42	1108.82	860.795	860.999	920.296	-0.342737	0	931.22	796.829	862.887	-0.370911	0
WBGene00011261	nphp-4	WAGO	43.401	38.623	46.457	30.382	39.102	32.545	-0.324067	0.345	37.067	43.886	30.07	-0.205529	0.597
WBGene00021877	Y54G2A.12	WAGO	671.854	732.599	718.553	576.911	589.634	505.338	-0.344085	0.001	400.691	361.993	409.076	-0.85578	0
WBGene00001934	his-60	WAGO	6748.18	8022.31	6563.84	5976.42	4518.58	6302.01	-0.344917	0.028	7406.5	7501.33	8149.42	0.112029	0.547
WBGene00008929	F18A11.2	WAGO	45.695	41.369	46.118	36.638	33.722	34.353	-0.338344	0.35	50.685	27.541	43.249	-0.12968	0.732
WBGene00019250	H28G03.2	WAGO	681.741	709.653	728.303	509.232	624.252	540.399	-0.340116	0	593.117	654.074	621.831	-0.181301	0.084
WBGene00010690	K08H2.3	WAGO	339.367	338.537	432.917	304.96	295.383	269.772	-0.351274	0.008	321.638	332.179	331.92	-0.171859	0.24
WBGene00015184	djr-1.1	WAGO	1121.79	1214.9	1288.77	952.441	965.318	930.615	-0.347699	0	1029.6	908.278	887.899	-0.359179	0
WBGene00019125	ddl-1	WAGO	336.712	421.799	373.296	294.052	287.749	306.471	-0.348509	0.007	272.823	240.879	252.508	-0.560998	0
WBGene00015096	B0261.8	WAGO	229.95	240.511	244.899	202.063	170.566	185.694	-0.355876	0.015	313.698	291.496	337.889	0.39726	0.003
WBGene00020564	T19C3.6	WAGO	10.606	9.399	11.345	10.082	6.55	7.616	-0.33416	0.665	7.588	5.379	3.75	-0.80087	0.248
WBGene00195155	W04A8.9	WAGO	18.538	30.293	22.706	20.951	17.082	17.439	-0.350211	0.475	28.42	21.531	29.965	0.153694	0.757
WBGene00019381	K04C2.3	WAGO	989.752	960.47	892.198	728.563	736.749	767.863	-0.347609	0	717.697	695.518	659.82	-0.454811	0
WBGene00016885	fbxb-97	WAGO	65.284	72.084	61.328	59.426	43.427	51.272	-0.36027	0.204	99.411	80.766	83.287	0.401758	0.121
WBGene00219319	H25P06.5	WAGO	1.736	1.048	1.146	0.811	0	2.23	-0.198068	0.884	0	0.904	2.762	-0.056034	0.966
WBGene00009026	F21G4.5	WAGO	50.421	34.457	47.627	26.932	37.919	40.213	-0.32646	0.319	52.207	48.396	60.996	0.280609	0.433
WBGene00011813	T16H12.3	WAGO	745.476	752.866	766.299	622.811	567.412	576.407	-0.357745	0	602.902	554.4	531.98	-0.422222	0
WBGene00004855	sma-1	WAGO	9509.98	10183	10749.2	7423.77	8394.46	7986.08	-0.354809	0	9781.89	9566.24	9038.82	-0.100833	0.153
WBGene00016346	fbxa-120	WAGO	134.998	106.556	120.376	97.954	92.087	92.708	-0.352871	0.081	146.77	125.628	133.84	0.16532	0.464
WBGene00012989	Y48C3A.5	WAGO	50.938	48.217	50.731	39.989	33.957	42.483	-0.356303	0.264	53.919	55.84	45.992	0.0543094	0.886
WBGene00021976	Y58A7A.2	WAGO	12.169	10.474	8.016	4.877	13.632	6.679	-0.255911	0.636	14.005	18.071	13.828	0.53896	0.408
WBGene00009233	F28H6.4	CSR-1, WAGO	985.467	942.688	1064.21	777.518	817.943	738.059	-0.358369	0	787.633	725.592	770.25	-0.389606	0
WBGene00011827	T19A6.1	WAGO	1898.13	1845.93	1869.27	1522.06	1446.93	1401.66	-0.360793	0	1349.23	1348.99	1393.85	-0.455741	0
WBGene00020540	pals-25	WAGO	74.962	84.626	119.274	71.091	77.709	67.669	-0.360972	0.156	123.985	105.015	96.353	0.220259	0.384
WBGene00001025	dnj-7	WAGO	1287.67	1282.27	1358.66	948.101	1036.08	1079.54	-0.35842	0	1433.04	1432.31	1437.32	0.131122	0.091
WBGene00018804	lido-15	WAGO	58.193	53.285	47.716	28.423	50.077	48.038	-0.324345	0.27	65.291	64.632	81.367	0.401844	0.198
WBGene00021626	rft-2	WAGO	1361.88	1250.07	1285.68	995.946	1087.43	954.908	-0.359026	0.001	944.734	754.452	1064.51	-0.49554	0
WBGene00022749	ZK484.3	WAGO	1760.79	1751.64	1793.46	1386.2	1373.4	1371.64	-0.360784	0	1419.55	1316.78	1399.45	-0.359201	0
WBGene00001325	eor-2	WAGO	865.94	891.244	966.03	699.052	780.214	641.284	-0.360421	0	628.439	669.925	697.036	-0.448053	0
WBGene00015552	gldi-4	CSR-1, WAGO	799.287	758.433	824.84	650.582	625.727	573.57	-0.364559	0	1003.61	985.275	1002.47	0.327917	0
WBGene00009659	F43G6.7	WAGO	207.874	204.362	215.681	147.825	152.519	187.842	-0.361181	0.022	170.336	175.536	185.584	-0.239379	0.153
WBGene00018390	F43E2.1	WAGO	566.729	565.985	601.176	429.624	481.75	438.298	-0.360694	0	494.307	540.554	479.275	-0.195156	0.066
WBGene00021423	tftc-1	WAGO	2476.35	2476.17	2448.07	1883.61	1965.22	1899.77	-0.364262	0	1905.22	1690.17	1618.91	-0.504919	0
WBGene00007417	ceh-58	WAGO	261.189	252.806	275.946	211.843	195.985	202.85	-0.369732	0.008	190.338	183.052	187.201	-0.492565	0
WBGene00001995	hpl-1	WAGO	116.125	121.25	129.68	82.379	109.975	94.188	-0.353967	0.086	94.418	98.851	121.3	-0.22067	0.34
WBGene00004148	pqn-65	WAGO	3867.62	3838.74	3752.26	2881.44	3157.26	2845.07	-0.367081	0	2889.45	2891.51	2765.14	-0.422966	0
WBGene00013601	Y87G2A.13	WAGO	1463.24	1449.42	1491.6	1097.17	1220.09	1101.73	-0.365044	0	1098.67	1094.56	1077.66	-0.428877	0
WBGene00002147	ire-1	WAGO	4714.37	4695.61	4766.59	3595.63	3830.6	3537.9	-0.370628	0	3654.4	3461.19	3372.5	-0.434649	0
WBGene00007047	wts-1	WAGO	501.988	507.369	514.562	407.24	413.621	356.047	-0.371949	0	437.96	447.019	437.689	-0.203904	0.059
WBGene00017751	F23F12.3	CSR-1, WAGO	66.339	60.561	60.102	52.174	51.001	41.303	-0.365515	0.225	46.509	31.369	41.287	-0.637184	0.028
WBGene00011597	zim-1	WAGO	2232.38	2429.41	2548.31	1800.24	1913.98	1842.21	-0.375683	0	1817.57	1605.34	1627.88	-0.513255	0
WBGene00006483	dgk-4	WAGO	5497.2	5419.37	5411.18	4198.2	4110.19	4260.84	-0.37735	0	4244.69	3848.96	3672.03	-0.472639	0
WBGene00017767	F25B4.4	WAGO	754.609	761.141	795.793	572.481	622.243	588.204	-0.374053	0	651.525	678.055	609.336	-0.253247	0.005
WBGene00007850	C31G12.1	WAGO	86.109	75.276	87.652	68.894	63.787	58.145	-0.378873	0.119	100.908	109.7	129.535	0.445174	0.048
WBGene00015111	B0281.4	WAGO	61.53	76.316	54.628	51.503	49.123	47.149	-0.374579	0.185	87.739	72.82	68.056	0.244752	0.404
WBGene00022697	cyy-1	WAGO	2129.16	2068.12	1951.14	1537.99	1664.11	1527.44	-0.378304	0	1546.07	1469.32	1479.68	-0.451613	0
WBGene00012103	clec-12	WAGO	78.581	61.627	72.652	54.494	49.91	58.842	-0.376776	0.176	70.116	98.675	66.498	0.142616	0.648
WBGene00013225	Y56A3A.2	WAGO	2441.6	2328.08	2321.29	1818.4	1870.09	1759.78	-0.380001	0	1920.82	1933.27	1947.86	-0.289312	0
WBGene00019786	famp-1	WAGO	1379.83	1292.88	1385.78	1064.31	1031.77	1017.82	-0.381895	0	1169.46	1029.39	1050.72	-0.320423	0
WBGene00022459	Y110A7A.9	WAGO	3402.78	3561.93	3674.72	2584.34	2933.13	2630.51	-0.384783	0	2843.46	2609.3	2690.27	-0.385657	0
WBGene00018439	fbxa-184	WAGO	36.995	39.71	37.512	26.696	30.383	30.613	-0.370135	0.314	27.414	22.453	31.765	-0.469907	0.209
WBGene00018897	zipt-2.4	WAGO	2248.82	2193.06	2241.12	1757.68	1681.24	1662.65	-0.389354	0	1720.47	1597.95	1590.15	-0.44496	0
WBGene00010581	K05C4.4	WAGO	256.369	291.353	228.009	212.658	212.135	167.516	-0.387486	0.016	266.573	212.469	220.384	-0.148779	0.407
WBGene00013509	Y71A12B.12	WAGO	273.698	238.885	296.144	213.191	214.458	188.667	-0.390319	0.006	262.958	284.38	258.095	-0.00586639	0.98
WBGene00044586	Y61A9LA.12	WAGO	13.137	16.738	19.388	12.367	8.037	16.532	-0.3881	0.536	15.981	10.807	8.359	-0.45422	0.46
WBGene00010897	lact-3	WAGO	695.398	722.708	674.004	550.009	519.152	520.303	-0.395765	0	695.991	573.893	641.138	-0.130419	0.221
WBGene00016697	cyp-33C2	WAGO	19.197	3.421	13.333	10.012	4.292	9.802	-0.523048	0.588	45.814	38.178	27.664	1.55758	0.002
WBGene00077756	Y11D7A.19	WAGO	7.909	9.409	10.244	6.642	5.314	8.775	-0.364966	0.606	16.978	11.688	14.913	0.607941	0.331
WBGene00007242	madf-5	WAGO	221.008	255.848	215.53	173.153	191.182	163.165	-0.390461	0.011	161.272	141.646	148.173	-0.614833	0
WBGene00018850	gpx-8	WAGO	6.954	14.664	9.161	13.005	1.363	7.792	-0.424995	0.66	8.403	5.421	4.609	-0.656293	0.413
WBGene00019881	R05D3.8	WAGO	573.332	680.122	675.824	480.232	526.635	456.118	-0.398432	0	438.274	414.64	454.713	-0.560046	0
WBGene00022363	Y92H12BL.1	WAGO	1843.54	1772.89	2091.08	1438.87	1518.86	1364.28	-0.400918	0	1467.04	1299.88	1284.79	-0.494021	0
WBGene00004245	puf-9	WAGO	1611.54	1465.69	1281.77	1079.53	1104.81	1121.12	-0.398832	0	1270.35	1131.36	1050.22	-0.336335	0
WBGene00012029	T25G3.1	WAGO	492.671	545.107	532.819	424.758	338.209	418.153	-0.410251	0	418.955	444.166	425.944	-0.284387	0.013
WBGene00018909	slx-1	WAGO	1602.35	1737.95	1728.45	1268.79	1231.97	1329.65	-0.40385	0	1270.22	1171.29	1191.9	-0.479972	0
WBGene00020407	chil-24	WAGO	74.186	90.869	87.396	64.591	69.566	56.641	-0.398493	0.095	105.202	104.941	94.622	0.268783	0.257
WBGene00022211	Y73B3A.9	WAGO	546.219	586.718	506.648	382.736	414.992	441.843	-0.40264	0	417.983	384.324	368.16	-0.485191	0
WBGene00011388	T02G6.5	WAGO	348.739	369.876	357.919	286.951	255.923	264.261	-0.414174	0	562.641	506.923	491.197	0.534611	0
WBGene00016566	eri-7	WAGO	1669.37	1653.9	1649.82	1261.87	1224.84	1247.5	-0.41305	0	1330	1148	1205.04	-0.432942	0
WBGene00044503	Y73B6A.6	WAGO	5.308	4.177	5.67	5.05	5.23	1.087	-0.337608	0.749	1.898	2.689	0	-1.25877	0.188
WBGene00008728	sre-36	WAGO	3.527	2.09	3.408	4.181	0	2.183	-0.36084	0.788	4.732	0.898	3.741	0.0409252	0.979
WBGene00012624	fbxa-150	WAGO	116.474	110.734	115.831	94.613	77.609	82.887	-0.422954	0.041	125.943	129.215	143.206	0.213977	0.315
WBGene00003582	dcap-2	WAGO	2496.86	2608.81	2372.5	1827.05	1870.03	1902.69	-0.417124	0	2015.22	1694.84	1712.08	-0.463603	0
WBGene00009234	F28H6.6	WAGO	404.539	337.212	368.387	296.693	275.414	258.406	-0.417356	0.001	311.561	306.397	298.633	-0.275568	0.029
WBGene00044200	H37A05.4	WAGO	283.051	262.169	293.76	239.335	175.054	210.655	-0.42292	0.004	366.269	315.93	330.352	0.270405	0.061
WBGene00009769	F46B6.4	WAGO	886.871	927.461	877.266	694.839	674.343	642.488	-0.419527	0	637.962	556.042	555.665	-0.620516	0
WBGene00017422	F13C5.1	WAGO	93.056	77.595	77.855	77.176	42.302	63.444	-0.435895	0.116	87.955	81.887	79.642	0.00559915	0.993
WBGene00007899	C33D9.5	WAGO	53.909	42.818	46.517	33.601	28.829	44.617	-0.410258	0.187	73.025	75.317	85.313	0.694408	0.012
WBGene00016561	eri-6	WAGO	396.078	431.79	458.6	329.544	298.098	328.948	-0.426286	0	338.427	347.965	329.919	-0.339182	0.003
WBGene00017571	jmjd-3.1	WAGO	298.873	251.102	234.444	188.381	199.844	200.777	-0.411529	0.005	313.43	286.426	246.412	0.109088	0.55
WBGene00001629	gly-4	WAGO	972.446	993.635	1052.67	725.856	756.986	771.934	-0.420483	0	778.821	741.462	827.516	-0.362235	0
WBGene00009310	F32A11.5	WAGO	84.917	112.769	117.934	74.901	79.763	80.428	-0.420318	0.062	93.022	97.689	94.777	-0.143326	0.595
WBGene00000938	dcp-66	WAGO	2806.05	2489.1	2489.75	1958.18	1927.52	1923.81	-0.422074	0	2105.24	2027.17	1942.77	-0.357596	0
WBGene00043279	F22D6.8	WAGO	141.77	119.379	128.272	90.846	115.867	86.829	-0.404166	0.047	119.403	144.115	104.032	-0.082734	0.738
WBGene00000770	cpb-1	WAGO	982.117	925.072	917.25	662.695	761.841	684.468	-0.420883	0	667.463	580.679	539.718	-0.658843	0
WBGene00010528	K03D3.2	WAGO	4.367	0	2.284	2.46	1.348	1.106	-0.286271	0.811	7.501	1.803	0.926	0.455063	0.734
WBGene00006776	unc-40	WAGO	7253.89	7412.26	7330.31	5279.36	5723.01	5365.11	-0.426371	0	5678.07	5093.82	5144.91	-0.466645	0
WBGene00016067	clc-7	WAGO	64.332	73.144	55.685	39.249	58.056	48.073	-0.402761	0.158	90.794	59.261	94.41	0.335186	0.27
WBGene00019370	K03H6.5	WAGO	11.431	15.73	19.206	15.037	13.487	5.42	-0.418207	0.527	7.549	9.821	6.53	-0.875941	0.158
WBGene00003607	nhr-8	WAGO	459.855	388.439	453.717	283.425	338.858	346.867	-0.424811	0	407.1	427.578	418.382	-0.0551566	0.709
WBGene00011771	T14G8.3	WAGO	2824.61	2886.5	2998.74	2137.12	2183.54	2131.54	-0.432682	0	2569.19	2558.32	2570.13	-0.178165	0.002
WBGene00195226	ZC404.16	WAGO	40.923	62.245	38.852	30.765	27.357	46.87	-0.425327	0.24	50.889	40.655	60.683	0.0981276	0.818
WBGene00013387	Y62F5A.9	WAGO	17.59	13.589	10.239	11.644	7.955	10.956	-0.404617	0.523	13.215	7.19	9.328	-0.440399	0.482
WBGene00008648	F10D11.2	WAGO	2026	2101.3	2060.65	1545.73	1492.1	1534.9	-0.436162	0	1574.91	1392.62	1539.96	-0.456879	0
WBGene00014801	K08E5.1	WAGO	164.948	143.336	185.047	116.704	127.5	120.157	-0.434104	0.017	151.898	123.949	137.263	-0.254338	0.197
WBGene00019159	H05C05.3	WAGO	0	5.222	2.27	1.679	3.934	0	-0.284702	0.833	0.948	0.897	0	-1.11472	0.354
WBGene00007855	C31H5.4	WAGO	51.425	28.938	50.391	36.836	31.435	27.572	-0.436371	0.23	50.677	51.272	56.485	0.271362	0.469
WBGene00021201	Y17G9B.4	WAGO	268.838	250.779	282.848	213.261	190.314	186.355	-0.44196	0.002	236.689	211.262	217.042	-0.269989	0.063
WBGene00009823	gadr-6	WAGO	411.297	402.89	433.05	316.644	304.652	297.588	-0.439544	0	385.65	364.767	331.294	-0.204891	0.089
WBGene00019266	H35N09.2	WAGO	63.5	75.223	74.97	54.369	50.044	52.386	-0.439394	0.116	66.254	48.467	49.582	-0.373189	0.19
WBGene00013620	fbxa-111	WAGO	0.885	7.309	2.267	5.054	0	2.173	-0.396403	0.782	1.899	4.48	0.939	-0.383622	0.769
WBGene00016216	pals-22	WAGO	84.542	64.793	84.129	67.546	51.545	51.4	-0.44676	0.097	101.13	79.939	81.265	0.166189	0.57
WBGene00008447	E01G4.5	WAGO	179.276	191.141	187.281	164.4	129.955	112.199	-0.45317	0.011	221.768	233.206	197.668	0.225684	0.214
WBGene00000222	atf-6	WAGO	366.339	300.695	308.378	235.823	233.854	248.764	-0.439561	0.001	278.215	273.3	230.929	-0.316934	0.022
WBGene00011970	rlbp-1	WAGO	1872.06	1974.61	1985.93	1418.06	1473.38	1390.66	-0.445553	0	1679.62	1428.79	1541.3	-0.326809	0
WBGene00021131	W10D9.3	WAGO	129.94	148.22	153.332	109.831	89.214	117.306	-0.444187	0.026	78.655	80.938	76.215	-0.863478	0
WBGene00012860	acdh-11	WAGO	1541.74	1598.44	1582.57	1158.12	1207.06	1100.94	-0.445977	0	1528.79	1471.13	1456.74	-0.0836082	0.275
WBGene00021482	gid-7	WAGO	733.122	676.015	830.928	519.66	592.42	532.184	-0.4454	0	1007.15	1001.44	997.562	0.423885	0
WBGene00001583	gfi-3	WAGO	717.789	751.704	684.695	546.006	518.393	510.411	-0.451228	0	649.62	634.346	640.36	-0.162551	0.082
WBGene00017818	F26D11.1	WAGO	170.675	205.914	171.766	150.624	128.512	119.372	-0.457553	0.009	150.131	156.362	165.161	-0.216105	0.25
WBGene00022446	Y110A2AL.10	WAGO	0.875	7.324	3.424	3.29	4.03	1.104	-0.356171	0.745	2.817	3.605	2.783	-0.260767	0.833
WBGene00015638	C09E7.4	WAGO	611.131	559.684	641.892	418.131	465.682	444.625	-0.447546	0	485.918	456.216	486.002	-0.343371	0.001
WBGene00013248	Y57A10A.3	WAGO	368.702	343.874	350.314	273.074	250.27	251.809	-0.453933	0.001	246.493	242.605	308.929	-0.412136	0.002
WBGene00023497	lin-15B	WAGO	2078.23	2076.21	2046.21	1498.43	1601.32	1434.94	-0.45116	0	1562.73	1479.47	1509.35	-0.445808	0
WBGene00000105	alg-1	WAGO	666.967	505.522	566.416	473.03	413.056	383.77	-0.452597	0	407.848	404.433	379.495	-0.543926	0
WBGene00010483	K01G12.3	WAGO	171.466	185.889	191.732	157.955	131.013	108.808	-0.4621	0.016	147.013	112.073	133.139	-0.482221	0.01
WBGene00000912	daf-16	WAGO	1214.79	1016.01	927.436	820.047	733.211	748.204	-0.456061	0	737.698	671.099	612.103	-0.643353	0
WBGene00013440	nrps-1	WAGO	54.954	57.405	33.979	28.736	50.747	29.262	-0.418371	0.227	40.896	46.556	31.032	-0.297815	0.445
WBGene00021531	Y42G9A.1	WAGO	69.709	82.528	101.067	65.31	65.768	52.349	-0.459245	0.078	86.172	69.094	77.688	-0.11935	0.708
WBGene00021264	fbxa-13	WAGO	92.814	79.607	83.145	64.533	50.364	70.051	-0.460199	0.059	84.429	89.994	83.448	0.012804	0.974
WBGene00012632	Y38H6C.20	WAGO	16.811	22.97	18.141	17.683	11.761	11.951	-0.456566	0.427	14.242	8.065	9.386	-0.812319	0.129
WBGene00020100	mks-1	WAGO	20.338	18.796	24.952	13.456	17.012	16.31	-0.430503	0.395	8.54	10.756	14.071	-0.883382	0.078
WBGene00019267	H39E20.1	WAGO	61.737	64.775	63.611	46.841	47.41	43.654	-0.454797	0.097	64.362	62.828	56.131	-0.0517297	0.882
WBGene00022163	Y71G12B.28	WAGO	11.411	5.228	10.251	7.455	5.328	6.591	-0.41784	0.595	3.769	13.494	8.379	-0.0615307	0.946
WBGene00008665	ercc-1	WAGO	1037.67	1093.25	1185.57	848.516	836.654	715.973	-0.46544	0	710.024	720.315	660.622	-0.664728	0
WBGene00012374	W09H1.4	WAGO	55.075	35.412	39.34	28.29	31.019	36.056	-0.433331	0.189	71.427	58.498	51.098	0.470338	0.161
WBGene00003954	pcm-1	WAGO	370.252	321.467	343.107	261.075	222.587	263.979	-0.46737	0	339.882	368.681	323.207	-0.00425445	0.98
WBGene00008476	E03H4.8	WAGO	142.175	143.819	131.753	112.769	81.001	106.217	-0.473697	0.016	226.49	176.326	191.875	0.506447	0.005
WBGene00006384	taf-3	WAGO	749.681	857.397	700.51	650.148	478.127	536.886	-0.470002	0	615.89	617.689	510.423	-0.403379	0.001
WBGene00003509	mxl-1	WAGO	980.277	994.827	1011.43	748.229	753.92	656.563	-0.467744	0	788.132	796.458	867.826	-0.283951	0.001
WBGene00044443	ZC21.10	WAGO	17.577	25.091	31.87	19.099	21.252	13.161	-0.456346	0.34	25.468	21.578	33.556	0.108634	0.824
WBGene00016882	C52E2.3	WAGO	2.645	0	0	0.836	0	1.092	-0.195971	0.874	1.892	0	1.87	0.260476	0.884
WBGene00044675	fbxa-76	WAGO	64.248	65.846	86.433	49.97	46.327	59.106	-0.470799	0.091	57.619	78.166	70.945	-0.0658651	0.863
WBGene00003883	osm-1	WAGO	372.166	399.771	402.153	295.636	300.78	249.363	-0.471764	0	308.066	262.364	278.267	-0.466812	0
WBGene00015647	C09F5.1	WAGO	318.373	311.681	249.568	208.836	233.594	194.12	-0.464739	0.001	243.317	238.863	264.087	-0.236316	0.116
WBGene00020778	T24E12.11	WAGO	90.58	106.624	111.502	76.498	70.286	74.512	-0.474782	0.042	74.565	66.512	89.542	-0.416028	0.077
WBGene00013697	dsbn-1	WAGO	1482.86	1520.27	1638.19	1088.65	1152.72	1103.17	-0.472366	0	1268.53	1201.75	1287.04	-0.304614	0
WBGene00021187	Y9D1A.2	WAGO	265.316	266.269	248.369	180.028	183.148	198.949	-0.470358	0.002	228.716	190.915	170.752	-0.399964	0.008
WBGene00045410	E01G4.7	WAGO	268.839	275.847	295.436	194.658	201.776	208.62	-0.471542	0.001	347.167	267.543	300.119	0.122484	0.44
WBGene00018238	F40F4.7	WAGO	548.004	627.988	638.9	427.462	440.483	435.824	-0.476262	0	600.935	552.043	551.796	-0.0901494	0.455
WBGene00014920	Y53F4B.38	WAGO	19.244	30.344	26.248	22.208	12.091	18.767	-0.491728	0.317	43.194	35.144	25.973	0.444871	0.308
WBGene00019725	algn-14	WAGO	929.115	1008.94	951.963	749.034	667.114	655.63	-0.479618	0	771.46	712.102	686.783	-0.412658	0
WBGene00016263	C30F12.4	WAGO	1396.93	1529.73	1377.27	999.799	1027.61	1062.92	-0.477497	0	790.74	769.453	845.1	-0.838647	0
WBGene00001468	flr-4	WAGO	62.799	73.092	66.908	48.804	51.006	45.653	-0.471133	0.071	75.931	88.73	76.941	0.2492	0.355
WBGene00015451	C04F5.9	WAGO	829.206	822.893	745.29	590.883	552.62	574.355	-0.48014	0	527.445	483.214	472.644	-0.69154	0
WBGene00001836	hda-3	WAGO	1740.62	1788.85	1732.2	1189.33	1338.34	1247.7	-0.478584	0	1397.35	1171.73	1248.19	-0.462671	0
WBGene00010610	K07A1.3	WAGO	64.244	77.344	67.101	55.793	47.658	44.881	-0.484229	0.08	61.394	55.706	69.074	-0.162232	0.599
WBGene00002184	kel-1	WAGO	94.963	89.314	50.519	69.053	48.575	48.096	-0.495059	0.142	74.41	47.51	65.033	-0.324082	0.331
WBGene00007376	C06C3.5	WAGO	63.333	78.396	65.982	52.41	55.666	40.53	-0.474939	0.076	81.19	70.099	86.765	0.194091	0.503
WBGene00010434	H40L08.3	WAGO	55.345	39.557	41.063	29.664	38.345	29.769	-0.463541	0.162	33.534	36.157	35.539	-0.360621	0.322
WBGene00015590	bath-15	WAGO	868.098	920.819	884.418	639.161	611.664	653.653	-0.488592	0	662.583	572.953	608.873	-0.534755	0
WBGene00009299	F31E9.6	WAGO	120.836	119.101	106.771	82.821	82.952	81.843	-0.480672	0.016	138.198	116.676	119.755	0.110819	0.645
WBGene00021658	Y48G1A.2	WAGO	733.756	729.744	698.896	527.19	511.495	501.287	-0.488919	0	593.247	552.969	545.225	-0.353821	0
WBGene00008270	C53A5.13	WAGO	215.922	202.613	242.349	156.903	150.893	161.383	-0.491597	0.001	209.946	252.822	228.222	0.0639837	0.721
WBGene00015576	C07G3.8	WAGO	1.322	0	3.964	0.627	0.985	1.633	-0.407974	0.786	4.91	3.359	5.035	0.976478	0.316
WBGene00023421	rde-11	WAGO	957.261	1104.25	1015.07	676.458	782.31	733.663	-0.48823	0	734.533	610.322	655.367	-0.620412	0
WBGene00003976	pes-1	WAGO	35.053	34.364	26.003	25.845	21.012	20.656	-0.481062	0.213	49.013	52.7	38.893	0.545093	0.131
WBGene00007133	B0284.3	WAGO	29.528	35.618	17.184	18.665	19.123	21.173	-0.461693	0.29	32.653	24.405	40.527	0.23729	0.632
WBGene00011236	R11A8.1	WAGO	649.656	586.47	618.316	423.794	455.932	440.837	-0.48889	0	495.134	434.122	416.886	-0.461275	0
WBGene00013164	Y53F4B.18	WAGO	1439.06	1425.29	1356.3	976.083	976.956	1046.76	-0.492184	0	1401.87	1347.08	1338.03	-0.0463989	0.579
WBGene00021606	Y46H3C.6	WAGO	37.988	43.865	31.775	16.788	41.97	23.953	-0.444362	0.281	13.273	8.968	13.12	-1.6042	0
WBGene00007372	C06B8.7	WAGO	705.569	587.614	628.601	415.859	499.612	456.238	-0.48557	0	904.513	895.297	860.471	0.468508	0
WBGene00016384	cdgs-1	WAGO	1611.7	1503.91	1489.77	1070.59	1116.17	1086.8	-0.492083	0	1140.34	1043.86	1080.98	-0.495774	0
WBGene00014858	W09C5.3	WAGO	6.166	4.18	6.82	1.669	6.605	4.373	-0.366039	0.644	7.563	5.389	2.803	-0.10465	0.921
WBGene00015547	ain-1	WAGO	1281.53	1144.27	1198.24	851.805	855.357	851.452	-0.50174	0	1087.41	1042.93	1014.96	-0.20422	0.008
WBGene00016703	rdl-1	WAGO	44.047	49.114	37.51	26.702	26.412	39.352	-0.485628	0.146	50.108	46.699	54.195	0.204263	0.582
WBGene00019872	R04E5.9	WAGO	44.026	63.75	54.574	39.182	30.409	43.753	-0.507126	0.129	47.25	53.895	36.424	-0.234245	0.525
WBGene00002203	kin-20	WAGO	507.536	444.043	414.278	337.675	309.705	314.329	-0.504806	0	349.048	380.794	323.174	-0.37434	0.002
WBGene00015797	C15F1.8	WAGO	224.305	265.526	250.006	155.48	180.986	186.063	-0.499275	0.001	178.826	156.988	137.109	-0.642317	0
WBGene00018928	F56B3.2	WAGO	220.934	209.913	205.361	143.635	153.33	152.358	-0.498932	0.001	177.342	176.638	169.684	-0.279403	0.072
WBGene00013622	clec-238	WAGO	24.126	31.678	25.563	17.144	16.781	23.532	-0.480769	0.29	22.436	15.806	12.795	-0.642731	0.157
WBGene00015200	lido-13	WAGO	252.232	279.996	278.302	201.574	164.627	199.726	-0.515952	0	220.528	201.949	222.647	-0.327926	0.025
WBGene00004010	pha-1	WAGO	314.154	301.037	291.744	198.633	228.195	214.051	-0.498974	0	294.15	288.687	318.237	-0.00932263	0.951
WBGene00018803	fbxa-24	WAGO	76.899	74.146	49.917	37.812	48.469	56.576	-0.483746	0.104	43.632	41.242	32.818	-0.75697	0.012
WBGene00004175	pqn-96	WAGO	415.217	394.214	388.379	285.816	313.001	244.966	-0.503944	0	245.917	238.392	270.923	-0.663297	0
WBGene00014884	Y39E4B.14	WAGO	35.164	31.362	37.555	30.742	23.892	17.541	-0.510378	0.201	60.385	40.454	41.024	0.435987	0.247
WBGene00017890	F28B4.1	WAGO	4.379	1.046	2.281	0.825	2.679	2.204	-0.298006	0.762	7.521	3.602	0	0.399627	0.761
WBGene00011231	R11A5.3	WAGO	240.429	243.495	236.463	178.472	136.115	188.089	-0.516554	0.002	282.61	313.461	403.544	0.470928	0.003
WBGene00017828	F26F4.6	WAGO	1119.91	1246.68	1154.99	829.987	871.205	768.772	-0.51121	0	873.294	755.253	785.355	-0.544292	0
WBGene00009361	F33E2.5	WAGO	189.438	170.327	192.075	128.557	128.041	130.047	-0.509911	0.001	265.717	279.267	269.16	0.558519	0
WBGene00011399	T03F6.3	WAGO	2752.94	2939.37	2916.13	2075.86	2071.74	1883.68	-0.513073	0	2520.39	2423.45	2356.41	-0.237717	0
WBGene00009793	pkn-1	WAGO	2106.8	1875.64	1862.89	1328.07	1394.6	1376.42	-0.511666	0	1500.17	1395.26	1363.81	-0.456415	0
WBGene00004305	ran-4	WAGO	2770.7	2764.14	2821.36	1934.32	2003.4	1910.38	-0.514656	0	2042.89	2021.35	2041.74	-0.452433	0
WBGene00014874	Y38H6A.4	WAGO	15.872	25.075	12.496	13.378	11.858	12.008	-0.488021	0.393	15.141	20.645	9.353	-0.229588	0.716
WBGene00000812	csk-1	WAGO	2207.56	2708.01	2206.61	1539.19	1843.69	1598.61	-0.515479	0	1803.03	1588.55	1696.45	-0.484971	0
WBGene00018455	fbxc-42	WAGO	227.608	264.309	279.389	177.432	167.136	192.003	-0.521091	0	245.21	223.456	221.782	-0.159116	0.34
WBGene00045366	Y17D7C.3	WAGO	269.184	257.136	232.067	174.724	166.971	188.39	-0.514264	0	272.855	284.879	270.577	0.126758	0.427
WBGene00009468	F36D1.9	WAGO	67.163	69.093	46.863	38.445	37.868	52.082	-0.502315	0.083	56.192	61.355	61.973	-0.0281708	0.93
WBGene00012806	dph-7	WAGO	792.662	830.752	846.196	592.979	577.2	548.917	-0.521869	0	754.823	700.769	721.729	-0.181494	0.043
WBGene00016490	C36E6.2	WAGO	317.335	320.087	371.065	224.013	259.964	220.516	-0.51569	0	326.853	287.647	317.153	-0.113975	0.461
WBGene00022070	Y67D8C.6	WAGO	7.039	10.452	19.336	8.325	10.595	6.569	-0.483342	0.475	14.166	11.681	8.399	-0.0966613	0.924
WBGene00007015	mdt-11	WAGO	814.906	797.95	845.451	603.849	568.427	535.517	-0.524759	0	732.511	735.235	766.56	-0.137662	0.139
WBGene00017402	F12E12.1	WAGO	304.43	336.037	283.452	260.973	155.507	219.391	-0.536919	0.002	236.954	219.246	264.554	-0.356944	0.038
WBGene00019723	fbxc-47	WAGO	545.979	589.232	572.469	397.39	393.677	395.021	-0.524714	0	616.223	630.941	653.052	0.153869	0.119
WBGene00022248	Y73B6BL.27	WAGO	286.642	342.024	330.557	243.676	215.188	203.63	-0.531946	0	286.034	296.169	295.622	-0.127516	0.412
WBGene00004332	rec-1	WAGO	455.208	597.242	453.092	329.089	346.808	367.487	-0.527742	0	323.861	329.605	268.569	-0.705575	0
WBGene00018016	lrr-1	WAGO	2215.15	2273.61	2256.92	1553.39	1575.89	1558.78	-0.524692	0	1659.34	1453.58	1569.07	-0.526561	0
WBGene00021750	Y50D4C.6	WAGO	290.563	363.835	326.218	243.178	209.119	225.487	-0.530898	0	252.917	228.674	220.154	-0.480994	0
WBGene00008283	C53D6.6	WAGO	421.903	409.581	394.432	276.475	310.523	266.474	-0.520908	0	344.091	304.814	314.646	-0.346469	0.003
WBGene00044907	K08E7.10	WAGO	12.263	12.553	5.702	9.073	4.017	7.713	-0.493793	0.502	10.343	7.204	12.076	-0.0390466	0.951
WBGene00000075	adm-4	WAGO	673.47	704.737	755.022	464.178	530.27	486.586	-0.525542	0	503.313	479.367	450.647	-0.572682	0
WBGene00020390	T10B5.4	WAGO	62.251	93.4	75.128	74.191	37.213	47.066	-0.533879	0.087	54.82	78.365	79.778	-0.114361	0.764
WBGene00022420	wdr-4	WAGO	3478.63	3480.63	3580.74	2466.83	2462.33	2363.78	-0.531119	0	2512.58	2170.75	2297.5	-0.594195	0
WBGene00010704	K09A11.1	WAGO	315.697	350.855	352.726	242.234	251.23	210.935	-0.531191	0	325.488	302.071	271.112	-0.181115	0.21
WBGene00018805	F54D10.4	WAGO	81.195	71.034	90.838	59.471	57.85	50.155	-0.529483	0.041	58.721	47.554	52.426	-0.605723	0.018
WBGene00013653	ifas-3	WAGO	9.657	12.548	7.972	6.628	5.327	8.788	-0.482681	0.5	4.711	8.996	9.31	-0.350729	0.642
WBGene00003387	mod-5	WAGO	61.064	37.586	53.282	40.438	30.039	33.669	-0.532057	0.121	48.433	35.84	54.454	-0.128521	0.734
WBGene00007705	C25A1.1	WAGO	1202.88	1331.04	1240.48	878.113	836.433	884.11	-0.537962	0	904.772	918.222	858.725	-0.492621	0
WBGene00021037	fbxa-203	WAGO	262.059	206.844	221.444	175.821	157.858	141.786	-0.535164	0.001	227.26	236.897	219.014	-0.0150094	0.932
WBGene00017887	F28B3.6	WAGO	668.829	624.133	710.218	460.084	444.905	473.765	-0.53795	0	451.839	505.278	505.228	-0.453211	0
WBGene00023491	tsp-21	WAGO	274.052	248.36	253.771	187.877	180.24	165.13	-0.539065	0	245.758	261.566	270.082	0.00226267	0.998
WBGene00015928	C17H12.2	WAGO	3928.89	4153.12	4129.34	2855.34	2820.6	2705.49	-0.542791	0	3191.47	2984.2	3025.18	-0.408266	0
WBGene00013446	Y66D12A.21	WAGO	849.157	901.477	840.871	603.081	579.033	588.26	-0.548962	0	803.163	852.205	791.718	-0.0826269	0.389
WBGene00021892	Y54G2A.28	WAGO	3.943	4.149	5.381	2.224	0	6.761	-0.458873	0.664	4.42	2.623	6.758	0.0284438	0.995
WBGene00018337	F42A9.8	WAGO	492.217	627.269	683.396	450.592	356.448	416.776	-0.557785	0	419.904	478.904	611.854	-0.254661	0.116
WBGene00013244	Y56A3A.33	WAGO	132.274	145.225	136.321	88.637	105.392	89.51	-0.540693	0.005	132.491	145.412	108.503	-0.0981494	0.681
WBGene00020669	T22B2.5	WAGO	1.76	0	1.137	0.833	0	1.095	-0.258979	0.856	1.889	0	0	-0.270442	NA
WBGene00022198	Y71H2B.11	WAGO	466.405	490.122	481.805	321.873	355.624	305.553	-0.54767	0	418.566	411.993	408.192	-0.215027	0.052
WBGene00004056	pmk-2	WAGO	189.573	133.586	175.942	112.173	114.318	113.684	-0.549033	0.002	222.182	215.738	218.467	0.393148	0.022
WBGene00003917	par-2	WAGO	960.682	1110.68	759.688	678.57	728.051	522.061	-0.553008	0	496.638	590.165	519.576	-0.816362	0
WBGene00194675	Y60A9A.3	WAGO	7.821	4.19	10.307	2.437	4.092	8.908	-0.45756	0.534	14.002	10.844	9.216	0.549777	0.468
WBGene00044637	rft-1	WAGO	181.788	174.087	174.175	124.953	111.958	121.96	-0.558795	0.001	178.227	173.672	205.308	0.0716891	0.728
WBGene00007943	C34F6.9	WAGO	481.808	460.355	463.457	341.744	316.777	292.932	-0.561536	0	383.95	398.569	376.786	-0.277294	0.012
WBGene00009505	F37B12.3	WAGO	2154.44	2351.97	2233.82	1479.03	1554.5	1534.4	-0.560954	0	1735.05	1727.28	1712.07	-0.381213	0
WBGene00013683	zoo-1	WAGO	859.21	865.328	844.49	572.513	580.893	583.316	-0.56405	0	672.87	684.39	700.646	-0.319628	0
WBGene00022297	Y76B12C.3	WAGO	953.202	1069.65	760.603	690.341	521.943	666.682	-0.56619	0.009	1028.39	688.582	862.236	-0.109828	0.683
WBGene00022721	ugtp-1	WAGO	1136.07	1160.88	1282.09	853.043	781.084	777.663	-0.568885	0	957.105	982.98	1085.58	-0.242099	0.005
WBGene00012985	Y48C3A.1	WAGO	0.851	0	0	0	0	0	-0.360271	NA	0	0	0	-0.360271	NA
WBGene00015885	fbxa-65	WAGO	220.491	220.443	196.511	132.163	155.394	145.148	-0.555723	0	193.087	224.383	191.783	-0.0649467	0.732
WBGene00021515	set-23	WAGO	468.023	475.704	509.327	328.129	342.048	309.666	-0.567031	0	335.34	353.838	342.679	-0.492632	0
WBGene00001522	gbh-1	WAGO	369.138	327.97	384.784	262.519	228.424	233.124	-0.577391	0	341.171	386.589	378.461	0.0319954	0.841
WBGene00003685	nhr-95	WAGO	238.214	247.132	214.753	160.4	149.186	160.883	-0.570458	0	196.841	205.689	215.868	-0.17821	0.262
WBGene00004076	pod-2	WAGO	17246.2	13908.4	16446.7	11575.7	9887.18	10493.2	-0.574864	0	15942.8	16952.1	15982.6	0.0381659	0.703
WBGene00014516	hpo-42	WAGO	516.156	530.694	593.94	386.772	357.848	353.395	-0.578192	0	390.113	311.382	374.367	-0.607516	0
WBGene00020456	fbxa-60	WAGO	440.432	416.796	378.092	258.874	272.101	300.892	-0.568766	0	487.808	433.347	425.998	0.124739	0.363
WBGene00194651	C33D9.13	WAGO	167.915	128.093	157.821	117.48	109.598	76.679	-0.574558	0.003	182.614	207.625	181.893	0.332239	0.095
WBGene00003555	nas-39	WAGO	168.346	151.658	138.738	97.831	101.012	109.935	-0.566568	0.003	152.23	110.05	140.869	-0.185078	0.375
WBGene00010769	asah-1	WAGO	518.166	510.798	576.748	356.146	357.439	359.701	-0.579845	0	925.523	827.168	845.549	0.693293	0
WBGene00022129	lron-11	WAGO	66.929	68.152	29.703	37.142	37.747	35.426	-0.566266	0.12	76.496	82.124	45.033	0.300605	0.45
WBGene00007900	C33D9.6	WAGO	219.73	193.383	202.951	131.076	153.5	130.794	-0.565309	0	295.753	297.852	261.141	0.470462	0.001
WBGene00006415	tag-30	WAGO	1995.04	2100.16	2177.94	1378.49	1440.56	1369.83	-0.582282	0	1361.8	1291.5	1320.24	-0.65836	0
WBGene00013157	Y53F4B.10	WAGO	9.716	9.4	2.27	5.874	5.249	3.267	-0.487795	0.539	9.479	5.381	8.433	0.108626	0.929
WBGene00014888	Y43F8B.8	WAGO	1.656	1.054	0	1.533	0	0	-0.333025	0.819	3.61	0.913	2.662	0.834883	0.534
WBGene00004745	sdc-1	WAGO	1035.7	1070.64	1099.5	745.35	695.642	690.685	-0.588036	0	912.393	921.832	927.509	-0.214913	0.006
WBGene00021679	Y48G1C.6	CSR-1, WAGO	114.041	112.782	106.631	76.491	75.948	69.617	-0.580125	0.004	112.891	121.026	121.915	0.0928993	0.703
WBGene00004208	ptc-1	WAGO	28390	27882.2	27760.2	18079.5	19184.9	18575.2	-0.589628	0	17913.8	16044.6	16654	-0.73142	0
WBGene00019072	fbxc-8	WAGO	10.599	8.356	11.349	5.873	9.185	5.445	-0.502851	0.42	17.062	14.35	11.244	0.455109	0.486
WBGene00019541	K08F11.1	WAGO	22.166	2.272	2.486	4.088	5.952	4.845	-0.742553	0.585	3.364	20.433	8.551	0.240326	0.653
WBGene00017954	F31E8.4	WAGO	350.232	389.861	391.254	247.278	240.986	258.369	-0.597606	0	343.776	332.455	357.471	-0.129861	0.335
WBGene00009277	F30F8.10	WAGO	1235.44	1169.61	1144.88	729.718	853.545	772.644	-0.590892	0	796.996	711.417	736.279	-0.660566	0
WBGene00007331	pho-11	WAGO	1402.18	1434.12	1363.31	881.241	879.86	1011.13	-0.598682	0	3274.8	3502.87	3685.72	1.3164	0
WBGene00008351	cTel7X.1	WAGO	0	1.049	2.3	0.802	1.387	0	-0.291073	0.835	0	0	2.745	-0.144222	0.94
WBGene00015478	mapk-15	WAGO	110.988	84.696	84.149	67.433	68.977	48.415	-0.590561	0.017	76.003	104.923	106.639	0.0389105	0.92
WBGene00019082	pup-3	WAGO	293.609	340.686	340.602	202.894	199.929	237.394	-0.604377	0	297.045	261.993	277.692	-0.219757	0.128
WBGene00019536	rpi-2	WAGO	65.421	50.125	58.986	34.466	54.992	27.192	-0.569259	0.064	40.794	47.513	43.141	-0.401031	0.232
WBGene00011635	mdmh-35	WAGO	818.019	854.248	783.009	538.88	519.532	553.092	-0.606556	0	632.069	713.743	781.475	-0.206599	0.039
WBGene00008695	F11C3.1	WAGO	57.389	53.271	68.112	37.724	48.6	31.602	-0.588006	0.047	42.637	40.368	44.955	-0.473004	0.128
WBGene00044154	Y7A5A.10	WAGO	9.501	5.305	9.255	5.847	5.44	4.474	-0.528478	0.461	11.922	9.659	13.829	0.505267	0.483
WBGene00019863	R04A9.3	WAGO	66.176	62.68	67.002	44.373	42.097	41.446	-0.603097	0.031	51.133	57.43	42.118	-0.3718	0.205
WBGene00019907	R05H11.1	WAGO	451.595	399.983	464.044	296.515	273.891	288.388	-0.613616	0	315.805	340.722	313.122	-0.43904	0
WBGene00000898	daf-2	WAGO	6028.24	5965.94	5608.25	3798.13	3815.4	3895.48	-0.61288	0	3801.3	3493.35	3434.9	-0.714027	0
WBGene00017225	fbxa-52	WAGO	0	1.045	2.272	0.836	1.317	0	-0.293827	0.854	0	0	0	-1.07428	NA
WBGene00019044	F58E1.13	WAGO	26.466	35.52	27.258	19.249	15.793	22.91	-0.597782	0.156	24.616	23.333	24.33	-0.293208	0.52
WBGene00004795	sid-1	WAGO	1632.97	1584.84	1596.1	1074.35	1064.17	1003.43	-0.615073	0	1022.88	855.644	857.27	-0.814566	0
WBGene00004893	sms-2	WAGO	268.549	259.018	276.903	190.514	188.897	143.732	-0.617954	0	189.597	196.403	194.915	-0.46765	0.001
WBGene00003967	pdr-1	WAGO	1633.2	2046.58	2020.98	1222.32	1263.27	1221.84	-0.620327	0	1274.27	1068.76	1197.58	-0.686694	0
WBGene00019938	R07E4.5	WAGO	1029.3	1077.45	1031.6	706.9	703.861	628.808	-0.620999	0	761.668	695.282	692.921	-0.545121	0
WBGene00003011	lin-25	WAGO	871.383	887.331	960.988	579.53	606.383	579.468	-0.62261	0	732.637	690.603	743.128	-0.327764	0
WBGene00021296	Y25C1A.13	WAGO	693.944	737.629	765.7	455.658	494.113	472.703	-0.626241	0	851.665	789.92	851.126	0.181768	0.046
WBGene00010584	K05C4.8	WAGO	4.36	6.281	9.146	4.087	4.061	4.435	-0.548238	0.523	8.426	2.707	7.397	-0.0818627	0.946
WBGene00021863	Y54F10BM.9	WAGO	600.414	644.096	524.685	388.054	379.463	371.111	-0.634445	0	451.373	388.741	374.859	-0.541055	0
WBGene00017556	F18A12.7	CSR-1, WAGO	103.399	101.369	103.762	57.309	76.276	66.306	-0.618666	0.005	98.602	72.524	89.785	-0.23932	0.332
WBGene00002076	imb-2	WAGO	6137.01	5699.84	5717.3	3694.29	3989.09	3596.36	-0.637943	0	4198.63	3610.11	3599.53	-0.6216	0
WBGene00016710	fbxc-52	WAGO	272.906	239.184	290.559	180.361	167.997	165.561	-0.640213	0	254.954	234.992	252.957	-0.111163	0.499
WBGene00012993	dmsr-3	WAGO	40.748	43.916	44.357	34.513	27.301	19.8	-0.641799	0.078	31.951	28.309	29.132	-0.514928	0.159
WBGene00013041	pstk-1	WAGO	120.528	117.068	94.414	74.896	63.594	73.375	-0.640774	0.004	76.482	79.08	88.646	-0.438479	0.048
WBGene00009602	F40G12.7	WAGO	2.645	2.09	4.544	3.345	0	2.183	-0.525914	0.674	1.893	3.59	1.871	-0.246005	0.846
WBGene00219218	Y73B6BL.288	WAGO	118.011	145.261	133.012	70.052	85.902	98.422	-0.633538	0.003	74.668	67.363	83.136	-0.807325	0
WBGene00003915	pan-1	WAGO	1064.2	1081.55	1065.71	717.198	715.603	618.308	-0.646065	0	1227.39	1061.72	1108.67	0.0812854	0.42
WBGene00021483	Y40A1A.1	WAGO	14.986	16.718	11.362	7.521	10.547	9.829	-0.576236	0.336	5.676	12.568	7.481	-0.681395	0.278
WBGene00023498	lin-15A	WAGO	688.337	708.949	709.781	458.036	440.423	443.301	-0.64994	0	516.479	468.675	483.378	-0.51997	0
WBGene00014663	C01G6.10	WAGO	69.874	72.048	60.104	45.438	40.543	42.392	-0.642138	0.019	52.202	70.805	60.99	-0.132792	0.676
WBGene00018094	F36F12.3	WAGO	17.068	20.532	25.595	10.939	12.56	16.88	-0.609725	0.252	23.086	9.898	10.142	-0.521142	0.355
WBGene00194660	W09C5.12	WAGO	9.672	25.088	15.93	17.457	10.612	3.288	-0.644049	0.338	16.044	24.269	13.057	0.0702742	0.919
WBGene00010003	F53F8.6	WAGO	6.295	4.773	7.894	2.699	1.738	9.367	-0.386205	0.499	11.262	5.648	11.704	0.525554	0.523
WBGene00017148	EGAP2.2	WAGO	20.211	19.864	21.627	10.792	13.286	15.357	-0.608556	0.212	14.147	14.386	18.64	-0.366899	0.492
WBGene00019905	R05G9.3	WAGO	570	589.366	627.415	382.229	376.321	372.723	-0.658015	0	396.161	343.044	369.11	-0.687515	0
WBGene00001764	gst-16	WAGO	59.725	80.508	66.038	41.468	45.226	43.907	-0.647442	0.025	35.823	50.364	56.823	-0.519305	0.081
WBGene00012431	Y11D7A.7	WAGO	794.809	738.926	651.623	448.151	493.606	446.524	-0.653435	0	754.781	688.192	699.247	-0.0287232	0.808
WBGene00004905	snf-6	WAGO	2123.84	1920.04	1940.89	1234.02	1306.25	1248.06	-0.659316	0	1453.84	1388.86	1359.38	-0.509888	0
WBGene00009660	F43G6.8	WAGO	237.871	208.994	233.005	138.542	157.124	135.532	-0.653258	0	208.957	200.257	213.994	-0.124969	0.463
WBGene00010711	K09B11.4	WAGO	10.422	4.19	4.582	4.87	2.731	4.457	-0.55964	0.537	11.196	2.712	2.763	-0.174099	0.849
WBGene00020902	jmjc-1	WAGO	279.579	287.398	281.919	189.116	171.558	172.724	-0.667373	0	320.18	282.572	259.092	0.0217626	0.912
WBGene00013755	fbxa-115	WAGO	89.937	89.853	103.382	50.997	56.662	70.963	-0.655944	0.006	76.648	73.607	63.599	-0.400158	0.109
WBGene00018383	F43C11.6	WAGO	31.621	28.23	34.157	18.248	23.94	17.561	-0.628511	0.097	32.054	38.671	35.4	0.169806	0.693
WBGene00007979	imp-1	WAGO	5860	5652.56	5367.21	3532.08	3653.25	3427.8	-0.669293	0	3877.26	3400.29	3568.48	-0.637986	0
WBGene00019316	K02E7.12	WAGO	0	0	1.24	0	0	0	-0.499102	NA	0	0	0	-0.499102	NA
WBGene00016072	C24H12.2	WAGO	26.994	28.273	24.024	22.016	12.22	14.438	-0.671296	0.178	22.442	56.885	28.626	0.431142	0.375
WBGene00013826	Y116F11B.10	WAGO	133.805	106.237	105.727	83.099	70.589	62.061	-0.672995	0.006	125.368	75.369	85.595	-0.269546	0.291
WBGene00001119	dyf-3	WAGO	69.641	72.346	81.643	44.527	39.483	55.409	-0.670197	0.017	26.721	34.77	31.097	-1.24544	0
WBGene00004140	ebax-1	WAGO	2031.69	2012.45	2045.98	1222.89	1358.32	1230.69	-0.675536	0	1754.13	1706.78	1622.47	-0.260541	0
WBGene00007976	C36B1.9	WAGO	707.637	646.332	605.55	432.567	409.287	381.494	-0.678338	0	421.443	401.512	363.15	-0.722831	0
WBGene00017080	lec-12	CSR-1, WAGO	914.588	725.76	798.979	558.219	514.458	447.361	-0.681304	0	900.761	640.045	661.154	-0.147504	0.313
WBGene00013580	Y79H2A.3	WAGO	2431.2	2355.43	2320.62	1416.38	1497.88	1522.84	-0.679309	0	1405.42	1407.97	1258.13	-0.803269	0
WBGene00010477	enu-3.6	WAGO	85.621	101.325	107.859	45.247	76.228	64.315	-0.657586	0.005	74.834	79.848	78.652	-0.333541	0.206
WBGene00022354	Y82E9BR.22	WAGO	211.584	242.725	222.422	158.079	124.253	131.251	-0.70636	0	109.165	152.805	193.428	-0.568363	0.004
WBGene00013685	Y105E8A.28	WAGO	43.97	59.584	40.96	35.753	30.502	21.916	-0.694205	0.041	46.248	43.143	54.097	-0.0100694	0.981
WBGene00003602	nhr-3	WAGO	398.702	410.4	359.593	233.678	254.03	233.866	-0.693392	0	418.363	390.869	371.375	0.0145931	0.939
WBGene00000462	ceh-41	WAGO	218.15	276.784	266.722	155.197	164.056	148.131	-0.700972	0	184.82	171.31	196.747	-0.460045	0.003
WBGene00014118	ZK858.5	WAGO	674.607	645.512	678.814	440.212	404.462	379.166	-0.706447	0	440.624	423.391	492.684	-0.558106	0
WBGene00019729	M02D8.3	WAGO	647.154	719.301	693.658	425.748	446.291	388.637	-0.707196	0	645.036	607.387	607.663	-0.147129	0.157
WBGene00022501	ZC8.6	WAGO	370.681	324.723	341.3	204.566	201.301	229.282	-0.704208	0	287.649	227.626	259.97	-0.417877	0.002
WBGene00021654	Y47G7B.2	WAGO	73.351	89.814	96.44	49.559	62.904	46.795	-0.694605	0.003	112.855	109.39	107.811	0.34287	0.139
WBGene00018304	agr-1	WAGO	185.155	128.392	147.287	85.272	105.525	93.27	-0.692221	0	147.345	150.451	150.38	-0.0399182	0.857
WBGene00015206	B0495.7	WAGO	4489.18	4269.91	4300.32	2620.03	2702.79	2623.99	-0.716428	0	2992.33	2816.61	2710.43	-0.616096	0
WBGene00044222	T16G12.10	WAGO	1.75	4.185	1.141	0.823	4.025	0	-0.360526	0.57	21.609	40.539	59.403	3.62774	0
WBGene00044149	T24D5.6	WAGO	6.004	6.297	6.918	3.184	2.805	5.653	-0.601681	0.511	2.771	0.908	0.911	-1.54962	0.074
WBGene00003373	mlh-1	WAGO	2077.55	2226.01	2235.83	1330.52	1313.2	1315.65	-0.723452	0	1215.33	1049.33	1068.2	-0.971757	0
WBGene00010204	cpr-9	WAGO	22498.2	21988.3	25030.2	14249	14137.1	13723.2	-0.723176	0	33073.5	31107	31375.7	0.458976	0
WBGene00007835	oac-7	WAGO	15.041	24.015	21.543	11.787	10.456	14.125	-0.691981	0.189	10.443	16.13	14.079	-0.542956	0.323
WBGene00011139	R08B4.3	WAGO	175.884	167.253	154.738	91.465	129.962	83.278	-0.702903	0	175.558	167.178	166.958	0.0336474	0.9
WBGene00016935	ifta-1	WAGO	115.138	99.17	121.247	85.225	67.788	47.737	-0.73259	0.003	77.931	67.175	62.015	-0.68817	0.005
WBGene00020349	T08B2.11	WAGO	371.111	377.02	422.105	216.641	258.27	234.03	-0.720664	0	432.383	418.764	438.67	0.140025	0.271
WBGene00016121	ift-43	WAGO	251.864	209.144	255.167	139.094	134.623	157.15	-0.72909	0	172.374	165.55	154.499	-0.537682	0
WBGene00013632	Y105C5A.1	WAGO	409.32	357.209	401.46	229.292	223.373	249.875	-0.730928	0	259.392	271.882	268.656	-0.544381	0
WBGene00020352	T08B6.2	WAGO	5.369	6.371	2.31	1.695	5.062	2.096	-0.524519	0.53	5.763	2.738	7.4	0.148691	0.902
WBGene00001976	hmg-11	WAGO	407.803	453.032	459.79	270.021	272.423	248.232	-0.737872	0	633.152	686.509	696.94	0.609576	0
WBGene00012299	W06D11.1	WAGO	367.004	385.67	388.948	231.528	230.313	222.197	-0.736409	0	252.201	232.702	250.174	-0.633028	0
WBGene00013554	Y75B8A.19	WAGO	328.368	369.586	380.884	197.179	250.693	201.985	-0.728646	0	367.558	358.383	384.978	0.0421599	0.785
WBGene00015639	C09E7.5	WAGO	6.185	8.355	6.808	3.359	5.244	4.354	-0.609614	0.448	3.793	2.69	2.812	-0.985732	0.228
WBGene00077772	T02G6.10	WAGO	17.571	15.683	27.322	9.958	13.293	13.167	-0.689628	0.173	16.03	21.582	14.908	-0.195475	0.754
WBGene00012819	Y43F8B.9	WAGO	160.371	100.865	108.706	73.875	83.016	66.067	-0.722897	0.001	95.72	90.437	85.825	-0.439614	0.059
WBGene00019899	R05G6.5	WAGO	27.289	25.083	25.017	14.164	17.199	15.319	-0.694275	0.097	23.619	29.646	29.878	0.0997355	0.846
WBGene00005191	srg-34	WAGO	15.872	15.672	24.993	8.361	17.128	8.733	-0.677631	0.223	10.41	5.386	10.289	-1.03351	0.071
WBGene00013587	hrg-10	CSR-1, WAGO	285.29	319.795	351.322	200.076	170.553	191.421	-0.763764	0	549.995	514.7	544.489	0.748802	0
WBGene00021751	Y50D7A.1	WAGO	525.916	498.256	441.084	280.947	281.332	307.474	-0.750458	0	243.102	244.905	224.492	-1.03708	0
WBGene00019491	K07E3.2	WAGO	354.875	376.904	351.438	241.774	189.385	205.28	-0.764434	0	316.23	291.205	380.231	-0.132842	0.402
WBGene00014027	tpk-1	WAGO	214.96	193.321	184.134	116.002	126.763	108.211	-0.750244	0	150.332	124.826	136.429	-0.522221	0.002
WBGene00011523	T06D8.2	WAGO	7.961	1.044	3.402	1.683	2.615	3.26	-0.545249	0.56	4.746	1.792	4.692	-0.11465	0.908
WBGene00021387	Y37F4.6	WAGO	92.848	100.245	86.199	57.188	54.963	52.194	-0.754363	0.001	64.525	67.228	77.859	-0.408965	0.09
WBGene00017182	F02E11.4	WAGO	5.293	5.224	9.086	4.184	3.949	3.273	-0.649844	0.437	3.787	7.18	5.614	-0.20706	0.836
WBGene00013240	Y56A3A.28	WAGO	1007.49	918.952	1024.61	567.839	584.382	584.633	-0.763725	0	621.212	552.683	551.261	-0.773458	0
WBGene00008537	F02H6.4	WAGO	879.923	918.062	995.265	480.445	659.695	505.681	-0.762059	0	530.379	478.149	336.944	-1.05217	0
WBGene00001912	his-38	WAGO	453.394	574.673	436.509	286.616	263.702	305.58	-0.772877	0	474.611	477.415	584.363	0.0689226	0.669
WBGene00004889	smp-1	WAGO	928.701	869.191	913.949	533.282	541.219	509.943	-0.774162	0	547.367	469.301	443.437	-0.891834	0
WBGene00013180	cutl-10	WAGO	23.84	19.846	23.838	14.254	23.639	2.179	-0.711364	0.218	18.003	12.558	9.366	-0.716229	0.24
WBGene00022512	dot-1.5	WAGO	30.881	34.474	26.12	14.232	22.366	17.452	-0.727706	0.073	32.194	19.742	23.398	-0.270294	0.557
WBGene00001941	his-67	WAGO	3851.72	4725.55	3809.32	2512.62	1925.74	2742.24	-0.786352	0	3239.66	3556.52	3889.72	-0.213017	0.271
WBGene00013799	athp-3	WAGO	91.639	86.73	105.695	62.615	48.835	51.36	-0.791841	0.001	112.533	105.958	101.874	0.171791	0.489
WBGene00007667	fbxa-97	WAGO	91.811	75.208	80.605	44.42	45.986	53.405	-0.771565	0.002	74.843	69.078	71.17	-0.200594	0.46
WBGene00008177	C48D1.1	WAGO	138.661	111.571	133.844	72.785	77.101	72.566	-0.779797	0	197.817	192.342	202.877	0.622783	0
WBGene00009644	F42G4.7	WAGO	43.136	42.85	44.348	27.497	27.78	19.696	-0.773998	0.028	23.62	29.646	27.078	-0.677894	0.056
WBGene00011592	nspg-1	WAGO	24.667	18.81	21.596	12.517	11.885	13.117	-0.748484	0.116	26.473	22.451	15.885	-0.00560592	0.986
WBGene00021349	arl-13	WAGO	26.499	29.561	22.855	22.483	10.751	10.759	-0.801682	0.114	20.183	12.13	20.266	-0.559588	0.26
WBGene00008517	F02C12.3	WAGO	33.389	38.683	30.735	24.901	9.302	23.038	-0.812617	0.054	32.064	35.068	29.821	-0.0821133	0.868
WBGene00000460	ceh-39	CSR-1, WAGO	605.673	591.039	579.602	330.463	341.619	344.732	-0.803015	0	508.573	422.209	384.573	-0.432582	0
WBGene00000482	chd-3	WAGO	2405.61	2425.8	2332.59	1399.41	1359.61	1327.18	-0.809548	0	2064.09	2019.29	1991.9	-0.237704	0
WBGene00219302	Y43F8B.28	WAGO	0.875	0	1.141	0	1.343	0	-0.207845	NA	0.939	0.901	0	-0.0515303	NA
WBGene00077552	H15N14.4	WAGO	0	1.057	0	0	0	0	-0.435451	NA	0	0	3.501	0.680248	NA
WBGene00016937	tag-294	WAGO	676.463	682.921	688.458	390.23	387.355	386.013	-0.813909	0	471.605	443.705	436.199	-0.598446	0
WBGene00011614	nfya-1	WAGO	536.676	496.019	511.563	291.749	291.92	293.644	-0.813625	0	357.689	337.06	345.158	-0.569103	0
WBGene00044436	Y47G6A.31	WAGO	90.551	68.996	75.107	44.04	47.779	40.562	-0.811837	0.001	132.098	139.337	122.146	0.738753	0.001
WBGene00013802	Y116A8C.25	WAGO	19.617	21.113	24.08	12.503	10.486	13.048	-0.796656	0.12	24.001	10.81	19.514	-0.242334	0.642
WBGene00003219	mes-1	WAGO	622.503	592.954	610.839	350.033	370.408	301.698	-0.835469	0	413.33	353.822	370.13	-0.681898	0
WBGene00008316	dod-18	WAGO	491.358	498.666	530.347	319.818	272.169	252.19	-0.846532	0	314.162	286.785	285.277	-0.776649	0
WBGene00014076	ZK792.1	WAGO	517.25	529.43	556.066	294.061	292.022	307.979	-0.839964	0	505.488	443.871	487.593	-0.157223	0.163
WBGene00044651	egrh-3	WAGO	880.933	547.403	705.141	276.872	349.673	568.004	-0.835149	0.014	517.325	555.837	430.052	-0.504307	0.176
WBGene00194913	Y105C5A.1272	WAGO	0.835	0	0	0	0	0	-0.354264	NA	0	0	0.892	0.0212851	NA
WBGene00010243	F58D5.3	WAGO	17.662	15.667	15.891	7.548	10.503	9.805	-0.759051	0.161	10.424	9.867	13.115	-0.520426	0.37
WBGene00015569	C07D10.5	WAGO	241.95	214.124	274.697	137.526	145.749	124.202	-0.838029	0	370.518	391.091	381.238	0.643013	0
WBGene00044032	ceh-99	WAGO	220.132	217.208	243.885	133.657	117.842	126.174	-0.845919	0	168.867	143.436	132.235	-0.612461	0
WBGene00015914	C17F4.8	WAGO	44.79	41.823	47.823	25.706	19.956	28.543	-0.831994	0.018	25.451	31.479	27.012	-0.660635	0.06
WBGene00012365	W09G3.1	WAGO	334.505	401.279	374.558	233.637	180.684	198.845	-0.853506	0	248.616	191.841	247.94	-0.687311	0
WBGene00001111	duo-2	WAGO	8.842	4.177	1.134	3.364	0	4.35	-0.678964	0.51	2.847	3.586	4.69	-0.280414	0.788
WBGene00044034	Y38E10A.28	WAGO	23.777	21.946	37.517	20.846	10.574	13.124	-0.859094	0.054	54.816	42.216	42.966	0.729566	0.058
WBGene00195048	K08D10.13	WAGO	0	1.052	0	0	0	0	-0.433672	NA	0	0	0	-0.433672	NA
WBGene00021332	Y34D9A.7	WAGO	1356.37	1510.66	1633.21	1053.54	571.703	868.815	-0.850734	0.004	880.635	517.681	654.59	-1.13119	0
WBGene00001854	hil-3	WAGO	346.86	302.039	296.78	189.164	171.955	161.931	-0.85072	0	608.472	615.362	541.58	0.898464	0
WBGene00010976	R02D5.1	WAGO	12.351	12.536	17.036	7.533	9.212	6.545	-0.77294	0.174	22.723	21.538	13.101	0.426186	0.458
WBGene00011626	T08G5.7	WAGO	0	2.091	0	0.83	0	0	-0.410605	NA	0	0	0	-0.762987	NA
WBGene00050929	F58D12.5	WAGO	0	2.091	0	0.83	0	0	-0.410605	NA	0	0	0	-0.762987	NA
WBGene00008086	C44C10.5	WAGO	94.599	105.47	81.671	62.211	39.277	51.119	-0.871738	0.001	67.36	68.131	56.273	-0.547918	0.031
WBGene00014057	ZK673.1	WAGO	360.32	310.104	357.603	182.38	210.945	174.892	-0.851971	0	539.608	482.839	527.82	0.591224	0
WBGene00185098	Y71G12B.35	WAGO	85.547	89.85	97.69	61.057	35.56	50.205	-0.881873	0.001	64.36	64.624	64.549	-0.490351	0.057
WBGene00019569	K09D9.12	WAGO	164.379	202.602	212.165	105.841	116.63	94.677	-0.862642	0	117.598	119.252	115.313	-0.7129	0
WBGene00077558	T06D10.3	WAGO	6.519	4.217	7.891	5.733	0	3.886	-0.777236	0.484	1.256	0	3.081	-1.55957	0.119
WBGene00000397	cdh-5	WAGO	177.932	158.108	158.955	83.239	85.221	103.5	-0.85691	0	90.802	78.071	77.41	-0.998347	0
WBGene00015037	B0212.3	WAGO	561.704	577.415	614.611	329.916	316.423	310.834	-0.871526	0	511.632	433.77	428.849	-0.351101	0.001
WBGene00001700	grd-11	WAGO	11.51	4.176	10.2	1.686	6.523	6.513	-0.704829	0.341	8.55	4.479	5.636	-0.415004	0.623
WBGene00007213	C01A2.1	WAGO	23.778	11.959	21.953	6.001	11.227	15.438	-0.766909	0.131	15.288	32.143	28.424	0.377743	0.554
WBGene00014852	W02A11.6	WAGO	23.806	10.448	9.089	6.688	3.954	13.102	-0.793136	0.228	12.301	12.567	6.547	-0.429314	0.536
WBGene00013153	Y53F4B.6	WAGO	6.148	4.182	3.416	1.658	3.991	2.196	-0.626786	0.46	1.885	6.296	6.52	0.0800143	0.951
WBGene00012017	shpk-1	WAGO	15.017	16.711	18.158	8.392	6.559	11.978	-0.821342	0.149	12.323	9.865	18.741	-0.267712	0.673
WBGene00019535	tsen-34	WAGO	141.233	121.657	453.426	138.89	111.163	135.115	-0.889945	0.162	162.936	110.71	84.592	-0.993676	0.124
WBGene00013563	Y75B8A.33	WAGO	7.054	9.403	6.816	3.344	3.953	5.458	-0.737771	0.326	9.463	4.488	7.482	-0.10475	0.909
WBGene00007139	mnp-1	WAGO	235.462	147.205	171.16	112.942	91.373	95.547	-0.878569	0	346.702	297.44	305.203	0.774255	0
WBGene00050926	B0250.11	WAGO	7.816	4.19	4.582	4.058	1.366	3.343	-0.735224	0.455	3.732	1.808	0.921	-1.04991	0.255
WBGene00019739	M02F4.9	WAGO	0.872	0	0	0	0	0	-0.368116	NA	0	0	0	-0.368116	NA
WBGene00012409	Y7A5A.3	WAGO	0	1.048	1.148	0	1.379	0	-0.2468	0.784	0.93	0.905	0	-0.103886	NA
WBGene00002246	lag-2	WAGO	4.417	10.444	6.809	1.679	1.311	8.71	-0.746942	0.38	13.273	4.484	7.498	0.195748	0.838
WBGene00018433	ceh-82	WAGO	61.632	56.435	62.536	35.008	30.414	31.725	-0.87447	0.003	58.586	44.914	55.099	-0.184171	0.574
WBGene00022443	Y110A2AL.6	WAGO	0	0	1.142	0	0	0	-0.465365	0.8	1.876	0	3.707	1.05115	NA
WBGene00000262	bra-1	WAGO	211.306	198.569	237.639	131.691	104.471	110.492	-0.895652	0	194.654	218.286	213.852	-0.0467047	0.829
WBGene00017189	F07B7.8	WAGO	0.874	0	0	0	0	0	-0.368861	NA	0	0	1.854	0.32535	NA
WBGene00019442	K06C4.1	WAGO	0.874	0	0	0	0	0	-0.368861	NA	0	0	1.854	0.32535	NA
WBGene00007960	C35D6.3	WAGO	7.311	4.501	2.942	0.86	2.801	4.606	-0.656041	0.466	1.962	4.702	2.907	-0.498045	0.625
WBGene00022728	ZK402.1	WAGO	0	0	1.14	0	0	0	-0.464668	NA	1.882	0.9	0	0.481938	NA
WBGene00017413	F13A2.4	WAGO	102.619	106.948	138.418	57.593	57.993	71.527	-0.884552	0	74.267	83.998	91.542	-0.473373	0.042
WBGene00050947	K07C5.13	WAGO	18.427	17.778	20.506	9.933	11.999	8.793	-0.824178	0.116	8.476	13.497	13.029	-0.651921	0.234
WBGene00013615	fbxa-110	WAGO	0	0	1.138	0	0	0	-0.463971	NA	0.944	0	0	-0.0692741	NA
WBGene00005128	srd-50	WAGO	0	0	1.136	0	0	0	-0.463274	NA	1.892	0	0.935	0.494517	NA
WBGene00005223	srg-66	WAGO	0.881	0	0	0	0	0	-0.371466	NA	0	0	0	-0.371466	NA
WBGene00005709	sru-46	WAGO	0.881	0	0	0	0	0	-0.371466	NA	0	0	0	-0.371466	NA
WBGene00008941	srz-33	WAGO	0.881	0	0	0	0	0	-0.371466	NA	0.946	0	0	0.0239625	NA
WBGene00013467	Y68A4A.5	WAGO	0	1.044	0	0	0	0	-0.43082	NA	0.948	0	0	-0.034661	NA
WBGene00001879	his-5	WAGO	1492.03	1646.28	1392.89	824.416	725.538	855.167	-0.91294	0	1778.18	1887.84	2018.13	0.326859	0
WBGene00021656	Y48D7A.1	WAGO	31.824	35.506	51.048	21.012	19.644	21.757	-0.891858	0.013	54.071	49.308	44.075	0.309816	0.388
WBGene00014099	ZK836.3	WAGO	17.528	10.46	12.54	4.128	10.698	7.707	-0.769581	0.16	18.815	14.405	22.306	0.427134	0.497
WBGene00000819	csp-1	WAGO	34.333	40.611	53.76	17.1	15.232	36.975	-0.865092	0.047	11.714	23.064	31.685	-0.922983	0.037
WBGene00020673	T22B7.4	WAGO	222.832	201.535	220.036	112.692	109.929	118.525	-0.911643	0	208.756	203.478	192.3	-0.0916989	0.609
WBGene00002006	hsp-2	WAGO	22.003	27.174	27.294	15.825	10.589	13.134	-0.901337	0.055	21.726	16.172	15.87	-0.485351	0.319
WBGene00009557	mtcu-1	WAGO	288.764	307.083	306.473	166.891	154.924	151.43	-0.926724	0	144.044	136.341	141.449	-1.09153	0
WBGene00002117	ins-34	WAGO	40.164	38.727	53.691	22.949	26.984	19.92	-0.896105	0.008	42.184	49.602	43.517	0.0286668	0.938
WBGene00007798	C29A12.2	WAGO	38.786	31.346	29.542	20.054	10.548	20.751	-0.917639	0.025	31.219	43.093	29.921	0.0626781	0.91
WBGene00001480	fmo-5	WAGO	360.321	428.534	306.731	171.135	217.375	186.772	-0.925803	0	678.201	733.399	567.136	0.851117	0
WBGene00015168	pdi-6	WAGO	6091.46	6174.02	6414.51	3211.17	3208.52	3297.99	-0.942597	0	4707.23	4717.84	4759.25	-0.397123	0
WBGene00001902	his-28	WAGO	856.601	989.656	857.965	490.555	409.095	495.997	-0.952781	0	1147.51	1272.2	1314.37	0.465096	0
WBGene00001924	his-50	WAGO	856.601	989.656	857.965	490.555	409.095	495.997	-0.952781	0	1147.51	1272.2	1314.37	0.465096	0
WBGene00006962	xol-1	WAGO	67.543	81.003	88.899	33.267	44.47	45.663	-0.92771	0.001	105.104	70.074	110.035	0.261428	0.371
WBGene00006616	trp-4	CSR-1, WAGO	45.191	64.715	47.579	26.185	23.437	31.442	-0.932878	0.009	11.41	16.118	12.221	-1.90848	0
WBGene00019862	nrde-3	WAGO	1806.44	1845.67	1986.62	970.008	972.929	964.757	-0.954775	0	1462.36	1376.76	1488.06	-0.381711	0
WBGene00021755	hpo-38	WAGO	27.16	33.473	31.925	14.029	18.734	15.42	-0.900712	0.035	15.988	10.805	18.583	-0.982085	0.023
WBGene00012442	Y15E3A.3	WAGO	20.328	25.064	22.69	14.283	10.481	9.793	-0.920402	0.072	8.536	11.656	15.002	-0.896138	0.076
WBGene00003480	klf-3	WAGO	44.071	53.665	54.735	24.461	31.489	22.855	-0.926385	0.003	41.029	42.211	47.985	-0.211992	0.566
WBGene00044760	Y71H2AM.25	WAGO	8.807	4.18	11.368	5.004	5.286	2.187	-0.821679	0.28	12.288	8.083	6.539	0.128823	0.885
WBGene00021790	Y51H7C.12	WAGO	11.984	13.443	12.18	8.074	5.647	5.352	-0.879446	0.149	20.301	12.511	13.301	0.274377	0.678
WBGene00009926	noah-2	WAGO	761.997	559.609	549.816	310.039	356.527	292.153	-0.962758	0	1061.75	910.332	891.004	0.612634	0
WBGene00011757	cht-2	WAGO	44.218	45.945	44.231	21.03	24.858	22.831	-0.937892	0.007	37.96	25.097	24.392	-0.603143	0.093
WBGene00021505	Y41D4A.3	WAGO	41.494	44.916	45.41	21.794	18.392	26.155	-0.959254	0.003	67.267	54.722	59.936	0.455906	0.146
WBGene00000762	coq-2	WAGO	668.928	733.453	761.566	362.058	364.691	368.39	-0.980603	0	492.196	458.949	440.247	-0.636028	0
WBGene00013409	fbxb-56	WAGO	8.813	3.135	7.955	5.846	3.958	0	-0.838942	0.328	17.024	5.387	14.021	0.78383	0.352
WBGene00005147	srd-70	WAGO	5.868	6.835	3.715	2.128	1.435	4.758	-0.778393	0.43	4.13	1.517	0	-1.16712	0.215
WBGene00016823	C50E3.12	WAGO	734.681	796.96	845.659	397.483	426.743	363.891	-0.998828	0	642.485	508.597	537.667	-0.492628	0
WBGene00016931	C54G6.2	WAGO	14.027	11.194	13.084	2.647	9.187	7.63	-0.878702	0.275	4.727	1.694	25.361	-0.247976	0.569
WBGene00012405	ztf-25	WAGO	407.314	430.47	419.238	206.448	216.168	198.728	-1.01304	0	271.548	233.402	237.531	-0.757205	0
WBGene00008007	C38D4.7	WAGO	89.074	87.76	97.69	47.675	40.828	45.839	-1.01484	0	73.824	69.112	80.452	-0.293815	0.248
WBGene00086555	F49B2.7	WAGO	8.811	9.405	11.366	6.678	6.601	1.093	-0.907311	0.17	18.911	22.45	14.953	0.864298	0.149
WBGene00017942	fbxc-37	WAGO	26.453	26.12	24.993	10.033	13.176	15.284	-0.957303	0.02	33.12	35.008	32.736	0.366453	0.397
WBGene00011663	T09F3.4	WAGO	327.88	311.533	371.005	173.633	159.3	158.979	-1.03399	0	201.904	165.415	179.006	-0.883498	0
WBGene00014166	ZK945.4	WAGO	350.892	405.195	387.998	198.289	184.722	174.09	-1.03421	0	266.523	244.766	230.653	-0.622772	0
WBGene00014178	ZK1010.4	WAGO	10.82	21.754	18.346	10.89	1.014	12.542	-0.974225	0.149	8.979	7.583	12.445	-0.752433	0.296
WBGene00009834	lsy-27	WAGO	589.54	695.813	695.584	347.494	323.987	292.041	-1.03749	0	546.637	486.285	551.701	-0.321498	0.004
WBGene00007281	C03E10.3	WAGO	30.527	27.227	29.583	13.519	18.008	11.444	-0.974593	0.025	14.933	13.092	10.818	-1.11033	0.012
WBGene00018622	nhr-190	WAGO	74.54	80.489	106.786	36.625	34.105	54.933	-1.04139	0	78.287	59.158	55.685	-0.433175	0.138
WBGene00044468	Y69A2AL.2	WAGO	173.402	169.469	228.09	75.026	103.147	100.293	-1.02799	0	182.375	187.328	204.322	0.00768112	0.962
WBGene00001892	his-18	WAGO	1015.67	1124.13	1024.69	574.807	346.377	599.757	-1.05554	0	1563.37	1629.58	1892.39	0.683853	0.002
WBGene00001905	his-31	WAGO	176.934	187.005	178.309	98.426	78.398	80.956	-1.06408	0	312.123	350.105	413.396	0.984208	0
WBGene00019589	K09F6.6	WAGO	97.284	76.226	75.985	33.651	41.861	45.659	-1.02393	0	30.369	21.511	18.764	-1.77761	0
WBGene00008776	F13H10.5	WAGO	37.981	43.867	43.128	18.459	17.059	23.96	-1.03445	0.005	42.654	26.906	47.785	-0.0886971	0.845
WBGene00012396	Y6D1A.2	WAGO	22.048	22.985	26.126	9.2	13.17	12.005	-0.988548	0.03	27.448	18.849	19.645	-0.105239	0.854
WBGene00018772	F53G12.4	WAGO	22.047	26.119	31.807	12.545	17.123	8.732	-1.00301	0.033	11.357	17.951	22.451	-0.599546	0.232
WBGene00011326	T01D3.1	CSR-1, WAGO	244.991	299.716	304.032	103.215	140.033	163.559	-1.05547	0	212.347	195.237	223.475	-0.425794	0.018
WBGene00044989	dnbp-1	WAGO	2762.99	2666.2	2569.34	1267.22	1352.42	1187.55	-1.07042	0	1099.61	1153.14	1107.86	-1.25026	0
WBGene00012981	Y48B6A.10	WAGO	189.144	221.396	229.17	99.982	94.329	107.72	-1.07521	0	151.755	171.248	171.582	-0.369225	0.029
WBGene00020666	T22B2.2	WAGO	24.716	20.892	20.436	11.731	9.199	9.81	-1.03306	0.027	25.577	26.915	22.472	0.175292	0.746
WBGene00016253	C30E1.4	WAGO	5.309	3.132	5.669	0.842	3.92	2.173	-0.784248	0.382	1.899	5.376	1.877	-0.493646	0.64
WBGene00020018	R12B2.2	WAGO	188.741	237.159	227.18	98.705	93.498	111.316	-1.0979	0	124.94	145.4	116.942	-0.749355	0
WBGene00014106	ZK856.5	WAGO	180.251	166.057	155.454	82.287	60.309	89.26	-1.10383	0	150.762	137.198	135.91	-0.241807	0.22
WBGene00002088	ins-5	WAGO	8.829	12.889	5.684	5.026	3.293	4.057	-0.983486	0.213	4.96	11.246	7.302	-0.197738	0.818
WBGene00017423	F13C5.2	WAGO	631.077	616.146	677.295	292.394	269.875	329.682	-1.10686	0	849.841	742.367	757.595	0.287636	0.004
WBGene00008838	F15A4.2	WAGO	88.947	87.784	87.538	40.863	46.256	36.088	-1.0825	0	95.461	104.189	91.542	0.138466	0.603
WBGene00016378	imp-3	WAGO	2152.56	2326.95	2519.7	1003.43	1177.99	1070.44	-1.10522	0	1319.34	1050.62	1061.38	-1.02777	0
WBGene00010071	sre-45	WAGO	3.53	1.045	2.271	0.837	1.315	1.09	-0.657529	0.577	0	1.795	0	-1.03801	0.369
WBGene00007769	C27C7.7	WAGO	16.755	15.672	20.448	10.87	2.635	9.824	-1.08555	0.062	16.088	19.747	14.031	-0.0798628	0.915
WBGene00007063	2L52.1	WAGO	255.871	280.66	289.011	145.419	113.207	116.292	-1.1325	0	214.46	189.363	196.162	-0.458453	0.002
WBGene00044705	T22F3.12	WAGO	7.886	3.138	4.56	3.302	2.675	1.101	-0.882852	0.356	2.822	0.9	3.717	-0.832078	0.389
WBGene00016558	pks-1	WAGO	1264.87	1272.12	1339.28	571.196	600.641	595.118	-1.13207	0	1366.44	1317.02	1342.16	0.0545002	0.52
WBGene00044371	ZC239.20	WAGO	51.368	36.651	51.485	23.64	20.373	18.884	-1.11272	0.001	48.618	45.149	72.018	0.244184	0.521
WBGene00016864	C52A10.3	WAGO	83.06	68.929	63.542	27.711	35.396	35.92	-1.09889	0	40.774	36.765	45.93	-0.789054	0.005
WBGene00077539	Y52B11A.12	WAGO	20.284	16.716	11.36	7.527	6.586	7.64	-1.05304	0.043	23.661	26.029	32.741	0.734114	0.139
WBGene00012195	bath-34	WAGO	138.552	153.561	155.564	82.915	73.638	42.526	-1.15717	0	63.453	63.706	58.975	-1.25269	0
WBGene00045246	C29E4.15	WAGO	145.845	145.327	150.267	58.093	73.104	68.026	-1.13604	0	109.386	106.108	112.751	-0.424087	0.028
WBGene00006561	tcl-2	WAGO	190.489	175.477	203.879	76.915	87.328	89.786	-1.15621	0	112.464	91.393	82.832	-0.98364	0
WBGene00164985	ZK1010.10	WAGO	87.573	92.031	70.513	38.983	41.14	31.22	-1.14644	0	54.985	68.289	68.097	-0.380991	0.159
WBGene00002230	klp-20	WAGO	400.392	431.488	413.12	172.203	183.23	195.639	-1.17147	0	213.959	213.832	193.287	-0.99982	0
WBGene00008779	F14B4.1	WAGO	166.365	136.773	158.719	74.123	73.152	56.484	-1.16884	0	195.615	157.704	172.736	0.186631	0.376
WBGene00008760	F13E9.11	WAGO	213.205	140.392	173.283	85.187	73.636	72.242	-1.17876	0	255.586	213.436	204.104	0.351626	0.071
WBGene00000387	cdc-25.2	WAGO	1016.16	1011.35	1004.24	444.908	481.914	411.272	-1.17817	0	749.333	664.86	719.765	-0.506022	0
WBGene00007391	C06H2.7	WAGO	984.411	1040.08	972.053	496.634	421.235	394.809	-1.18894	0	614.361	689.864	659.143	-0.60921	0
WBGene00017930	F29G9.1	WAGO	56.392	44.933	50.007	25.88	26.398	14.206	-1.15128	0	46.336	57.469	51.403	0.0357853	0.939
WBGene00020754	T24A6.17	WAGO	3.009	6.588	0	2.127	2.005	0	-0.820702	0.529	0	0.906	0.83	-1.41134	0.211
WBGene00019578	K09E3.7	WAGO	447.885	411.342	387.671	186.251	169.713	190.022	-1.18697	0	239.355	225.774	208.466	-0.885446	0
WBGene00023288	F49F1.13	WAGO	2.645	1.045	1.136	0.836	1.318	0	-0.602583	0.625	0	0.898	0	-1.00554	0.368
WBGene00017190	F07B7.12	WAGO	106.333	20.876	53.243	22.806	19.531	35.778	-1.17736	0.011	29.475	29.55	19.742	-1.16581	0.013
WBGene00007162	fbxa-153	WAGO	310.647	295.629	323.615	126.472	136.749	138.478	-1.20486	0	222.565	211.752	220.929	-0.503082	0
WBGene00000536	clk-1	WAGO	597.669	636.673	641.91	281.56	274.878	240.156	-1.23282	0	276.399	246.34	266.61	-1.24595	0
WBGene00013561	Y75B8A.31	WAGO	1057.77	986.354	1018.09	475.403	399.559	416.125	-1.24405	0	592.193	526.997	543.227	-0.880104	0
WBGene00012096	T27E9.6	WAGO	46.815	24.022	28.373	17.621	14.433	9.801	-1.1882	0.006	33.176	27.803	23.425	-0.225765	0.63
WBGene00022508	ZC53.1	WAGO	417.403	441.7	454.794	185.05	181.868	188.095	-1.23877	0	235.344	201.677	205.451	-1.02872	0
WBGene00219206	W05H12.4	WAGO	3.37	9.973	4.603	1.696	2.666	3.316	-0.972033	0.264	2.878	4.547	3.793	-0.558956	0.563
WBGene00020235	T05A12.4	WAGO	1702.65	1736.88	1742.19	669.923	768.863	750.976	-1.24152	0	3311.57	2880.67	2869.9	0.806061	0
WBGene00013779	Y116A8B.1	WAGO	22.048	21.984	23.185	12.616	7.882	7.173	-1.19495	0.016	19.996	16.619	20.226	-0.230686	0.676
WBGene00018038	F35C8.8	WAGO	4.978	2.95	7.763	3.262	2.323	0.937	-0.973007	0.28	5.391	9.368	1.316	0.0293393	0.97
WBGene00219317	F31E3.12	WAGO	8.768	5.229	9.117	3.306	5.343	1.1	-1.03444	0.176	4.706	9.001	6.509	-0.169704	0.857
WBGene00206377	F44E5.15	WAGO	4.4	7.316	6.824	1.666	3.971	2.189	-0.992518	0.27	0.945	0.898	3.734	-1.32847	0.15
WBGene00021966	Y57G7A.2	WAGO	60.47	56.484	58.14	19.816	22.734	29.728	-1.24234	0	65.849	62.121	52.046	0.0393309	0.922
WBGene00000497	chs-2	WAGO	314.458	256.508	232.577	100.236	100.98	128.443	-1.27771	0	94.547	76.961	101.024	-1.54953	0
WBGene00010451	K01A11.3	WAGO	9.699	13.582	7.952	3.344	5.271	4.367	-1.09894	0.108	6.624	5.386	9.353	-0.490696	0.514
WBGene00016295	fbxc-40	WAGO	89.523	76.833	82.75	40.178	27.405	31.51	-1.30415	0	119.524	128.039	121.077	0.559875	0.011
WBGene00016678	txbp-3	WAGO	342.523	296.008	328.421	128.763	106.905	154.737	-1.3019	0	391.631	389.332	463.324	0.362808	0.01
WBGene00009576	F40F8.3	WAGO	126.559	190.505	166.815	71.255	70.216	53.144	-1.30087	0	77.779	53.219	71.27	-1.24605	0
WBGene00019577	lido-6	WAGO	69.767	58.491	66.967	25.163	24.941	28.322	-1.28358	0	43.595	43.054	57.145	-0.433346	0.153
WBGene00011267	fbxb-85	WAGO	39.729	33.425	36.327	15.927	18.391	9.808	-1.25509	0.001	36.003	43.957	42.144	0.153447	0.725
WBGene00010066	F54F7.6	WAGO	262.975	267.427	279.34	113.058	93.371	114.499	-1.32712	0	135.426	100.495	125.435	-1.15745	0
WBGene00009541	cutl-17	WAGO	22.137	12.527	13.6	8.434	3.913	6.512	-1.22972	0.04	10.452	13.436	12.212	-0.390777	0.532
WBGene00017911	fbxb-106	CSR-1, WAGO	32.213	32.148	47.865	18.484	9.701	14.699	-1.3284	0.001	48.219	34.527	38.469	0.108373	0.796
WBGene00019439	K06B9.2	WAGO	101.591	113.842	112.349	49.519	30.17	47.91	-1.34074	0	76.788	86.991	93.711	-0.344653	0.163
WBGene00010402	H16D19.4	WAGO	4.341	11.524	10.312	3.245	0	6.689	-1.17366	0.174	4.664	4.52	4.604	-0.797401	0.367
WBGene00009863	F49B2.3	WAGO	1.761	1.045	4.549	2.499	0	0	-0.913086	0.449	1.889	3.594	3.735	0.238681	0.847
WBGene00012922	Y47D3A.1	WAGO	129.025	105.479	110.055	36.958	51.111	50.061	-1.30023	0	149.839	162.292	147.184	0.411618	0.046
WBGene00013288	Y57A10C.10	WAGO	3.509	4.183	3.418	0.827	2.668	1.099	-0.893786	0.325	2.825	2.7	3.722	-0.20429	0.859
WBGene00008823	F14H3.4	WAGO	1001.01	1089.87	1133.08	435.827	403.847	410.86	-1.36417	0	662.923	651.897	637.436	-0.722816	0
WBGene00016349	C33E10.8	WAGO	6.178	12.535	5.677	2.513	2.63	4.361	-1.13126	0.151	12.312	3.589	6.553	-0.105757	0.914
WBGene00014199	ZK1053.4	WAGO	569.763	500.131	604.345	222.268	213.04	212.968	-1.36475	0	724.378	693.614	710.496	0.345773	0.001
WBGene00164974	F46C3.7	WAGO	7.593	3.155	4.65	3.12	1.447	1.149	-1.07781	0.264	3.652	8.198	1.798	-0.1442	0.888
WBGene00016550	C40A11.7	WAGO	7.925	10.451	14.78	4.169	6.609	2.187	-1.17932	0.058	19.847	16.168	22.417	0.764755	0.187
WBGene00021344	rev-3	WAGO	1061.08	1095.46	1030.46	390.274	416.274	420.962	-1.3743	0	495.422	391.405	427.788	-1.27563	0
WBGene00016340	gba-2	WAGO	19.442	15.665	11.346	6.72	9.174	2.177	-1.2308	0.042	24.657	9.863	13.125	0.0343618	0.976
WBGene00020527	T15B7.15	WAGO	25.602	21.936	15.894	11.735	5.255	6.539	-1.32431	0.015	13.264	29.604	20.603	0.000846709	0.995
WBGene00000463	ceh-43	WAGO	199.526	172.399	194.968	64.342	84.614	69.928	-1.36089	0	286.922	247.128	262.489	0.488477	0.002
WBGene00007779	C27D8.3	WAGO	1065.01	1190.41	1092.83	410.05	452.2	417.453	-1.38551	0	440.413	392.674	394.874	-1.44492	0
WBGene00012899	Y46G5A.7	WAGO	79.38	65.819	82.919	28.442	28.969	29.465	-1.36262	0	114.531	140.91	103.848	0.648511	0.006
WBGene00019094	F59A7.7	WAGO	19.316	21.958	19.36	7.459	7.988	7.687	-1.28387	0.02	11.309	8.096	4.656	-1.23358	0.025
WBGene00012792	Y43D4A.6	WAGO	22.963	29.245	27.24	10.906	6.562	11.981	-1.34531	0.005	14.217	24.217	18.738	-0.454392	0.37
WBGene00014822	R11H6.6	WAGO	7.936	8.358	10.224	5.017	0	4.367	-1.25312	0.128	6.624	4.488	6.547	-0.514825	0.545
WBGene00012186	mlt-11	WAGO	705.669	428.248	492.935	200.574	240.67	176.708	-1.39219	0	674.311	680.901	685.002	0.326099	0.045
WBGene00009788	F46F2.4	WAGO	22.064	15.669	17.032	9.214	6.574	4.361	-1.31925	0.022	8.524	8.972	12.17	-0.822406	0.152
WBGene00018768	F53G2.3	WAGO	0.864	0	2.297	0.805	0	0	-0.695268	0.579	0.929	0.906	3.667	0.464638	0.737
WBGene00009020	F21D9.6	WAGO	20.274	22.987	9.09	7.519	5.275	6.553	-1.30853	0.016	22.704	26.036	23.374	0.440472	0.437
WBGene00044897	M01D7.9	WAGO	22.055	34.475	35.207	15.065	9.212	8.727	-1.39577	0.001	39.764	61.921	43.047	0.640982	0.098
WBGene00010365	H04D03.4	WAGO	45.953	33.419	48.788	13.439	14.417	19.59	-1.37852	0	29.398	29.59	33.748	-0.454194	0.24
WBGene00000709	col-136	WAGO	0.88	0	2.274	0	1.323	0	-0.509492	0.653	0	0.898	0	-0.65879	NA
WBGene00021668	Y48G1BM.2	WAGO	7.957	5.221	5.672	4.204	0	2.175	-1.22013	0.166	7.59	8.068	5.627	0.152432	0.885
WBGene00045302	fbxc-30	WAGO	8.827	15.669	12.489	5.028	3.942	4.36	-1.29193	0.053	9.473	6.28	9.364	-0.508016	0.479
WBGene00001666	gpa-4	WAGO	44.216	53.255	49.903	15.14	20.936	18.484	-1.38542	0	44.601	47.507	39.401	-0.160852	0.681
WBGene00011712	T11F9.10	WAGO	13.236	8.357	7.949	6.698	1.315	2.181	-1.30242	0.103	4.735	13.46	6.552	-0.229971	0.793
WBGene00044560	C36C9.6	WAGO	0	2.095	1.146	0	0	1.115	-0.600885	0.607	1.866	0	0.921	-0.108962	NA
WBGene00016695	C45H4.14	WAGO	312.588	341.36	437.352	142.249	109.224	137.668	-1.48056	0	200.82	182.894	184.312	-0.93838	0
WBGene00016070	C24H10.4	WAGO	29.472	22.576	26.139	9.452	5.23	12.939	-1.40673	0.005	13.867	14.126	22.836	-0.592865	0.238
WBGene00011791	pap-2	WAGO	100.763	114.874	83.951	42.854	32.749	30.464	-1.47214	0	99.594	89.656	105.017	-0.0255955	0.931
WBGene00019705	fbxb-45	WAGO	58.196	67.912	73.843	28.426	18.447	22.926	-1.47914	0	99.361	80.787	95.401	0.4568	0.084
WBGene00004827	skr-21	WAGO	57.691	56.51	61.648	21.356	20.184	20.995	-1.4484	0	81.639	71.212	76.936	0.380268	0.176
WBGene00012818	Y43F8B.7	WAGO	0	1.049	2.299	0.803	0	0	-0.739164	0.594	2.783	0	0.915	0.0774282	0.953
WBGene00022379	Y94H6A.7	WAGO	196.047	212.032	204.312	72.967	69.579	75.167	-1.47933	0	91.926	91.49	97.425	-1.11642	0
WBGene00014807	M04D5.1	WAGO	39.81	61.604	46.49	13.469	13.072	26.08	-1.43993	0	50.314	50.186	37.54	-0.0975267	0.833
WBGene00017106	E02H9.9	WAGO	5.233	6.281	9.145	3.271	2.706	1.108	-1.23018	0.102	12.173	17.144	16.647	1.04933	0.108
WBGene00001671	gpa-9	WAGO	30.049	19.865	17.941	6.69	7.951	9.784	-1.36938	0.005	21.296	16.03	24.161	-0.135861	0.802
WBGene00010184	F57A10.2	WAGO	11.375	11.509	9.128	4.938	4.027	2.207	-1.30481	0.069	8.454	4.505	5.567	-0.701769	0.341
WBGene00016206	C29E4.9	WAGO	2.64	1.045	2.274	0.833	1.323	0	-0.797085	0.511	0.945	0	0	-1.18331	0.275
WBGene00019420	fbxb-46	WAGO	17.635	31.344	30.674	6.688	13.177	8.734	-1.38719	0.003	17.979	24.236	29.929	-0.137409	0.826
WBGene00003614	nhr-15	WAGO	70.857	56.215	56.869	19.789	21.62	23.584	-1.45912	0	46.397	45.58	38.168	-0.489585	0.115
WBGene00008236	C50F4.12	WAGO	1486.52	1424.31	1407.5	525.687	508.997	468.62	-1.52046	0	544.697	507.335	503.765	-1.47104	0
WBGene00021101	W08F4.12	WAGO	20.706	34.677	33.814	15.783	8.983	5.823	-1.45673	0.001	46.687	28.984	24.952	0.168553	0.751
WBGene00005061	sra-35	WAGO	20.277	16.717	12.498	4.179	9.228	4.368	-1.33725	0.024	5.677	17.057	16.832	-0.302396	0.658
WBGene00010768	K11D2.1	WAGO	63.697	65.324	68.967	22.3	25.356	20.317	-1.50177	0	21.171	25.612	24.753	-1.4311	0
WBGene00044502	C46G7.5	WAGO	105.903	117.178	90.125	42.82	29.513	33.091	-1.54418	0	34.762	22.522	38.055	-1.68503	0
WBGene00015830	fbxb-98	WAGO	11.467	14.626	10.222	4.183	1.317	6.547	-1.3856	0.032	15.146	21.54	14.035	0.450406	0.486
WBGene00021726	bath-10	WAGO	74.975	62.684	76.101	27.61	23.698	20.732	-1.53037	0	104.127	94.236	114.147	0.541587	0.028
WBGene00017433	F13H6.5	WAGO	46.828	30.287	43.12	14.273	17.046	9.797	-1.48204	0	27.496	24.212	14.059	-0.841624	0.043
WBGene00022262	Y73C8C.3	CSR-1, WAGO	185.869	166	150.767	57.3	67.896	46.695	-1.53164	0	172.857	161.272	160.564	-0.0228431	0.915
WBGene00013576	Y76A2B.4	WAGO	202.106	217.461	166.19	83.016	47.832	63.624	-1.57602	0	75.45	68.336	63.374	-1.48618	0
WBGene00000469	ces-2	WAGO	68.757	54.333	69.311	22.56	21.097	20.751	-1.53545	0	110.685	101.447	89.762	0.64187	0.01
WBGene00009697	F44F1.5	WAGO	113.177	96.07	113.425	41.203	30.104	34.799	-1.57769	0	108.167	115.637	69.411	-0.136775	0.647
WBGene00021643	ccep-290	CSR-1, WAGO	46.072	35.49	33.987	11.822	9.117	17.35	-1.52165	0	20.916	29.551	23.499	-0.62319	0.126
WBGene00003040	lin-59	WAGO	4069.39	3749.54	3594.04	1256.82	1317.48	1215.96	-1.58954	0	2996	2773.66	2673.61	-0.434668	0
WBGene00015733	C13B9.2	WAGO	430.474	389.341	414.534	151.112	136.319	120.033	-1.59192	0	158.543	137.455	141.586	-1.48976	0
WBGene00022274	Y73E7A.8	WAGO	47.785	34.454	39.68	9.265	16.983	15.208	-1.49054	0	26.588	21.505	23.469	-0.74448	0.056
WBGene00009698	F44F1.6	WAGO	78.158	90.029	79.735	26.66	31.912	23.087	-1.5675	0	118.309	127.484	100.292	0.476339	0.043
WBGene00012240	W04A8.5	WAGO	117.357	115.957	132.864	35.167	40.776	43.624	-1.59075	0	159.087	121.138	123.551	0.139918	0.565
WBGene00009658	pap-3	WAGO	141.422	147.248	141.809	57.138	39.299	40.256	-1.6337	0	134.689	93.243	116.268	-0.320195	0.158
WBGene00019777	M57.1	WAGO	450.799	414.349	428.947	119.662	155.498	144.83	-1.61659	0	216.841	172.657	183.693	-1.17067	0
WBGene00006939	wee-1.2	WAGO	78.551	69.989	82.887	25.969	18.405	28.346	-1.63039	0	51.147	54.73	50.556	-0.556188	0.045
WBGene00004816	skr-10	WAGO	235.56	213.41	226.963	85.728	58.955	66.134	-1.66689	0	363.777	347.654	359.386	0.661407	0
WBGene00018688	F52D2.6	WAGO	7	12.555	13.692	4.115	4.027	2.207	-1.44113	0.039	8.454	9.911	19.486	0.17251	0.817
WBGene00011049	sdz-26	WAGO	129.76	108.636	110.128	44.412	23.655	39.241	-1.67209	0	150.62	145.339	125.472	0.271907	0.25
WBGene00044372	ZC239.21	WAGO	35.673	31.419	41.202	13.027	4.081	15.565	-1.64147	0	32.705	32.516	35.985	-0.0949375	0.851
WBGene00016520	C39B5.2	WAGO	223.292	192.209	238.444	61.988	72.307	69.778	-1.66563	0	277.514	282.626	293.969	0.383706	0.011
WBGene00021278	Y23H5B.7	WAGO	5.347	2.082	3.741	0	1.447	2.398	-1.04972	0.234	5.085	3.212	7.989	0.444714	0.688
WBGene00013221	Y54G11A.14	WAGO	177.623	25.551	26.221	24.525	26.743	17.759	-1.68997	0.127	24.481	135.61	25.473	-0.301525	0.822
WBGene00007125	B0250.8	WAGO	6.11	10.467	19.423	1.638	4.051	5.535	-1.45515	0.044	7.497	7.216	4.628	-0.80378	0.304
WBGene00016029	elf-1	WAGO	112.794	122.187	127.428	32.501	36.039	41.921	-1.68732	0	69.835	62.237	48.528	-0.992946	0
WBGene00013403	fbxb-100	WAGO	20.27	20.898	44.319	11.693	9.235	4.37	-1.64477	0.001	42.562	34.119	31.783	0.33304	0.492
WBGene00019922	fbxc-28	WAGO	203.056	198.464	227.049	71.249	63.057	54.49	-1.71937	0	238.753	232.345	247.238	0.191731	0.257
WBGene00009442	F35G12.5	WAGO	797.781	830.124	830.764	283.007	242.566	210.382	-1.73608	0	370.601	279.379	282.616	-1.39568	0
WBGene00013370	Y60A9.3	WAGO	12.272	24.057	17.098	4.956	6.683	4.403	-1.5672	0.006	15.054	17.104	11.155	-0.284968	0.665
WBGene00001705	grd-16	WAGO	17.66	5.223	7.946	4.193	2.626	2.179	-1.49547	0.052	5.686	8.073	4.683	-0.657821	0.409
WBGene00044976	T26H2.10	WAGO	22.935	16.716	10.222	2.51	3.949	8.729	-1.53954	0.007	16.093	22.437	24.328	0.316828	0.63
WBGene00044281	R04A9.7	WAGO	66.281	69.971	58.998	22.679	23.589	10.883	-1.72066	0	116.648	92.354	90.936	0.611702	0.022
WBGene00013234	fbxb-24	WAGO	103.968	80.462	86.378	25.877	25.082	28.415	-1.7329	0	128.6	120.329	91.587	0.327213	0.207
WBGene00010415	irld-39	WAGO	0.883	0	1.135	0	0	0	-0.74215	NA	0	0	0	-0.74215	NA
WBGene00018106	F36H5.8	WAGO	18.517	0	21.585	1.672	9.223	1.092	-1.52404	0.232	23.658	31.417	18.706	0.832995	0.583
WBGene00044585	C40H5.8	WAGO	22.837	38.685	26.187	8.294	11.971	5.488	-1.65753	0	26.397	19.786	19.563	-0.39997	0.427
WBGene00021885	Y54G2A.20	WAGO	4.424	6.265	0	0.842	0	2.173	-1.18638	0.307	0	2.688	3.754	-0.535853	0.686
WBGene00017007	D1007.10	WAGO	506.108	608.27	518.251	152.533	143.335	159.208	-1.83619	0	164.976	161.603	204.265	-1.61536	0
WBGene00043992	bbs-4	WAGO	24.721	32.26	29.757	6.82	10.571	7.12	-1.70571	0	18.238	13.326	14.25	-0.878424	0.056
WBGene00013056	Y50E8A.14	WAGO	0	1.044	1.133	0	0	0	-0.787154	NA	0.951	0	0.94	-0.0819869	NA
WBGene00194650	C36A4.14	WAGO	56.452	54.533	62.219	13.1	20.572	14.209	-1.79205	0	68.267	67.855	44.458	0.0591622	0.88
WBGene00010585	K05C4.9	WAGO	86.301	131.031	116.851	38.274	26.039	23.567	-1.8915	0	119.403	120.666	113.975	0.0825701	0.757
WBGene00019313	btb-10	WAGO	134.863	140.012	132.944	40.103	36.924	31.674	-1.87886	0	182.574	164.295	210.369	0.447537	0.017
WBGene00001898	his-24	WAGO	877.378	774.342	816.141	246.979	207.356	196.773	-1.91741	0	1532.5	1633.58	1457.6	0.904963	0
WBGene00013500	Y71A12B.2	WAGO	174.465	149.427	197.754	42.577	55.436	41.526	-1.87999	0	158.868	145.468	126.173	-0.275282	0.19
WBGene00016165	wdr-60	WAGO	48.652	55.34	45.358	16.833	13.075	8.694	-1.87266	0	37.97	31.367	38.475	-0.459275	0.206
WBGene00018761	F53E10.5	WAGO	3.533	2.089	13.62	2.517	0	2.178	-1.53129	0.161	0	1.794	2.811	-1.54827	0.146
WBGene00018437	btb-8	WAGO	101.461	101.334	103.346	28.461	26.316	23.998	-1.91853	0	151.492	178.578	175.943	0.719437	0
WBGene00013230	fbxb-22	WAGO	54.708	57.456	36.339	16.746	10.523	9.815	-1.91825	0	59.658	56.531	66.456	0.2932	0.425
WBGene00020212	T04D1.2	WAGO	26.482	21.936	34.06	11.732	1.314	6.54	-1.92012	0	18.946	18.84	19.664	-0.499811	0.35
WBGene00023245	C33E10.3	CSR-1, WAGO	30.856	27.166	40.902	7.522	6.591	10.92	-1.8623	0	43.522	24.238	18.702	-0.188147	0.729
WBGene00017782	F25E5.1	WAGO	3412.16	3302.93	3559.43	828.448	889.28	871.325	-1.98733	0	854.3	844.651	815.5	-2.02946	0
WBGene00018479	otpl-6	WAGO	8.84	5.221	11.344	1.681	1.309	3.263	-1.61815	0.039	10.435	6.275	5.627	-0.164899	0.86
WBGene00017252	sdz-10	WAGO	32.644	52.234	43.156	10.882	9.211	10.908	-1.94629	0	66.278	62.817	54.28	0.508267	0.127
WBGene00018442	sdz-18	WAGO	25.21	18.94	32.528	5.719	9.075	4.171	-1.85897	0	25.699	23.276	23.175	-0.0844083	0.89
WBGene00045218	K08C9.8	WAGO	40.481	27.175	35.257	11.657	6.62	5.474	-1.98521	0	22.668	17.97	17.734	-0.787227	0.074
WBGene00019814	R02C2.1	WAGO	93.553	89.837	99.919	26.806	15.776	22.896	-2.06386	0	98.503	97.797	88.003	0.00500004	0.984
WBGene00021913	cec-8	WAGO	344.143	338.296	376.449	101.864	50.978	90.191	-2.10971	0	436.698	398.792	414.829	0.239122	0.119
WBGene00018021	F34D6.1	WAGO	23.824	22.983	29.526	4.186	5.262	8.725	-1.9057	0	30.302	27.817	43.055	0.393002	0.4
WBGene00008782	sdz-14	WAGO	91.69	96.124	121.567	25.911	22.407	22.93	-2.07288	0	132.464	122.087	92.582	0.164596	0.539
WBGene00023351	T27C4.5	WAGO	11.461	11.493	2.272	4.179	1.318	0	-1.732	0.056	5.677	3.591	8.416	-0.448509	0.638
WBGene00013233	sdz-33	WAGO	131.337	119.115	117.036	20.887	26.374	39.32	-2.04816	0	159.871	129.281	137.441	0.213544	0.38
WBGene00009696	F44F1.4	WAGO	132.579	122.185	137.274	35.289	30.132	23.937	-2.09668	0	92.003	107.59	105.013	-0.360908	0.105
WBGene00012196	bath-35	WAGO	66.204	59.541	61.309	19.273	13.142	9.81	-2.07122	0	5.684	13.457	14.045	-2.39291	0
WBGene00003585	ndx-8	WAGO	60.784	84.644	72.746	17.524	14.527	17.49	-2.07367	0	50.108	53.883	65.408	-0.35943	0.252
WBGene00012848	Y44A6B.3	WAGO	10.547	10.454	7.967	0	2.656	4.386	-1.67058	0.041	1.887	2.697	1.864	-1.75855	0.037
WBGene00009721	F45D3.1	WAGO	21.116	28.221	27.3	8.323	2.649	5.475	-2.03389	0	32.106	24.262	18.663	-0.0293915	0.968
WBGene00016071	C24H12.1	WAGO	49.456	33.424	41.996	10.904	5.251	10.893	-2.0894	0	75.818	79.828	88.061	0.948053	0.001
WBGene00021468	epg-2	WAGO	2316.31	2094.47	2517.1	548.982	475.696	501.965	-2.17984	0	3365.7	3175.86	3193.15	0.490543	0
WBGene00021542	Y43B11AL.1	WAGO	88.351	82.507	94.185	20.148	22.293	16.33	-2.11746	0	115.67	131.823	111.53	0.433617	0.059
WBGene00044692	fbxb-91	WAGO	108.489	105.519	130.624	23.424	31.6	21.825	-2.12221	0	128.733	121.163	122.563	0.111094	0.655
WBGene00195142	M110.10	WAGO	27.88	27.339	34.853	7.812	4.331	6.885	-2.07901	0	15.534	20.944	9.898	-0.914537	0.057
WBGene00044000	Y75B8A.41	WAGO	3.517	6.272	7.965	3.325	0	0	-1.71425	0.101	1.887	2.697	3.73	-0.87528	0.405
WBGene00012851	Y44A6C.2	WAGO	271.117	262.167	292.842	72.971	55.135	49.02	-2.20258	0	233.136	239.486	223.895	-0.245232	0.131
WBGene00006902	vet-6	WAGO	830.194	834.183	909.148	201.382	199.783	153.123	-2.20893	0	952.588	953.311	949.275	0.149667	0.131
WBGene00012238	W04A8.3	WAGO	31.728	29.257	40.909	7.517	6.596	7.647	-2.08285	0	52.968	52.075	37.394	0.471462	0.217
WBGene00015321	fbxc-38	WAGO	2.645	0	0	0	0	0	-0.912011	0.49	0	2.693	0.935	0.2316	NA
WBGene00018456	fbxc-39	WAGO	45.321	64.054	63.148	14.689	7.451	13.253	-2.19274	0	49.844	54.03	59.775	-0.0748474	0.882
WBGene00019700	btb-11	WAGO	145.387	127.483	155.703	25.88	31.678	33.876	-2.19223	0	149.412	123.019	150.473	-0.0190763	0.946
WBGene00018943	dgn-2	WAGO	0	1.045	4.542	0	1.315	0	-0.992794	0.31	0.947	3.589	1.872	0.131734	0.918
WBGene00017405	bath-31	WAGO	71.437	69.999	89.738	23.42	5.268	16.371	-2.2847	0	66.253	59.238	54.259	-0.357709	0.285
WBGene00012198	citk-1	WAGO	5737.46	6062.9	6367.13	1214.27	1247.53	1278.04	-2.27939	0	5832.48	5316.62	5228.07	-0.149647	0.023
WBGene00010100	F55C9.3	WAGO	6.981	4.358	13.408	3.204	0	1.148	-1.91612	0.018	18.506	16.819	18.619	1.03721	0.113
WBGene00020537	fbxb-37	WAGO	79.446	101.324	94.232	20.95	15.769	18.53	-2.25479	0	110.835	129.189	103.002	0.315785	0.2
WBGene00007114	mttu-1	WAGO	290.36	282.047	338.369	66.173	59.165	58.877	-2.28714	0	102.289	72.676	58.979	-1.94729	0
WBGene00021053	gadr-4	WAGO	70.135	59.634	76.949	21.176	5.441	12.865	-2.30353	0	74.651	79.202	64.638	0.0787974	0.828
WBGene00018537	F47B7.6	WAGO	1.755	4.183	4.557	0.828	1.333	0	-1.3867	0.173	2.826	3.599	0.931	-0.381958	0.763
WBGene00018204	F39F10.4	WAGO	70.219	69.003	68.372	17.191	15.971	8.308	-2.24356	0	63.183	67.879	72.208	-0.0299303	0.938
WBGene00004240	puf-4	WAGO	7.066	4.178	4.54	0.839	1.312	1.089	-1.58989	0.083	1.896	2.691	6.559	-0.40911	0.693
WBGene00008279	C53C7.3	WAGO	0.877	2.092	0	0	0	0	-0.992527	0.473	2.825	0	0	-0.0352312	NA
WBGene00016457	C35E7.5	WAGO	2931.68	2713.05	3141.03	552.734	573.545	596.687	-2.34826	0	3257.97	3152.68	3118.69	0.11717	0.109
WBGene00016307	fbxc-18	WAGO	100.998	110.661	120.744	27.554	17.624	17.406	-2.35448	0	158.336	151.583	170.051	0.526038	0.01
WBGene00023244	C24H12.3	WAGO	7.941	1.045	1.136	0.837	0	1.091	-1.41291	0.122	8.522	12.563	11.231	1.42833	0.119
WBGene00014105	ZK856.4	WAGO	11.366	13.612	18.207	3.293	4.049	1.099	-2.01321	0.009	5.631	3.595	0	-1.91747	0.012
WBGene00020170	T02G5.14	WAGO	47.61	38.944	60.646	7.297	13.253	8.926	-2.20944	0	60.422	66.364	37.728	0.157397	0.699
WBGene00044693	fbxb-92	WAGO	44.965	59.555	63.623	11.702	7.908	12.01	-2.30552	0	54.879	65.531	47.695	-0.000320367	0.986
WBGene00022559	fbxb-20	WAGO	57.414	53.267	55.611	14.264	9.185	7.623	-2.31286	0	55.925	35.875	58.093	-0.146991	0.709
WBGene00006894	ver-1	WAGO	20.365	22.967	24.933	3.373	3.913	5.427	-2.18124	0	10.451	8.062	15.029	-0.963638	0.074
WBGene00022334	Y82E9BR.1	WAGO	85.734	68.925	77.146	11.763	5.24	25.026	-2.38254	0	76.826	62.761	59.069	-0.219567	0.528
WBGene00021096	W08F4.7	WAGO	16.684	27.186	19.359	3.316	1.331	6.588	-2.21802	0	12.252	12.593	13.038	-0.695962	0.228
WBGene00021970	srz-64	WAGO	0	1.045	2.272	0	0	0	-1.07428	0.388	0	0.898	2.806	0.0857826	NA
WBGene00013508	Y71A12B.11	WAGO	234.398	254.963	268.207	52.603	39.59	39.336	-2.49916	0	356.531	415.737	346.767	0.560969	0
WBGene00012490	Y19D2B.2	WAGO	14.599	13.641	14.979	3.189	2.798	1.129	-2.19185	0.001	16.641	9.98	10.029	-0.221165	0.759
WBGene00017188	F07B7.7	WAGO	1.764	5.224	0	0.836	0	0	-1.38059	0.222	1.893	0.898	1.871	-0.382475	0.787
WBGene00013408	fbxb-93	WAGO	21.628	19.752	29.368	2.919	4.919	3.846	-2.32836	0	28.341	18.784	26.328	0.0519692	0.942
WBGene00020081	sdz-29	WAGO	44.951	34.481	51.134	8.354	3.957	7.646	-2.54055	0	41.62	37.708	41.136	-0.113462	0.801
WBGene00018606	F48E3.6	WAGO	72.414	77.293	95.346	12.58	14.441	10.894	-2.59995	0	133.623	145.308	129.274	0.729209	0.001
WBGene00045058	gadr-5	WAGO	166.048	174.426	198.697	28.878	26.194	27.334	-2.66634	0	161.621	153.754	151.648	-0.206017	0.309
WBGene00016880	fbxb-95	WAGO	56.378	58.52	70.475	15.853	2.641	7.652	-2.69222	0	52.942	39.515	53.259	-0.341032	0.368
WBGene00009089	jmjd-3.2	WAGO	110.648	98.137	113.352	16.014	11.748	20.63	-2.66143	0	211.818	182.766	184.997	0.841411	0
WBGene00019412	fbxb-49	WAGO	33.504	28.21	53.397	9.195	1.318	5.459	-2.6382	0	39.741	28.725	47.697	0.012793	0.974
WBGene00004954	spd-3	WAGO	567.378	531.568	644.434	85.683	87.798	88.146	-2.72234	0	103.374	91.456	119.064	-2.4623	0
WBGene00010898	nphp-1	WAGO	29.191	29.236	26.081	4.208	3.922	4.347	-2.49929	0	13.289	17.924	15.015	-0.829936	0.081
WBGene00019035	fbxb-26	WAGO	50.273	49.103	61.338	12.548	6.584	3.274	-2.68794	0	76.669	74.494	72.038	0.466428	0.133
WBGene00018186	F38E9.4	WAGO	3.507	4.184	0	0	0	1.1	-1.3827	0.176	0.941	6.301	0.93	0.0634907	0.973
WBGene00008138	C47D12.4	WAGO	40.551	37.615	60.22	6.685	6.592	6.552	-2.6307	0	49.195	41.296	41.143	-0.0705965	0.889
WBGene00005387	srh-171	CSR-1, WAGO	0.881	2.09	1.137	0	0	0	-1.24448	NA	0	0	0	-1.24448	NA
WBGene00012780	Y42A5A.5	WAGO	81.249	68.141	88.431	12.077	11.041	10.087	-2.7337	0	15.797	11.771	13.756	-2.4418	0
WBGene00194923	linc-121	WAGO	2.654	2.088	3.402	0	0	1.087	-1.44715	0.13	0.949	3.585	3.754	0.0185227	0.986
WBGene00021019	W04B5.2	WAGO	2.641	1.045	4.549	0.833	0	0	-1.55145	0.124	1.889	4.492	3.734	0.223218	0.859
WBGene00044768	M117.7	WAGO	14.978	13.584	23.868	3.339	2.64	1.093	-2.46032	0	15.129	24.246	21.494	0.204449	0.739
WBGene00013404	fbxb-101	WAGO	32.608	12.539	7.955	0.835	2.639	4.37	-2.37116	0	19.862	19.753	18.696	0.128094	0.892
WBGene00021449	mltn-7	WAGO	5.684	10.509	14.82	2.703	0	1.164	-2.30833	0.012	2.606	3.28	1.005	-1.7819	0.038
WBGene00019414	fbxb-51	WAGO	27.335	43.882	31.809	2.508	5.27	6.55	-2.61324	0	30.282	40.393	26.189	-0.0863815	0.88
WBGene00194680	Y17D7C.6	WAGO	5.541	0.857	1.776	0.675	0	0	-1.60433	0.12	2.449	3.944	3.041	0.154145	0.93
WBGene00012098	fbxb-86	WAGO	8.816	7.314	7.953	0.836	1.318	1.092	-2.11638	0.011	6.623	6.284	9.351	-0.100647	0.915
WBGene00016076	C24H12.7	WAGO	10.535	11.502	19.361	1.657	3.995	0	-2.35939	0.001	5.654	13.493	12.105	-0.374306	0.639
WBGene00012373	W09H1.3	WAGO	3.414	1.05	4.624	0	1.416	0	-1.45276	0.134	2.761	2.726	0	-0.510249	0.705
WBGene00018436	fbxb-11	WAGO	50.253	43.883	51.127	8.358	5.272	4.368	-2.81983	0	54.877	47.578	43.952	0.0110891	0.981
WBGene00017469	F14F9.6	WAGO	2.56	3.151	3.468	0.79	0	0	-1.68413	0.134	0	1.818	1.814	-0.87688	0.483
WBGene00009988	F53F4.4	WAGO	54.536	39.938	32.346	5.573	4.327	6.047	-2.77647	0	24.218	7.885	9.567	-1.53913	0
WBGene00010102	F55C9.5	WAGO	13.383	18.069	29.67	4.599	0	2.498	-2.66689	0	23.811	20.186	31.839	0.298035	0.604
WBGene00022685	ZK250.2	WAGO	8.77	4.183	4.558	0	2.67	0	-1.85498	0.032	7.53	5.4	6.51	0.129675	0.919
WBGene00021458	Y39G10AL.1	WAGO	71.13	107.943	63.901	10.492	6.199	10.158	-3.04275	0	90.964	84.347	96.745	0.16122	0.551
WBGene00022312	clec-171	WAGO	2.652	4.177	3.403	0	1.309	0	-1.61861	0.077	0.949	2.689	5.627	-0.109484	0.94
WBGene00008071	fbxb-64	WAGO	0.88	1.045	3.412	0	0	0	-1.47457	0.205	0.945	0.898	0	-0.783627	NA
WBGene00018690	fbxa-46	WAGO	12.349	5.224	10.222	1.673	0	1.091	-2.41755	0.005	7.573	14.36	14.971	0.373837	0.648
WBGene00021188	Y13C8A.1	WAGO	0.779	2.125	3.612	0	0	0	-1.66539	0.176	0	1.833	0	-0.977436	0.495
WBGene00021193	math-44	WAGO	5.285	5.225	1.137	0.834	0	0	-1.93368	0.043	7.562	4.491	4.671	0.429347	0.711
WBGene00044504	R13A1.10	WAGO	18.513	21.942	11.362	3.343	0	1.092	-2.88222	0	1.892	6.284	2.805	-1.97116	0.006
WBGene00016308	C32B5.15	WAGO	27.595	17.817	34.778	2.34	2.808	2.327	-2.98946	0	43.721	22.567	25.833	0.193354	0.737
WBGene00022441	Y110A2AL.4	WAGO	97.674	70.341	95.782	11.332	9.754	3.348	-3.28171	0	63.359	71.662	95.775	-0.190492	0.575
WBGene00022349	Y82E9BR.17	WAGO	252.715	228.581	296.201	22.821	28.93	19.788	-3.38833	0	405.369	435.195	386.001	0.655683	0
WBGene00044461	Y18H1A.14	WAGO	1.767	7.311	4.539	0.839	0	0	-2.11386	0.055	0	0.897	1.874	-1.52577	0.184
WBGene00021463	zeel-1	WAGO	108.006	103.354	91.808	8.431	7.83	8.685	-3.45361	0	126.346	133.482	123.974	0.337272	0.146
WBGene00044460	Y55F3C.10	WAGO	9.7	2.09	2.272	0	0	1.092	-2.05991	0.048	2.839	0	1.871	-1.14598	0.329
WBGene00009561	F39D8.3	WAGO	3.984	5.3	224.81	7.097	5.759	2.126	-3.72083	0.023	3.878	35.852	4.284	-2.3343	0.195
WBGene00013511	Y71A12B.15	WAGO	7.076	7.309	2.268	0.842	0	0	-2.35482	0.018	3.797	1.792	2.815	-0.78521	0.455
WBGene00077653	Y51A2D.23	WAGO	18.189	18.864	28.681	2.423	0	1.118	-3.39344	0	2.792	4.524	12.862	-1.56827	0.017
WBGene00016948	scrt-1	WAGO	5.282	9.406	4.548	0	0	1.094	-2.44131	0.009	4.724	4.492	3.735	-0.47925	0.634
WBGene00013410	fbxb-94	WAGO	9.681	5.226	9.098	0	0	1.095	-2.72129	0.003	10.391	7.188	7.468	0.0546199	0.96
WBGene00206530	Y52B11A.19	WAGO	1.761	5.226	5.685	0	0	0	-2.38515	0.014	8.504	0	3.735	-0.0404211	0.982
WBGene00013816	Y116F11A.1	WAGO	6.098	14.583	17.123	0.838	0	0	-3.41028	0	18.994	26.155	23.465	0.811531	0.168
WBGene00013501	Y71A12B.3	WAGO	0	37.618	0	0	0	0	-3.75908	0.184	0	0	0	-3.75908	0.184
WBGene00005054	sra-28	WAGO	0	0	0	0	0	0	0	NA	0	0	0	0	NA
WBGene00005257	srh-34	WAGO	0	0	0	0	0	0	0	NA	0	0	0	0	NA
WBGene00005405	srh-192	WAGO	0	0	0	0	0	0	0	NA	0	0	0	0	NA
WBGene00005495	srh-291	WAGO	0	0	0	0	0	0	0	NA	0	0	0	0	NA
WBGene00005783	srw-36	WAGO	0	0	0	0	0	0	0	NA	0	0	0	0	NA
WBGene00005830	srw-83	WAGO	0	0	0	0	0	0	0	NA	0	0	0	0	NA
WBGene00005940	srx-49	WAGO	0	0	0	0	0	0	0	NA	0	0	0	0	NA
WBGene00007889	C33A12.16	WAGO	0	0	0	0	0	0	0	NA	0	0	0	0	NA
WBGene00008090	C44C10.10	WAGO	0	0	0	0	0	0	0	NA	0	0	0	0	NA
WBGene00009767	F46B3.16	WAGO	0	0	0	0	0	0	0	NA	0	0	0	0	NA
WBGene00012061	T26G10.4	WAGO	0	0	0	0	0	0	0	NA	0	0	0	0	NA
WBGene00012355	W09C5.9	WAGO	0	0	0	0	0	0	0	NA	0	0	0	0	NA
WBGene00012846	srxa-14	WAGO	0	0	0	0	0	0	0	NA	0	0	0	0	NA
WBGene00013565	Y75B8A.37	WAGO	0	0	0	0	0	0	0	NA	0	0	0	0	NA
WBGene00014833	T07C12.4	WAGO	0	0	0	0	0	0	0	NA	0	0	0	0	NA
WBGene00014844	T23D5.5	WAGO	0	0	0	0	0	0	0	NA	0	0	0	0	NA
WBGene00014902	Y49E10.5	WAGO	0	0	0	0	0	0	0	NA	0	0	0	0	NA
WBGene00015020	B0205.5	WAGO	0	0	0	0	0	0	0	NA	0	0	0	0	NA
WBGene00015534	C06E4.5	WAGO	0	0	0	0	0	0	0	NA	0	0	0	0	NA
WBGene00016487	C36C9.4	WAGO	0	0	0	0	0	0	0	NA	0	0	0	0	NA
WBGene00016985	C56G3.2	WAGO	0	0	0	0	0	0	0	NA	0	0	0	0	NA
WBGene00017192	F07B7.14	WAGO	0	0	0	0	0	0	0	NA	0	0	0	0	NA
WBGene00017496	srbc-15	WAGO	0	0	0	0	0	0	0	NA	0	0	0	0	NA
WBGene00019574	K09E3.2	WAGO	0	0	0	0	0	0	0	NA	0	0	0	0	NA
WBGene00021672	Y48G1BM.7	WAGO	0	0	0	0	0	0	0	NA	0	0	0	0	NA
WBGene00021916	Y55D5A.2	WAGO	0	0	0	0	0	0	0	NA	0	0	0	0	NA
WBGene00022511	ZC53.4	WAGO	0	0	0	0	0	0	0	NA	0	0	0	0	NA
WBGene00022688	math-47	WAGO	0	0	0	0	0	0	0	NA	0	0	0	0	NA
WBGene00044486	Y54G2A.42	WAGO	0	0	0	0	0	0	0	NA	0	0	0	0	NA
WBGene00044639	C24H12.12	WAGO	0	0	0	0	0	0	0	NA	0	0	0	0	NA
WBGene00044714	ZK1225.10	WAGO	0	0	0	0	0	0	0	NA	0	0	0	0	NA
WBGene00045363	F11D11.13	WAGO	0	0	0	0	0	0	0	NA	0	0	0	0	NA
[truncated: 27,972 more rows]

## Sheet: mRNA up 2-fold
mRNA up 2-fold in both tcer-1 mutants
Feature ID	Feature name	WAGO/CSR-1 target?	WT rep 1	WT rep 2	WT rep 3	tcer-1(tm1452) rep 1	tcer-1(tm1452) rep 2	tcer-1(tm1452) rep 3	log2 fold change in tcer-1(tm1452)	p valued adj tcer-1(tm1452)	tcer-1(glm27) rep 1	tcer-1(glm27) rep 2	tcer-1(glm27) rep 3	log2 fold change in tcer-1(glm27)	p valued adj tcer-1(glm27)
WBGene00008010	C38D9.2	WAGO	16.803	17.996	17.949	2184.27	2491.01	2188.57	6.94459	0	4304.1	3837.67	4020.39	7.76962	0
WBGene00017185	F07B7.1	WAGO	10.571	10.45	11.367	40.051	52.828	43.727	1.98003	0	450.015	416.701	401.779	5.16712	0
WBGene00021106	W09B7.1	WAGO	10.571	10.45	11.367	40.051	52.828	43.727	1.98003	0	450.015	416.701	401.779	5.16712	0
WBGene00008681	scrm-4	WAGO	45.834	45.975	48.861	776.936	804.495	760.222	4.02854	0	1112.43	1142.01	1137.82	4.56269	0
WBGene00235090	C38D9.13	No	0	3.136	2.275	44.971	52.949	40.5	4.07157	0	70.841	61.096	59.741	4.53267	0
WBGene00010634	K07F5.6	No	0	0	0	64.643	56.387	56.61	5.91201	0	17.066	20.625	18.745	4.3083	0
WBGene00016336	C33C12.4	No	0	0	1.142	59.986	45.729	43.082	5.19567	0	22.525	27.941	27.814	4.2945	0
WBGene00006048	ssp-31	No	0.854	0	0	68.031	63.69	101.114	5.93528	0	22.091	23.624	25.403	4.2654	0
WBGene00021997	Y59E9AR.1	No	6.056	13.626	24.106	1099.86	483.445	1265.13	5.92941	0	285.494	344.858	149.605	4.06472	0
WBGene00012357	W09D6.4	No	0.874	2.093	2.283	165.139	200.443	186.709	6.07271	0	38.478	39.66	50.061	3.99122	0
WBGene00020072	R13H9.6	No	0	3.134	4.542	154.154	178.768	180.969	5.59742	0	61.568	47.551	53.367	3.95427	0
WBGene00009753	scrm-6	No	0	0	0	70.975	80.496	92.874	6.36542	0	14.186	13.469	14.955	3.92632	0
WBGene00008661	F10G8.1	No	0	1.243	2.073	100.652	76.361	103.69	5.48923	0	26.799	25.118	35.218	3.835	0
WBGene00012173	W01B6.6	No	0	1.045	0	66.137	73.674	49.082	5.56802	0	16.097	21.536	16.847	3.82885	0
WBGene00008862	F15D4.5	WAGO	82.201	73.102	76.01	1645.21	1642.75	1540.65	4.36599	0	1186.58	1034.64	1086.72	3.82073	0
WBGene00017186	F07B7.2	WAGO	85.469	94.045	100.014	188.669	192.713	181.405	1.00187	0	1350.36	1221.22	1327.13	3.78764	0
WBGene00021107	W09B7.2	WAGO	85.469	94.045	100.014	188.669	192.713	181.405	1.00187	0	1350.36	1221.22	1327.13	3.78764	0
WBGene00011172	R09E10.2	No	3.513	7.319	3.416	145.088	169.004	158.104	4.78402	0	95.197	78.251	58.676	3.76892	0
WBGene00050915	Y6E2A.10	No	0	0	0	43.303	60.894	49.259	5.70465	0	8.501	13.477	14.935	3.73382	0
WBGene00022143	Y71G12B.3	No	0.874	0	0	65.703	61.906	70.721	5.69959	0	24.397	14.423	8.342	3.6947	0
WBGene00022670	ZK177.2	WAGO	0	0	0	25.068	59.332	17.474	5.12755	0	5.676	23.342	6.545	3.68418	0
WBGene00016414	C34F11.2	No	6.098	0	0	154.247	134.272	138.739	5.56351	0	41.161	44.235	24.944	3.63896	0
WBGene00020609	T20D4.3	No	1.801	0	3.464	69.126	73.803	70.298	4.70939	0	30.079	33.098	34.666	3.60895	0
WBGene00007320	C05B5.2	No	3.511	6.274	4.556	338.673	387.812	383.497	6.0041	0	55.578	83.672	67.016	3.59308	0
WBGene00017955	F31E8.5	No	6.185	5.222	1.135	215.784	243.872	256.903	5.53287	0	55.942	73.532	47.802	3.53596	0
WBGene00020042	R13A1.3	No	0.943	1.118	0	58.059	53.66	51.865	5.04068	0	17.206	20.476	17.788	3.5302	0
WBGene00022780	ZK622.1	No	0.903	0	2.323	75.558	97.233	70.924	5.3084	0	22.437	24.775	20.331	3.50213	0
WBGene00020715	nspd-4	No	0	1.061	1.199	39.337	67.244	54.127	4.95992	0	14.099	15.575	26.806	3.49927	0
WBGene00012207	W02B12.12	No	2.658	14.381	13.68	460.261	422.482	584.266	5.44612	0	113.051	146.544	116.527	3.49103	0
WBGene00003434	msp-38	No	7.777	10.484	1.149	320.291	321.761	331.879	5.44604	0	80.826	77.876	88.93	3.48336	0
WBGene00011322	irld-14	No	0	1.045	1.137	61.61	67.531	63.499	5.23855	0	17	17.072	19.6	3.45106	0
WBGene00000666	col-91	No	1.763	3.135	7.954	347.471	420.798	422.76	6.23503	0	43.51	75.419	50.482	3.44312	0
WBGene00015572	C07G1.6	No	2.638	0	1.138	106.387	135.334	105.223	5.69055	0	24.535	29.664	15.853	3.43042	0
WBGene00010254	F58E6.5	No	7.935	9.404	9.089	423.742	448.176	409.48	5.44776	0	90.83	103.237	118.763	3.42389	0
WBGene00011378	T02E1.6	No	3.524	1.045	2.273	147.712	132.048	159.586	5.49008	0	33.092	39.513	29.902	3.42224	0
WBGene00012637	ttbk-8.1	No	7.063	6.267	4.541	319.334	299.553	296.443	5.45944	0	70.107	89.711	59.934	3.41587	0
WBGene00022621	ZC477.7	No	3.904	2.049	6.693	208.126	267.291	235.229	5.51134	0	56.451	61.678	42.942	3.39045	0
WBGene00001487	frk-1	No	1.742	5.149	2.548	131.528	155.271	138.53	5.10578	0	31.775	43.332	51.602	3.38234	0
WBGene00044177	C30G7.3	No	5.291	2.09	5.68	215.715	217.399	225.974	5.36539	0	60.564	52.96	50.507	3.37848	0
WBGene00015193	clec-117	No	0	0	2.279	48.762	61.442	64.917	5.07645	0	19.764	14.402	17.668	3.37673	0
WBGene00006509	tag-164	No	5.285	0	3.41	139.308	142.682	137.764	5.17585	0	35.921	38.619	43.909	3.37639	0
WBGene00003442	msp-49	No	16.418	14.677	11.486	596.321	666.998	636.848	5.38383	0	135.639	185.635	147.605	3.37191	0
WBGene00019190	H12I13.1	No	0	0	0	20.226	36.555	33.662	4.96105	0	12.348	8.959	6.573	3.36364	0
WBGene00003457	msp-64	No	9.505	15.725	12.635	522.284	527.522	622.273	5.35722	0	109.626	152.13	154.023	3.35725	0
WBGene00000700	col-126	No	8.811	4.18	9.092	522.595	757.652	728.899	6.32588	0	66.194	99.673	86.918	3.35015	0
WBGene00043743	nsph-4.1	No	15.888	12.535	23.843	1074.12	1264.42	1242.74	6.01915	0	194.184	173.156	190.069	3.34202	0
WBGene00015820	C16A11.7	No	1.759	2.091	1.138	98.111	99.468	97.526	5.22184	0	23.596	26.965	27.048	3.33503	0
WBGene00013854	cyc-2.2	No	10.431	9.427	16.031	381.2	492.127	465.3	5.10848	0	120.441	145.475	122.605	3.33166	0
WBGene00018253	clc-10	No	1.753	3.138	2.28	95.753	104.339	127.742	5.02357	0	32.921	27.011	39.03	3.3255	0
WBGene00014129	ZK892.5	No	1.761	1.045	1.137	101.74	87.225	119.201	5.48598	0	19.848	29.64	16.814	3.31927	0
WBGene00016286	C31H1.1	No	0.884	1.044	1.134	87.491	87.648	104.366	5.54234	0	22.777	20.615	14.073	3.31823	0
WBGene00013657	Y105C5B.18	No	3.511	2.091	1.139	102.732	75.915	87.878	4.79021	0	22.613	35.084	36.31	3.31595	0
WBGene00015997	C18H7.7	No	0.943	0	0	41.175	63.417	53.166	5.34945	0	15.191	15.621	5.359	3.31242	0
WBGene00010992	R03D7.8	No	0	1.044	1.134	57.184	61.512	58.721	5.1228	0	18.028	18.824	11.256	3.30308	0
WBGene00007610	C15H7.3	No	0.894	6.345	5.747	155.145	163.569	166.14	4.93157	0	46.107	56.832	51.469	3.29963	0
WBGene00008124	C47A4.3	No	1.796	0	2.313	82.675	76.809	89.636	5.14832	0	26.195	20.406	19.999	3.29137	0
WBGene00003466	msp-79	No	5.185	22.016	27.567	851.428	952.854	839.788	5.51798	0	165.367	228.195	168.692	3.29056	0
WBGene00020356	T08B6.9	No	5.303	3.133	3.403	182.332	189.953	186.054	5.24141	0	46.476	48.415	46.882	3.28633	0
WBGene00019783	M70.1	No	1.771	5.221	5.668	172.789	178.804	176.958	5.08505	0	54.141	51.068	44.137	3.2822	0
WBGene00011176	R09E10.6	No	31.745	30.299	46.577	1834.52	1750.94	1854.67	5.60775	0	364.34	399.439	318.954	3.28199	0
WBGene00013194	Y54E2A.9	No	0	2.091	1.139	83.622	77.308	90.114	5.3497	0	23.548	14.396	19.545	3.27937	0
WBGene00013148	Y53F4A.2	No	0.862	0	1.15	37.681	34.702	41.603	4.54481	0	15.763	17.218	11.892	3.25575	0
WBGene00017059	msrp-5	No	0	5.24	4.588	172.164	142.796	176.591	5.26875	0	41.898	37.997	39.518	3.25439	0
WBGene00015630	C09B9.7	No	2.656	0	0	65.784	79.566	65.118	5.23809	0	14.252	18.811	17.848	3.25273	0
WBGene00015879	C17B7.5	No	7.081	11.484	11.335	61.524	83.547	87.951	2.84276	0	109.231	100.343	98.6	3.24156	0
WBGene00015051	B0218.7	No	4.41	9.403	6.816	270.156	263.407	333.97	5.20327	0	73.824	74.497	72.032	3.2407	0
WBGene00008074	nkb-2	No	5.296	4.178	4.542	191.846	195.867	186.426	5.08395	0	60.62	55.627	40.259	3.22865	0
WBGene00018120	F36H12.4	No	0.852	0	2.314	52.072	69.63	58.063	4.88951	0	20.22	20.908	13.586	3.22651	0
WBGene00013586	Y80D3A.8	No	1.771	0	0	40.502	56.058	41.228	4.88309	0	13.305	16.122	12.215	3.22604	0
WBGene00020289	T06C10.3	No	4.49	2.122	3.457	105.685	117.611	99.27	4.63873	0	39.365	46.597	33.282	3.22554	0
WBGene00010876	M05D6.3	No	0	0	2.27	67.076	76.171	79.541	5.42102	0	12.318	16.147	17.796	3.22457	0
WBGene00007613	C15H11.1	No	1.739	1.047	1.145	87.021	98.077	119.055	5.46975	0	17.744	16.262	27.664	3.22196	0
WBGene00004398	rol-8	No	12.348	2.089	18.174	249.297	339.714	294.639	4.63797	0	86.137	117.574	125.368	3.22113	0
WBGene00255375	F08B4.8	No	2.588	16.778	11.497	487.119	522.599	540.419	5.51933	0	95.551	130.471	86.039	3.21785	0
WBGene00016420	C34G6.3	No	1.694	3.041	3.925	107.518	111.674	90.501	4.74511	0	35.499	37.538	32.341	3.21643	0
WBGene00014104	ZK849.6	No	0	0	0	39.091	27.954	45.144	5.2629	0	6.474	10.886	7.297	3.20461	0
WBGene00007792	C28D4.4	No	0.882	1.045	0	67.779	85.562	68.738	5.51358	0	12.307	18.847	11.228	3.20334	0
WBGene00009377	F34D10.8	No	4.259	5.252	6.942	197.948	267.312	244.845	5.19605	0	55.131	69.094	51.614	3.2006	0
WBGene00018498	F46F5.7	No	0	0	1.673	19.43	23.637	26.865	3.96413	0	12.252	8.593	19.037	3.19795	0
WBGene00018134	F37A4.4	No	6.199	13.571	13.599	389.755	485.067	472.016	5.21393	0	133.038	87.779	109.923	3.19794	0
WBGene00195178	ZC581.10	No	0	0	1.142	33.601	55.323	36.521	4.95468	0	8.436	13.528	12.962	3.19479	0
WBGene00019081	F59A3.8	No	0	2.088	3.403	72.318	94.235	102.221	5.00033	0	28.465	21.514	24.388	3.18771	0
WBGene00007082	acs-10	No	6.189	7.31	7.94	271.592	255.243	315.378	5.11206	0	72.11	75.299	72.224	3.18741	0
WBGene00015855	C16C8.18	No	2.641	2.09	3.411	125.873	118.999	145.487	5.14177	0	36.854	28.745	32.687	3.18435	0
WBGene00013299	irld-18	No	0.878	0	1.139	48.1	49.221	46.105	4.8672	0	15.083	13.491	13.972	3.18243	0
WBGene00008590	F08H9.2	No	5.191	2.096	4.592	115.307	165.28	125.394	4.78068	0	41.848	55.213	34.877	3.18095	0
WBGene00017384	F11G11.4	No	1.975	3.552	1.292	107.792	127.248	122.912	5.20009	0	31.656	31.116	22.406	3.16677	0
WBGene00016053	ptp-5.1	No	3.535	1.044	3.404	125.979	146.8	134.957	5.22487	0	35.087	32.28	28.123	3.16471	0
WBGene00020905	T28H11.7	No	8.837	9.399	6.808	269.634	266.03	281.859	4.87078	0	68.282	99.527	80.624	3.16441	0
WBGene00013696	Y106G6A.4	No	9.656	9.411	7.973	352.092	334.311	350.423	5.11331	0	78.203	105.252	82.86	3.16434	0
WBGene00002193	kin-5	No	1.768	3.133	6.807	178.164	216.107	203.437	5.35199	0	45.532	46.62	36.571	3.16283	0
WBGene00004964	spe-10	No	1.792	1.061	0	44.463	50.928	51.968	4.68309	0	18.799	23.159	7.433	3.16207	0
WBGene00000663	col-88	CSR-1	8.808	8.36	15.915	684.849	675.113	834.25	5.92821	0	75.623	126.635	116.779	3.15784	0
WBGene00086554	D1081.12	No	0	1.046	4.561	91.581	85.661	94.737	4.99767	0	19.748	27.914	26.014	3.15519	0
WBGene00020841	T27A3.5	No	6.18	6.267	4.541	229.698	236.435	214.675	5.09639	0	64.429	52.03	57.13	3.14319	0
WBGene00020890	fbxa-202	No	1.766	2.089	0	74.611	49.913	74.1	4.87837	0	12.317	15.25	29.97	3.14259	0
WBGene00015994	C18H7.4	No	0.913	5.4	3.521	112.223	132.087	107.474	4.7889	0	29.62	40.175	40.258	3.13896	0
WBGene00023424	C53D6.10	No	2.822	3.369	1.224	113.586	136.401	128.881	5.19634	0	25.079	32.592	31.042	3.13846	0
WBGene00020860	nspd-10	No	0.796	1.06	0	51.468	61.685	58.62	5.16957	0	10.618	9.159	19.972	3.13805	0
WBGene00010869	M05B5.1	No	6.182	1.044	3.405	172.816	211.302	189.52	5.4027	0	43.599	43.052	29.981	3.13364	0
WBGene00017175	irld-3	No	0	2.091	0	71.478	71.647	55.9	5.31044	0	16.042	15.281	10.258	3.13041	0
WBGene00010612	K07A1.5	No	4.409	3.134	3.408	173.917	185.769	176.844	5.27326	0	46.37	38.598	33.672	3.12418	0
WBGene00006053	ssq-4	No	32.653	28.205	31.794	1411.24	1476.69	1540.74	5.53391	0	216.879	336.473	275.22	3.11997	0
WBGene00016742	C48B6.4	No	5.307	2.088	5.67	204.45	206.665	175.017	5.1966	0	53.149	40.333	43.16	3.11974	0
WBGene00045355	D1086.17	No	10.555	8.362	15.927	406.754	372.482	431.619	5.00339	0	113.283	109.645	102.62	3.11797	0
WBGene00012012	T25B9.6	No	3.536	4.185	5.668	141.296	211.978	179.354	5.03043	0	47.43	43.006	48.786	3.11734	0
WBGene00044062	snb-6	No	0.871	0	1.144	51.416	40.688	54.386	4.89766	0	13.097	12.639	14.782	3.11729	0
WBGene00194700	B0025.5	No	6.053	6.289	4.593	188.526	220.626	237.504	5.0263	0	52.985	54.319	62.381	3.11477	0
WBGene00018645	F49F1.5	No	4.382	0	0	23.863	26.943	27.608	3.46319	0	20.648	20.716	19.499	3.1129	0
WBGene00008905	F17B5.1	No	1.77	0	2.267	17.688	18.277	18.457	3.02857	0	21.837	16.123	19.711	3.10797	0
WBGene00014997	AC7.3	No	0	0	0	32.412	22.558	26.307	4.8121	0	3.775	13.484	5.595	3.10735	0
WBGene00013473	Y69E1A.1	No	11.476	21.935	28.389	713.731	675.058	750.456	5.04699	0	181.881	193.809	176.826	3.09976	0
WBGene00020353	T08B6.4	No	18.574	20.883	11.34	559.538	689.271	707.647	5.18678	0	131.927	177.462	148.249	3.09804	0
WBGene00000719	col-146	No	28.193	12.54	13.639	916.432	1292.56	1264.56	5.92116	0	123.865	220.909	142.044	3.09383	0
WBGene00019406	acdh-8	No	18.545	6.267	13.621	460.443	510.691	526.173	5.17833	0	112.774	138.133	99.298	3.09165	0
WBGene00007301	C04F12.7	No	28.105	33.458	30.743	1126.19	1110.8	1178.97	5.16485	0	274.316	300.391	234.736	3.09163	0
WBGene00018081	F36A4.2	No	0.872	3.141	1.143	85.034	81.188	90.896	4.99516	0	23.409	17.145	25.894	3.09	0
WBGene00000720	col-147	No	60.005	48.054	61.32	4025.35	4400.68	4952.09	6.27847	0	442.247	615.546	406.243	3.08925	0
WBGene00003450	msp-57	No	24.196	26.209	26.418	1054.23	1122.71	1214.27	5.41013	0	235.974	235.439	202.613	3.08433	0
WBGene00008821	best-12	No	0	0	1.14	26.141	18.447	31.721	4.25978	0	5.597	18.019	8.473	3.08332	0
WBGene00016357	C33F10.11	No	8.575	3.734	6.479	301.475	334.63	302.261	5.43315	0	55.93	57.979	67.72	3.08302	0
WBGene00017542	F17E9.5	No	26.284	23.013	20.523	1011.7	869.802	1058.49	5.33681	0	210.664	238.612	164.459	3.08224	0
WBGene00010633	nspd-2	No	3.135	5.307	3.603	177.715	191.729	191.812	5.22899	0	32.539	50.395	41.416	3.08144	0
WBGene00004901	snf-2	No	2.655	3.132	0	91.807	90.14	89.074	4.96277	0	21.84	26.882	22.53	3.07899	0
WBGene00015944	C18A3.7	No	0.872	3.141	0	44.965	67.667	50.993	4.57043	0	19.662	16.243	20.343	3.07866	0
WBGene00022732	ZK418.2	No	0.902	4.266	3.132	89.38	92.003	87.545	4.58883	0	24.198	36.979	31.267	3.07833	0
WBGene00010544	K03H1.9	No	0	0	0	25.927	40.506	24.673	4.97125	0	6.882	9.616	5.829	3.07764	0
WBGene00014240	htas-1	No	2.616	5.235	5.716	201.911	207.089	199.555	5.2061	0	43.066	50.535	42.533	3.07009	0
WBGene00015689	spch-2	No	7.906	5.228	7.969	216.539	223.379	217.29	4.77564	0	59.4	76.439	63.355	3.06846	0
WBGene00015331	C02B10.6	No	0	4.178	7.947	144.158	119.562	105.719	4.622	0	45.474	49.341	28.094	3.05737	0
WBGene00003449	msp-56	No	15.554	31.451	33.31	927.075	1039.85	1024.79	5.1677	0	202.529	265.322	221.866	3.05562	0
WBGene00015246	scl-23	No	0.882	0	1.136	39.331	32.906	43.641	4.56623	0	10.414	17.051	11.229	3.05466	0
WBGene00011120	R07E5.15	No	7.927	7.315	4.547	244.42	280.073	314.885	5.20806	0	44.429	77.238	64.463	3.05297	0
WBGene00010014	F54B3.2	No	0	1.045	0	31.007	24.967	37.059	4.56932	0	8.526	9.869	12.173	3.05287	0
WBGene00022753	ZK484.7	No	0.882	2.089	4.542	94.626	111.791	90.513	4.83438	0	25.569	30.508	28.081	3.05146	0
WBGene00018841	F54H5.5	No	2.643	1.045	3.41	73.451	66.011	87.435	4.50885	0	31.203	25.144	24.297	3.05019	0
WBGene00015929	C17H12.3	No	4.415	8.36	7.952	202.865	228.863	223.607	4.79422	0	62.537	77.195	53.385	3.04711	0
WBGene00013085	mpz-6	No	0.882	0	1.136	24.232	59.335	52.423	4.79172	0	8.514	21.546	8.415	3.04706	0
WBGene00016752	C48E7.7	No	26.315	31.374	33.044	1229.14	1463.85	1274.51	5.40462	0	261.739	274.479	233.497	3.04331	0
WBGene00022754	nspd-1	No	3.919	1.061	2.402	127.362	106.337	124.255	5.11966	0	26.383	27.488	28.474	3.03922	0
WBGene00016826	C50E10.2	No	0.967	0	1.246	43.136	54.154	50.026	4.84974	0	11.794	12.794	15.194	3.03682	0
WBGene00008659	clec-151	No	3.537	8.355	5.672	201.762	196.176	221.87	4.92059	0	45.552	59.171	60.98	3.03629	0
WBGene00005012	F26F4.2	No	6.133	5.23	3.421	179.884	196.723	189.457	4.99994	0	31.034	63.931	47.385	3.03088	0
WBGene00009938	F52F12.5	No	2.627	3.138	5.702	119.555	141.983	165.31	4.89299	0	31.963	46.831	36.222	3.02814	0
WBGene00011619	T08G3.7	No	1.771	1.044	0	54.824	57.388	65.115	4.95469	0	9.502	18.811	15.97	3.02347	0
WBGene00012781	nspd-7	No	2.351	1.061	2.402	58.498	54.78	63.937	4.35378	0	21.107	27.488	19.845	3.01886	0
WBGene00011795	T16A9.5	No	12.38	19.138	16.124	544.298	578.378	639.493	5.12333	0	130.93	145.861	130.005	3.0165	0
WBGene00018296	F41F3.1	No	0	0	0	27.897	16.168	28.75	4.65945	0	8.441	7.213	5.559	3.01275	0
WBGene00015516	C06A8.6	No	5.296	8.357	10.219	250.474	252.41	286.736	4.88245	0	65.354	78.955	69.28	3.01078	0
WBGene00010486	K01H12.4	No	6.177	5.223	7.949	289.72	269.637	316.267	5.29696	0	59.659	63.709	53.353	3.00748	0
WBGene00001603	gln-2	No	11.477	12.535	15.894	455.138	503.165	519.847	5.10939	0	119.375	113.931	107.696	3.00317	0
WBGene00016523	C39B5.5	No	40.447	37.633	34.136	946.762	903.455	1040.11	4.65031	0	252.915	370.337	296.558	3.00169	0
WBGene00017851	F27C1.1	No	35.226	25.081	44.338	1164.93	1200.1	1198.62	5.05022	0	272.197	308.081	277.419	2.99922	0
WBGene00016327	C32E12.1	No	7.073	0	5.672	158.891	132.23	176.198	4.90067	0	40.796	39.444	42.205	2.99409	0
WBGene00019024	F58A6.5	No	3.525	4.18	1.136	95.186	84.46	93.97	4.54602	0	22.697	35.917	32.714	2.9939	0
WBGene00021650	Y47G6A.26	No	3.514	4.182	0	110.335	124.997	118.528	5.06021	0	19.799	27.878	34.471	2.9929	0
WBGene00007209	BE10.1	No	0.882	1.045	1.136	81.136	85.601	92.765	5.43615	0	10.411	17.053	17.775	2.9921	0
WBGene00016083	C25A8.2	No	0.875	2.093	0	51.802	48.381	55.208	4.7301	0	20.655	9.913	13.912	2.992	0
WBGene00018004	F33D11.7	No	3.529	1.045	2.271	100.462	102.616	97.073	4.9445	0	22.725	25.126	27.142	2.98588	0
WBGene00019920	acs-15	No	5.308	2.088	1.134	125.41	104.594	114.112	4.91195	0	27.528	27.782	32.845	2.98293	0
WBGene00003424	msp-3	No	5.185	10.484	13.783	366.162	381.142	432.788	5.18811	0	82.684	94.176	76.095	2.97951	0
WBGene00009681	gipc-2	No	50.293	57.457	68.138	2031.88	2022.03	2173.77	5.12226	0	439.357	527.641	439.889	2.97845	0
WBGene00017636	F20D6.6	No	2.646	4.179	4.543	116.284	201.455	147.318	5.02575	0	42.595	38.593	29.003	2.97783	0
WBGene00021471	Y39G10AR.15	No	0.884	0	2.268	79.087	62.785	61.963	5.07128	0	17.083	17.926	10.321	2.97379	0
WBGene00022157	Y71G12B.22	No	0.881	2.09	4.547	79.255	105.678	91.837	4.73331	0	28.36	30.535	20.554	2.97064	0
WBGene00001702	grd-13	No	21.037	24.057	18.238	374.146	364.934	347.849	4.03839	0	128.897	196.251	191.489	2.96973	0
WBGene00007795	C28D4.8	No	0	0	0	27.628	36.835	42.537	5.1964	0	7.575	4.487	8.423	2.96871	0
WBGene00016612	C43G2.3	No	1.438	3.564	3.398	100.504	112.181	93.472	4.76123	0	20.841	32.561	32.797	2.96799	0
WBGene00050956	C14A6.13	No	5.274	2.091	0	112.159	114.161	135.951	5.13918	0	33.966	20.677	23.308	2.96533	0
WBGene00000734	col-161	No	36.121	18.809	28.415	1342.02	1629.33	1847.17	5.80323	0	156.954	271.2	241.094	2.96081	0
WBGene00008724	F13A7.1	No	4.411	1.045	6.814	152.344	188.163	211.62	5.18405	0	36.926	35.895	43.049	2.96061	0
WBGene00016447	msd-4	No	20.524	17.848	25.404	621.511	519.153	649.902	4.74736	0	140.082	197.996	178.072	2.95875	0
WBGene00235354	ZK250.14	No	0	0	0	10.016	15.842	16.394	3.91495	0	5.673	8.082	6.542	2.95711	0
WBGene00017553	nep-8	No	3.552	1.402	4.572	133.016	121.436	117.596	4.90408	0	26.772	31.779	35.544	2.95447	0
WBGene00000596	col-7	No	7.953	21.932	19.289	890.253	1351.34	1491.06	6.16189	0	124.227	172.16	104.991	2.9543	0
WBGene00044674	B0280.17	No	4.403	9.405	11.369	340.244	337.007	352.136	5.19532	0	60.49	78.142	76.596	2.95325	0
WBGene00007337	C05C12.5	No	6.127	3.139	4.563	178.693	201.228	196.34	5.10519	0	37.581	40.539	49.193	2.95296	0
WBGene00009548	F38H4.4	No	3.535	3.133	3.404	159.638	176.863	175.179	5.29912	0	34.145	34.967	29.066	2.95234	0
WBGene00022032	Y65B4A.9	No	1.802	4.263	0	81.411	85.319	105.006	4.9216	0	28.944	17.896	20.311	2.95208	0
WBGene00014665	C04G2.3	No	7.831	2.095	9.156	179.96	261.124	269.026	5.01318	0	60.743	59.612	47.06	2.94811	0
WBGene00018548	clec-79	No	3.537	12.531	5.671	279.138	354.754	343.671	5.30875	0	57.876	69.025	60.966	2.94771	0
WBGene00008811	F14F7.4	No	1.762	0	2.273	50.093	56.752	55.73	4.55679	0	25.533	15.265	10.281	2.94245	0
WBGene00007335	C05C12.1	No	2.648	2.089	0	88.821	115.651	105.735	5.3392	0	17.051	20.635	18.727	2.94093	0
WBGene00010241	F58D2.2	No	8.844	7.309	7.939	266.687	274.709	298.959	4.9602	0	69.28	72.601	62.86	2.93885	0
WBGene00016839	C50F2.5	No	1.765	4.178	6.813	124.817	140.667	140.644	4.69858	0	42.622	41.272	33.704	2.93623	0
WBGene00194914	F44D12.16	No	24.66	31.351	40.926	1329.39	1129.86	1320.98	5.24246	0	231.572	271.246	258.757	2.93557	0
WBGene00000665	col-90	No	7.94	5.223	7.95	133.077	209.244	185.455	4.46022	0	54.912	61.921	64.57	2.93498	0
WBGene00004965	spe-11	No	7.932	10.449	12.5	309.854	300.793	349.592	4.82935	0	86.07	95.173	74.785	2.93456	0
WBGene00015052	clec-52	No	74.028	88.817	78.412	1138.3	1095.06	1210.5	3.81881	0	622.338	604.268	635.653	2.9329	0
WBGene00021993	nsph-4.2	No	28.244	43.873	38.604	1564.94	1455.18	1521.92	5.32073	0	263.319	348.115	251.852	2.92934	0
WBGene00000741	col-168	No	13.211	13.585	31.83	876.655	1009.44	1126.23	5.61263	0	120.993	201.182	142.933	2.92523	0
WBGene00020802	btb-2	No	0.882	1.045	2.272	57.667	47.456	54.599	4.49847	0	14.192	24.238	13.092	2.92097	0
WBGene00009683	F44D12.6	No	0	1.045	1.136	36.737	42.232	38.244	4.53622	0	13.24	9.877	13.085	2.91962	0
WBGene00019642	K11C4.1	No	5.289	2.09	2.273	88.553	116.061	99.398	4.60086	0	34.054	32.321	26.178	2.91694	0
WBGene00007239	C01G10.14	No	1.75	2.093	1.141	38.672	67.141	64.012	4.43606	0	21.601	18.021	17.628	2.91578	0
WBGene00003446	msp-53	No	23.331	34.596	18.378	989.845	1026.04	1080.85	5.28859	0	156.077	214.612	224.617	2.9154	0
WBGene00011466	T05C12.1	No	1.763	3.134	7.953	169.71	171.307	172.496	5.02625	0	40.689	43.087	32.734	2.91458	0
WBGene00014857	W08D2.9	No	0.571	3.323	0	87.796	68.375	131.699	5.39889	0	9.155	19.87	19.932	2.9139	0
WBGene00010686	K08F9.3	No	1.653	0.979	3.192	33.772	41.829	38.133	3.72565	0	15.341	22.679	25.421	2.91257	0
WBGene00013478	Y69E1A.8	No	1.765	3.134	1.135	67.017	59.158	61.054	4.39623	0	24.626	21.533	18.724	2.90961	0
WBGene00012087	T27E7.1	No	14.079	24.04	17.061	529.471	509.84	563.853	4.78695	0	130.327	182.405	121.328	2.90924	0
WBGene00020707	wago-10	No	3.542	0	4.533	85.172	80.882	73.806	4.45475	0	29.453	24.186	26.301	2.90476	0
WBGene00002227	klp-17	No	0.884	4.178	2.269	78.92	99.654	97.976	4.75805	0	26.548	25.109	22.494	2.9007	0
WBGene00016312	C32D5.4	No	2.647	0	2.271	89.592	93.391	85.067	5.09728	0	16.098	26.92	13.104	2.90049	0
WBGene00020616	T20D4.10	No	1.757	7.319	2.277	25.721	31.909	23.045	2.54344	0	33.944	42.266	27.952	2.90037	0
WBGene00077519	T27C10.8	No	1.749	6.278	1.141	95.41	75.231	101.56	4.49932	0	24.414	30.638	32.466	2.89511	0
WBGene00007308	nsph-3.2	No	76.82	83.561	73.784	2573.35	2466.17	2790.36	5.04558	0	582.761	608.177	566.68	2.89212	0
WBGene00003443	msp-50	No	11.234	20.967	19.526	499.751	492.998	556.121	4.82561	0	112.413	158.468	132.02	2.8908	0
WBGene00007156	B0379.2	No	7.921	3.136	3.412	185.717	194.58	207.971	5.08094	0	44.394	48.517	33.605	2.89026	0
WBGene00012636	Y38H8A.2	No	1.186	0.705	0.767	33.068	69.807	38.786	4.67624	0	5.092	19.016	14.831	2.88993	0
WBGene00016288	C31H1.5	No	1.763	8.358	4.544	163.02	160.767	177.956	4.83658	0	41.635	39.497	46.763	2.88944	0
WBGene00013474	nsph-3.1	No	48.545	59.542	44.281	1456.09	1501.12	1615.64	4.88028	0	353.308	388.486	405.404	2.88812	0
WBGene00009695	clp-8	WAGO	2.653	4.177	2.268	76.564	96.792	76.094	4.38316	0	32.269	28.681	25.333	2.88362	0
WBGene00021207	ptp-5.3	No	0.884	3.133	5.673	132.689	128.459	149.113	5.02529	0	31.293	34.971	24.372	2.88337	0
WBGene00010651	K08C9.2	No	6.161	12.542	15.921	423.974	442.02	442.161	5.12304	0	99.187	101.523	73.751	2.88256	0
WBGene00007457	C08F11.10	No	4.4	6.271	2.275	138.237	152.236	147.776	4.79033	0	38.726	48.518	27.07	2.87911	0
WBGene00021969	Y57G7A.6	No	15.933	9.396	13.602	492.202	467.332	484.266	5.1087	0	105.433	116.469	83.576	2.87908	0
WBGene00000722	col-149	No	37.915	35.523	44.307	1905.33	2031.89	2313.36	5.69465	0	272.527	311.483	299.291	2.87583	0
WBGene00003444	msp-51	No	28.516	29.354	28.715	917.418	998.425	1107.76	5.0783	0	201.6	249.927	201.696	2.87286	0
WBGene00003465	msp-78	No	20.739	28.306	25.269	882.813	1002.57	1090.94	5.26811	0	162.58	220.95	178.776	2.87023	0
WBGene00013956	nsph-2	No	7.938	12.537	22.717	561.358	476.632	593.628	5.14517	0	106.963	131.035	96.367	2.8686	0
WBGene00011748	T13F2.9	No	20.242	24.039	15.922	686.238	657.867	667.695	4.9945	0	151.13	190.475	115.751	2.86469	0
WBGene00006056	sss-1	No	25.545	35.53	26.144	987.008	912.714	971.888	4.99379	0	231.615	220.03	201.814	2.8632	0
WBGene00003432	msp-36	No	23.331	32.499	20.675	772.562	672.522	828.576	4.83973	0	171.871	211.895	191.612	2.8629	0
WBGene00013290	Y57G11A.2	No	30.073	28.192	38.556	911.346	940.272	1028.24	4.85201	0	224.002	277.837	220.509	2.86126	0
WBGene00000655	col-79	No	5.285	0	0	69.23	81.92	45.924	4.59389	0	15.124	23.352	18.684	2.86023	0
WBGene00009149	F26D2.10	No	7.896	3.175	5.612	153.731	184.68	133.502	4.59264	0	51.06	48.539	40.02	2.85714	0
WBGene00019063	F58F12.3	No	0.883	1.044	1.135	57.916	62.958	81.66	5.08344	0	17.065	11.658	12.183	2.85655	0
WBGene00020840	spch-3	No	13.187	33.453	30.726	904.832	899.906	975.713	5.11415	0	158.513	231.033	189.274	2.85592	0
WBGene00014158	ZK938.1	No	17.644	13.581	13.629	494.615	523.803	519.293	5.00881	0	104.141	123.844	115.1	2.85441	0
WBGene00016399	C34D4.3	No	5.218	11.521	3.434	240.828	205.581	291.434	4.99865	0	53.244	59.621	51.652	2.85379	0
WBGene00017325	F10C1.3	No	0.843	1.052	2.326	63.128	47.831	55.186	4.54992	0	16.423	14.576	17.966	2.84727	0
WBGene00009682	msd-2	No	7.696	11.549	1.155	234.652	187.628	216.634	4.7778	0	47.001	77.2	40.884	2.84461	0
WBGene00007584	C14C10.1	No	13.229	7.313	11.359	365.52	338.463	356.88	4.9299	0	85.184	100.525	61.743	2.84319	0
WBGene00044156	Y66C5A.1	No	6.93	5.24	5.736	37.173	45.321	34.652	2.5228	0	48.41	54.283	44.11	2.84108	0
WBGene00009028	F21H7.2	No	8.063	7.409	10.349	214.874	197.978	236.655	4.5008	0	71.14	71.788	60.398	2.83973	0
WBGene00007303	rnh-1.3	WAGO	112.557	105.724	117.704	703.929	582.439	698.919	2.55223	0	789.749	733.442	900.298	2.83958	0
WBGene00017112	E03H12.5	No	13.191	8.363	9.103	308.449	305.055	385.738	4.89618	0	78.336	79.097	80.21	2.83792	0
WBGene00020084	R105.1	No	8.783	10.456	10.247	320.123	361.825	345.778	4.9877	0	75.415	74.647	78.247	2.83193	0
WBGene00000252	bli-2	No	7.933	4.18	4.545	171.26	197.827	171.487	4.78929	0	45.405	48.481	43.007	2.83114	0
WBGene00013771	Y113G7C.1	No	18.603	15.658	15.862	528.476	609.758	647.499	5.07346	0	122.625	137.021	114.66	2.82833	0
WBGene00020990	W03D8.9	No	24.392	19.742	33.889	648.679	785.916	672.797	4.70304	0	189.253	211.111	171.945	2.82793	0
WBGene00305018	K07A1.21	No	6.12	5.232	2.283	107.637	98.194	127.043	4.33563	0	35.664	47.771	31.521	2.82596	0
WBGene00014238	ZK1225.4	No	3.535	4.177	1.135	123.479	114.011	104.472	4.86384	0	33.193	21.519	26.25	2.82521	0
WBGene00006553	tbx-34	No	1.762	3.135	2.273	86.84	109.527	115.819	4.95381	0	17.023	30.529	21.498	2.82468	0
WBGene00000748	col-175	No	38.76	12.54	17.05	707.563	703.955	847.215	4.98637	0	117.23	202.065	183.135	2.82453	0
WBGene00008541	spsp-1	No	14.112	24.029	26.126	771.237	699.262	820.68	5.09194	0	144.816	179.506	147.814	2.82037	0
WBGene00013723	Y106G6H.13	No	6.94	5.239	6.878	172.535	187.571	224.294	4.73503	0	57.789	43.405	51.528	2.81966	0
WBGene00194703	F26B1.8	No	28.917	29.288	20.521	898.92	1054.09	995.507	5.17452	0	172.129	220.588	181.211	2.81952	0
WBGene00022751	msrp-2	No	16.092	14.717	17.405	546.805	510.166	635.417	5.04893	0	108.002	144.716	105.478	2.81817	0
WBGene00194894	clc-18	No	0.878	1.046	1.139	26.522	45.263	42.829	4.27788	0	13.194	14.392	12.106	2.81586	0
WBGene00018930	F56B3.6	No	10.555	6.272	7.964	246.215	255.833	214.714	4.69483	0	59.474	74.594	57.84	2.8101	0
WBGene00000618	col-41	No	3.533	6.267	1.135	65.432	166.689	95.853	4.56993	0	14.217	43.949	36.538	2.8097	0
WBGene00009754	F46A9.1	No	3.529	3.134	4.542	89.589	69.717	122.151	4.32374	0	29.355	35.893	30.887	2.803	0
WBGene00003464	msp-77	No	31.109	24.112	19.526	758.077	977.711	949.667	5.11185	0	157.006	195.595	186.111	2.80067	0
WBGene00009471	F36D3.5	No	4.37	4.244	6.911	157.831	149.856	169.12	4.69491	0	40.571	44.199	40.802	2.79503	0
WBGene00018380	F43C11.3	No	8.717	10.469	14.863	285.164	201.787	320.495	4.45121	0	67.395	101.08	85.048	2.79158	0
WBGene00010900	M28.9	No	15.046	11.484	12.47	387.58	413.951	466.986	4.92002	0	87.374	108.413	92.015	2.79158	0
WBGene00012010	T25B9.4	No	1.768	1.044	4.538	84.045	79.888	92.467	4.64748	0	29.407	24.206	15.004	2.79067	0
WBGene00021113	gsp-3	No	18.117	24.83	26.659	734.768	817.227	804.829	5.02245	0	160.241	184.947	154.193	2.79062	0
WBGene00015049	B0218.5	No	0.884	1.044	1.134	39.534	47.102	54.362	4.57011	0	10.439	12.549	15.948	2.79032	0
WBGene00015627	C09B9.2	No	9.699	6.269	2.272	183.071	177.913	186.699	4.69637	0	50.15	41.293	52.373	2.78915	0
WBGene00004903	snf-4	No	0	0	0	19.362	20.915	28.253	4.57551	0	5.696	3.585	8.447	2.78855	0
WBGene00008660	clec-153	No	0.884	3.133	2.269	99.219	119.113	125.064	5.22122	0	16.13	20.618	24.387	2.78798	0
WBGene00016541	ttbk-8.2	No	17.634	32.389	28.402	754.04	809.148	885.439	4.91212	0	175.054	198.384	185.178	2.78604	0
WBGene00003467	msp-81	No	17.283	36.693	35.607	882.813	970.806	1093.18	4.99373	0	182.09	248.116	205.364	2.78603	0
WBGene00000649	col-73	No	89.014	29.257	75	1810.77	2108.07	2204.54	4.96412	0	345.234	507.286	495.46	2.78309	0
WBGene00018158	comp-1	No	5.299	6.267	3.405	151.02	166.659	199.309	4.85474	0	43.601	38.566	38.415	2.78173	0
WBGene00018895	F55F8.7	No	2.651	1.044	5.673	88.195	96.981	103.387	4.55912	0	27.502	17.933	36.561	2.78078	0
WBGene00015931	C17H12.5	No	5.3	8.355	3.405	152.734	166.613	179.676	4.64536	0	42.658	55.604	36.545	2.78026	0
WBGene00007306	C04G2.5	No	0.879	2.091	2.276	77.336	55.692	76.698	4.68916	0	20.766	18.875	13.992	2.77988	0
WBGene00007307	spch-1	No	14.924	19.867	23.917	620.564	653.905	666.753	4.97759	0	127.203	157.426	135.002	2.77587	0
WBGene00018122	ttbk-2.1	No	2.646	5.224	5.68	186.524	183.06	153.884	4.99144	0	29.341	37.697	43.033	2.77233	0
WBGene00021641	Y47G6A.15	No	38.771	11.494	19.32	636.186	677.066	723.393	4.8125	0	143.741	193.057	155.15	2.76953	0
WBGene00010092	F55C5.2	No	4.407	3.135	1.136	27.57	39.562	50.242	3.36566	0	17.974	33.218	25.244	2.766	0
WBGene00012595	Y38E10A.17	No	17.687	12.53	22.682	532.486	563.866	571.861	4.90193	0	111.983	146.101	119.148	2.76599	0
WBGene00021007	W03F11.4	No	12.504	14.736	13.71	383.99	440.387	447.559	4.85842	0	97.132	110.486	88.121	2.76495	0
WBGene00017279	F09C12.8	No	2.647	4.179	9.085	164.937	173.644	178.868	4.78246	0	30.301	54.738	40.246	2.76205	0
WBGene00000602	col-13	No	84.658	64.776	104.511	2459.42	2892.79	3173.09	5.05273	0	457.107	666.909	614.561	2.76086	0
WBGene00014169	ZK945.7	No	13.207	11.496	12.507	350.914	404.639	385.07	4.82991	0	107.723	103.303	57.9	2.75759	0
WBGene00001245	elo-7	No	0.882	2.089	1.136	52.736	52.632	68.721	4.63909	0	8.521	22.434	14.038	2.75551	0
WBGene00007190	rmd-3	No	15.835	17.769	17.063	475.965	478.324	462.179	4.72517	0	115.191	140.189	103.571	2.75369	0
WBGene00009321	F32B6.4	No	6.159	7.317	9.1	221.382	201.355	217.919	4.65343	0	56.656	55.714	56.923	2.752	0
WBGene00019015	F57F4.1	No	2.651	2.089	7.943	157.85	159.959	153.488	4.91852	0	32.238	42.146	28.119	2.75001	0
WBGene00012809	Y43F8A.2	No	8.839	11.487	19.286	470.571	447.989	484.15	5.0439	0	92.956	96.828	93.767	2.74946	0
WBGene00001699	grd-10	No	34.205	37.65	35.325	601.158	627.389	634.639	4.08216	0	208.044	251.1	278.109	2.74816	0
WBGene00016440	gipc-1	No	51.225	56.401	44.265	1343.9	1361.04	1377.86	4.72129	0	321.299	379.396	334.466	2.7447	0
WBGene00015089	B0252.5	No	7.917	5.226	6.826	171.377	204.102	243.173	4.75835	0	41.54	50.327	58.777	2.74183	0
WBGene00015937	C17H12.12	No	7.075	12.53	13.61	365.898	374.2	402.281	4.98309	0	82.561	92.323	63.793	2.73842	0
WBGene00008912	F17C8.7	No	5.297	8.356	10.217	195.287	220.725	209.255	4.54731	0	49.264	71.769	55.251	2.73818	0
WBGene00016013	ugt-66	No	86.628	36.55	54.452	541.221	572.351	529.803	3.18818	0	403.148	436.61	361.962	2.73759	0
WBGene00011910	alg-3	No	19.577	12.415	28.655	549.353	609.386	603.507	4.79363	0	144.493	145.487	130.487	2.73409	0
WBGene00020987	W03D8.5	No	1.762	1.045	1.137	60.902	66.047	77.623	4.9017	0	12.289	21.554	9.343	2.73362	0
WBGene00006409	hdl-2	No	4.422	5.221	2.268	126.187	120.356	151.115	4.74792	0	28.471	37.645	30.022	2.73306	0
WBGene00022888	rnh-1.1	No	3.535	6.266	5.673	172.213	192.621	156.699	4.82747	0	51.214	38.555	30.001	2.73239	0
WBGene00003425	msp-10	No	14.69	20.967	13.783	445.028	458.475	524.727	4.77044	0	104.98	126.775	113.683	2.73216	0
WBGene00011214	R10E9.2	No	21.173	29.252	30.665	828.572	833.05	908.741	4.93558	0	189.351	188.457	177.8	2.73183	0
WBGene00284847	F54D8.10	No	31.554	32.981	25.394	267.477	294.535	326.338	3.26179	0	186.941	233.658	193.69	2.73175	0
WBGene00017673	icmt-1	No	2.647	5.223	4.543	94.578	105.279	99.272	4.29295	0	34.084	34.999	29.946	2.72676	0
WBGene00021968	Y57G7A.5	WAGO	1.76	2.09	3.412	105.73	94.02	109.484	4.92724	0	25.499	20.666	18.666	2.72463	0
WBGene00019021	F57H12.6	No	6.145	3.137	4.556	67.11	85.234	64.808	3.70871	0	40.517	33.284	34.449	2.72401	0
WBGene00015907	C17F3.1	No	6.88	11.54	13.818	362.725	373.814	378.788	4.98807	0	72.19	96.129	61.163	2.72192	0
WBGene00010366	H05L14.1	No	6.195	11.485	10.203	297.382	357.861	346.472	5.02383	0	72.174	64.513	63.842	2.72035	0
WBGene00016659	C45B2.2	No	9.528	4.192	11.472	197.1	162.138	258.283	4.46012	0	48.401	75.1	58.799	2.71651	0
WBGene00014247	ZK1307.4	No	9.592	5.235	8.002	265.703	299.087	294.874	5.06174	0	44.005	55.948	66.578	2.71449	0
WBGene00008754	F13E9.5	No	0.882	1.045	3.408	80.293	76.389	79.673	4.84383	0	14.197	20.644	16.839	2.71376	0
WBGene00009470	F36D3.4	No	9.701	9.403	12.496	265.946	281.88	285.969	4.59603	0	76.66	86.167	60.803	2.71149	0
WBGene00013087	Y51B9A.5	No	0	3.143	2.291	69.779	83.337	80.247	4.80864	0	13.993	24.406	13.815	2.71075	0
WBGene00019495	sdz-24	No	16.758	18.836	11.383	92.725	71.433	77.731	2.29279	0	105.072	109.28	109.457	2.70911	0
WBGene00019410	K05F1.9	No	5.274	2.091	4.552	154.495	134.109	176.545	4.97194	0	25.471	29.668	39.154	2.70538	0
WBGene00009031	F21H7.5	No	31.759	31.341	30.664	778.364	855.411	897.825	4.71114	0	190.299	231.532	205.875	2.70443	0
WBGene00235281	Y4C6A.68	No	2.611	7.331	5.722	187.368	154.963	158.924	4.75582	0	41.125	43.35	34.149	2.7041	0
WBGene00000746	col-173	No	0.882	3.134	2.272	46.026	56.597	48.005	4.04793	0	17.987	17.051	22.458	2.7034	0
WBGene00013700	Y106G6D.3	No	8.843	13.575	11.342	372.568	345.479	368.616	4.8896	0	72.117	97.705	66.602	2.70336	0
WBGene00009759	ttr-12	No	1.392	1.713	3.826	55.052	53.301	62.339	4.12845	0	18.974	24.431	18.21	2.70186	0
WBGene00021996	cylc-1	No	13.191	12.544	14.791	479.745	446.941	528.176	5.06583	0	82.113	95.275	102.597	2.70078	0
WBGene00000718	col-145	No	17.624	6.27	13.638	389.92	539.761	535.417	5.17874	0	62.416	116.73	81.317	2.70047	0
WBGene00007512	C10C6.3	No	0.887	0	2.284	29.126	37.081	48.02	4.24766	0	12.371	11.732	12.927	2.69751	0
WBGene00001067	dpy-5	No	80.107	28.219	51.171	1183.99	1430.1	1511.13	4.66704	0	267.37	386.298	394.019	2.69285	0
WBGene00022708	ZK354.7	No	0.88	3.136	0	32.441	22.534	60.25	4.07474	0	9.44	17.974	14.927	2.6921	0
WBGene00016058	nspd-3	No	3.152	2.121	9.591	118.012	180.919	162.381	4.69997	0	29.961	49.473	32.859	2.69018	0
WBGene00012741	Y40H4A.2	No	2.645	0	4.544	68.565	85.635	74.23	4.50549	0	18.927	26.031	17.772	2.68954	0
WBGene00022090	Y69A2AR.19	No	23.796	25.006	22.459	509.416	640.093	615.088	4.57304	0	171.886	174.055	130.053	2.68933	0
WBGene00000707	col-133	No	88.12	52.246	96.6	3379.15	3722.75	4580.44	5.60573	0	406.657	649.193	479.495	2.68048	0
WBGene00003431	msp-33	No	12.098	13.629	12.635	861.89	872.759	1007.97	6.05268	0	81.755	106.853	73.344	2.67935	0
WBGene00012855	Y44A6D.5	No	6.18	2.089	3.406	140.826	144.501	137.312	4.8582	0	36.95	31.398	22.477	2.67661	0
WBGene00016351	C33F10.1	No	19.278	18.828	29.641	788.355	880.131	825.885	5.1416	0	150.5	158.461	139.397	2.67353	0
WBGene00003448	msp-55	No	18.147	16.774	18.378	553.67	552.379	558.364	4.88836	0	112.413	126.775	116.434	2.67128	0
WBGene00009893	F49E11.7	No	0.885	2.092	1.137	49.397	64.254	52.152	4.56854	0	9.492	20.664	12.146	2.67084	0
WBGene00012169	ttbk-4	No	6.177	13.58	2.271	213.529	214.386	248.646	4.76299	0	43.561	55.633	57.098	2.67006	0
WBGene00012926	Y47D3A.13	No	13.142	9.414	9.121	224.443	242.224	230.213	4.33506	0	66.771	87.342	63.18	2.66737	0
WBGene00016462	C35E7.10	No	8.835	9.4	9.078	199.805	199.323	253.659	4.43522	0	59.731	64.566	64.669	2.66284	0
WBGene00011401	T03F6.6	No	2.633	9.411	4.556	186.312	217.228	240.647	5.04526	0	48.042	43.186	29.785	2.66157	0
WBGene00016954	C55C3.4	No	3.533	3.133	2.27	100.707	94.454	106.714	4.67483	0	27.491	25.111	19.678	2.65695	0
WBGene00013449	Y67A6A.1	No	2.616	2.094	4.573	61.309	74.444	69.844	4.08598	0	22.469	30.682	21.267	2.65601	0
WBGene00010574	K04H4.5	No	8.783	15.186	9.071	316.17	342.723	339.118	4.79572	0	76.821	89.14	57.979	2.65464	0
WBGene00012761	Y41C4A.18	No	1.741	0	1.144	38.293	47.568	40.004	4.45267	0	12.152	11.74	10.153	2.65416	0
WBGene00016512	C38C3.3	WAGO	5.963	6.054	2.917	148.498	143.775	116.983	4.52277	0	40.217	40.745	28.91	2.65392	0
WBGene00007688	C18E9.8	No	6.19	5.221	2.268	111.872	134.765	162	4.62527	0	27.52	35.854	38.463	2.65204	0
WBGene00000727	col-154	WAGO	22.934	18.805	14.766	527.946	646.407	672.151	4.95798	0	98.448	150.777	121.634	2.65141	0
WBGene00021381	Y37E11B.10	No	16.866	13.272	13.676	375.166	420.229	373.838	4.64618	0	95.854	108.077	86.633	2.64866	0
WBGene00009185	pei-1	No	7.958	5.221	10.208	163.962	248.701	219.679	4.58963	0	51.236	51.992	59.092	2.64736	0
WBGene00020070	rmd-6	No	5.28	9.407	13.649	248.079	282.076	256.202	4.65478	0	58.552	64.696	69.996	2.64676	0
WBGene00021398	Y38C1AA.7	No	19.277	17.782	34.203	708.198	639.456	724.635	4.80454	0	135.442	161.167	164.479	2.6437	0
WBGene00011919	T22C1.9	No	3.523	2.09	3.41	118.435	121.567	134.499	4.97261	0	19.85	26.945	25.223	2.64144	0
WBGene00008725	F13A7.7	No	0.883	0	2.271	30.997	42.065	41.428	4.25487	0	13.261	8.075	14.044	2.64076	0
WBGene00012638	Y38H8A.4	No	3.53	1.045	7.948	139.875	159.1	125.392	4.783	0	34.095	34.096	25.276	2.63563	0
WBGene00003435	msp-40	No	24.196	47.176	47.093	1067.91	1150.33	1261.36	4.84155	0	222.038	298.826	230.117	2.63399	0
WBGene00008383	D1081.5	No	3.526	2.09	2.273	111.098	108.159	128.898	5.01116	0	17.972	26.935	19.633	2.63287	0
WBGene00011114	R07E5.6	No	1.767	2.089	5.674	134.303	102.302	137.186	4.91031	0	18.013	32.284	24.366	2.63184	0
WBGene00016416	C34F11.5	No	7.082	9.396	10.202	253.698	203.632	289.9	4.65977	0	57.942	61.818	61.04	2.63057	0
WBGene00008341	ttr-44	No	167.684	169.654	168.769	660.749	780.477	572.532	1.986	0	1014.72	1025.5	1100.06	2.62623	0
WBGene00044447	ZK688.10	No	0	0	7.948	81.246	82.835	97.042	4.59247	0	16.101	28.712	19.659	2.62362	0
WBGene00003429	msp-31	No	39.75	39.838	31.012	1059.05	1045.38	1149.24	4.84136	0	222.967	262.605	209.948	2.62034	0
WBGene00015688	C10G11.8	No	35.218	35.98	41.599	1102.12	1216.42	1263.71	4.9524	0	250.007	251.976	206.479	2.61919	0
WBGene00016707	C46E10.1	No	5.29	3.134	5.681	130.403	148.925	111.367	4.52459	0	46.364	32.316	23.38	2.61872	0
WBGene00007987	C36H8.1	No	8.832	11.489	3.405	208.892	216.548	279.921	4.72817	0	54.025	58.299	48.719	2.61776	0
WBGene00009463	F36D1.4	No	2.475	1.055	0	57.289	70.648	64.329	4.90221	0	9.004	12.79	15.047	2.6091	0
WBGene00010136	spe-54	No	12.261	4.14	9.005	198.855	195.986	196.935	4.38808	0	70.516	54.252	45.523	2.60893	0
WBGene00014116	ZK858.2	No	16.718	9.407	12.512	412.056	339.041	417.164	4.81405	0	89.714	88.059	72.794	2.60643	0
WBGene00000657	col-81	No	679.733	632.123	641.926	31413	32461.3	34663.2	5.65416	0	3331.41	4713.84	3860.32	2.60545	0
WBGene00019785	M70.3	No	26.561	15.479	11.204	454.413	473.307	498.435	4.66732	0	122.738	125.268	91.265	2.60537	0
WBGene00009457	F36A2.10	No	3.5	6.278	4.564	190.977	157.026	186.459	4.95382	0	32.878	34.236	35.263	2.60322	0
WBGene00007793	C28D4.5	No	12.354	4.179	9.085	272.141	269.63	230.108	4.75898	0	49.243	69.093	52.417	2.60204	0
WBGene00013138	Y53C10A.10	No	5.294	0	6.814	99.615	103.943	125.44	4.45779	0	23.671	33.203	31.82	2.60151	0
WBGene00003470	msp-152	No	20.739	29.354	24.121	737.958	737.426	953.03	4.97679	0	127.277	169.335	167.775	2.59768	0
WBGene00018359	F42G8.8	No	6.179	5.223	4.541	127.365	161.65	137.347	4.50246	0	39.786	48.447	23.409	2.5974	0
WBGene00005013	jmjd-1.1	No	0.884	3.133	1.134	55.499	69.368	68.51	4.59051	0	12.335	16.135	17.822	2.5963	0
WBGene00019165	mpz-4	No	6.18	4.178	5.676	120.717	123.471	146.023	4.36865	0	38.847	39.471	33.716	2.59541	0
WBGene00020414	T10E9.4	No	38.559	51.076	36.225	1005.68	1076.9	1230.38	4.68555	0	292.807	216.516	266.049	2.59466	0
WBGene00003463	msp-76	No	24.196	28.306	26.418	748.42	791.283	839.788	4.86211	0	132.851	186.54	172.359	2.59441	0
WBGene00016388	C34B2.3	No	1.765	4.179	4.542	84.571	96.017	104.695	4.41795	0	23.674	33.201	21.528	2.59362	0
WBGene00011132	R08A2.1	No	0.881	3.135	6.819	72.637	88.426	77.583	4.1265	0	28.37	27.836	24.301	2.59357	0
WBGene00006058	sst-20	No	1.762	3.135	7.957	127.622	125.516	126.836	4.59433	0	31.194	28.74	32.698	2.59265	0
WBGene00006038	ssp-9	No	10.262	10.499	11.547	274.289	320.238	319.847	4.69944	0	66.354	76.292	67.231	2.59195	0
WBGene00006040	ssp-11	No	10.262	10.499	11.547	274.289	320.238	319.847	4.69944	0	66.354	76.292	67.231	2.59195	0
WBGene00017114	E03H12.7	No	5.263	4.183	6.836	122.442	132.076	130.842	4.33207	0	30.131	45.894	37.214	2.59177	0
WBGene00017902	F28E10.4	No	0.887	1.043	3.403	63.489	43.386	64.288	4.38546	0	16.174	17.028	14.014	2.59124	0
WBGene00020713	T23B3.5	No	9.672	3.136	4.551	174.573	201.63	199.46	4.82898	0	40.581	40.449	38.237	2.5863	0
WBGene00013801	Y116A8C.24	No	2.77	3.116	3.385	76.88	71.658	97.389	4.3424	0	21.696	30.317	18.65	2.58569	0
WBGene00021010	W03G1.2	No	0	3.134	1.135	42.717	53.909	41.433	4.2784	0	9.471	16.15	14.978	2.58447	0
WBGene00000606	col-17	No	29.989	11.492	22.717	365.589	578.024	487.783	4.41588	0	93.71	148.986	157.18	2.58385	0
WBGene00020350	T08B2.12	No	53.433	60.673	62.717	1496.28	1889.11	1643.85	4.80655	0	318.752	410.635	344.637	2.5824	0
WBGene00010719	K09E4.1	No	13.237	3.134	5.678	211.876	210.415	188.652	4.61528	0	43.563	60.118	43.06	2.57964	0
WBGene00018083	F36A4.4	No	2.612	6.283	2.288	106.015	86.882	92.174	4.34419	0	24.314	32.504	24.934	2.57908	0
WBGene00016322	C32E8.4	No	3.335	2.106	2.339	132.616	122.595	168.217	5.30587	0	13.592	23.726	24.067	2.57837	0
WBGene00003468	msp-113	No	20.739	34.596	33.31	803.143	966.663	894.727	4.86331	0	165.367	201.029	177.86	2.57809	0
WBGene00019561	K09C6.7	No	9.755	9.426	10.239	211.345	231.656	227.31	4.37632	0	51.195	64.305	74.319	2.57229	0
WBGene00016054	C24D10.2	No	5.918	8.19	3.325	171.821	162.986	191.263	4.69449	0	38.051	45.129	35.148	2.56994	0
WBGene00020282	mps-3	No	0	2.092	2.28	42.965	32.067	41.819	4.02304	0	14.115	13.502	13.017	2.56532	0
WBGene00003426	msp-19	No	43.206	45.08	51.687	1211.96	1398.9	1428.42	4.82135	0	224.825	345.914	272.29	2.56496	0
WBGene00015094	B0261.6	No	10.468	12.489	6.805	293.008	275.359	285.209	4.70849	0	64.24	58.088	68.459	2.56438	0
WBGene00015348	C02F5.5	No	6.135	8.368	5.7	194.027	161.814	229.018	4.66309	0	30.102	57.62	46.47	2.56381	0
WBGene00007714	melo-3	No	1.751	3.139	2.281	102.146	105.935	125.715	5.04934	0	18.794	22.52	15.782	2.56281	0
WBGene00001944	his-70	No	0.866	1.048	2.294	23.44	35.699	44.707	3.88979	0	14.897	11.761	12.866	2.56061	0
WBGene00012547	Y37D8A.5	WAGO	3.607	4.275	6.769	95.47	95.521	106.241	4.08826	0	19.733	37.594	43.65	2.55844	0
WBGene00021908	Y55B1AR.4	No	2.646	3.134	2.272	84.493	76.37	76.388	4.44216	0	17.985	23.335	20.583	2.55398	0
WBGene00020071	ttbk-2.2	No	6.174	7.313	5.679	137.187	133.001	184.432	4.36773	0	45.433	38.594	43.035	2.55278	0
WBGene00013713	Y106G6G.4	No	5.823	14.256	7.749	267.118	297.744	318.132	4.84498	0	55.799	69.98	51.988	2.55182	0
WBGene00009714	F44G4.5	No	2.632	1.046	3.418	62.075	66.671	72.547	4.33878	0	14.127	23.395	18.611	2.55018	0
WBGene00020978	W03B1.9	No	4.422	5.221	0	92.549	91.561	82.617	4.41509	0	19.931	30.474	20.642	2.5501	0
WBGene00019151	pck-3	No	7.96	1.044	9.073	177.515	198.832	186.982	4.7479	0	37.962	42.126	40.344	2.54998	0
WBGene00020187	gsp-4	No	17.616	27.123	21.549	520.715	561.798	588.302	4.59439	0	119.466	159.182	124.004	2.54957	0
WBGene00004397	rol-6	No	21.168	10.447	18.174	251.797	313.393	301.194	4.04168	0	85.189	110.395	110.397	2.54921	0
WBGene00020105	R148.7	No	1.76	8.362	6.824	197.298	186.726	208.027	4.89884	0	41.553	42.232	29.865	2.54801	0
WBGene00011911	T22B3.3	No	6.125	5.231	5.705	181.908	142.275	175.435	4.647	0	37.573	40.543	36.19	2.54781	0
WBGene00022705	ZK354.2	No	14.484	15.504	10.674	301.262	317.356	319.307	4.42963	0	69.203	101.285	81.749	2.54739	0
WBGene00044684	T08G11.2	No	3.524	10.45	1.137	86.816	108.243	119.12	4.13036	0	39.715	35.021	28.037	2.54603	0
WBGene00010829	M02B1.4	No	2.643	3.135	3.41	106.01	104.289	115.845	4.75519	0	16.075	30.531	21.495	2.54441	0
WBGene00011491	T05F1.5	No	5.163	12.395	13.577	193.651	257.456	231.417	4.32788	0	65.509	61.217	69.395	2.54432	0
WBGene00000712	col-139	No	988.951	795.152	937.452	39309.8	42000.7	43285.1	5.51512	0	4491.32	6237.06	5142.1	2.54253	0
WBGene00003438	msp-45	No	25.06	34.596	22.972	560.912	602.093	674.97	4.42624	0	132.851	197.406	165.024	2.54081	0
WBGene00014239	ZK1225.5	No	1.767	2.089	1.135	56.273	49.805	57.682	4.38325	0	13.276	17.037	13.124	2.53883	0
WBGene00020372	T09A12.1	No	0.882	1.045	3.407	75.367	53.922	42.53	4.39071	0	16.099	15.254	14.041	2.53775	0
WBGene00017853	F27C1.3	No	1.762	2.09	1.137	35.871	40.953	63.414	4.16426	0	10.398	16.166	16.817	2.53745	0
WBGene00008390	D1086.3	No	106.509	111.831	78.465	273.254	263.308	270.301	1.43365	0	533.761	588.45	610.593	2.53351	0
WBGene00022709	ZK354.8	No	4.418	11.488	5.673	131.858	165.15	164.343	4.23972	0	47.415	41.247	50.621	2.53327	0
WBGene00010915	M110.7	No	1.771	4.176	1.133	104.586	119.993	109.611	5.06399	0	11.402	25.081	18.788	2.53128	0
WBGene00008508	F01G10.5	No	0.885	4.176	7.935	168.538	121.422	128.137	4.71837	0	23.745	39.422	26.292	2.5311	0
WBGene00006051	ssq-2	No	38.851	43.87	39.73	1027.95	1083.44	1256.3	4.74785	0	202.777	286.151	232.286	2.52929	0
WBGene00009344	F32H2.7	No	12.361	12.534	17.028	357.166	358.541	399.894	4.6381	0	83.383	96.88	75.866	2.52814	0
WBGene00016161	C27D6.3	No	7.422	12.862	9.024	202.114	196.775	208.534	4.23985	0	65.836	56.114	61.371	2.52783	0
WBGene00018178	F38E1.3	No	0.882	2.09	2.272	33.435	32.95	46.95	3.8188	0	18.924	14.363	11.222	2.52678	0
WBGene00001500	ftn-1	No	18.404	9.414	9.12	47.89	65.523	63.858	2.17433	0	74.318	76.525	76.213	2.52615	0
WBGene00018926	F56A11.6	No	4.417	6.267	4.54	149.366	179.749	169.884	4.78377	0	32.229	38.565	30.922	2.52257	0
WBGene00015987	C18G1.9	No	1.764	3.134	1.136	81.169	109.253	80.738	4.92351	0	12.307	20.641	15.907	2.52105	0
WBGene00013304	ptp-5.2	No	4.418	5.222	1.135	100.78	111.415	81.629	4.42948	0	24.655	27.797	23.435	2.51774	0
WBGene00021791	Y51H7C.13	No	9.703	5.224	6.815	168.195	168.487	154.93	4.32126	0	40.707	52.052	45.85	2.51688	0
WBGene00008235	C50F4.10	No	3.529	4.179	2.271	101.271	117.126	94.91	4.60707	0	29.35	26.922	14.973	2.51611	0
WBGene00007446	mboa-4	No	7.392	6.033	6.555	90.637	85.732	89.181	3.54674	0	43.698	41.167	43.574	2.51594	0
WBGene00001074	dpy-13	No	90.783	33.436	61.362	1340.73	1730.48	1646.14	4.64564	0	236.478	395.041	444.077	2.5159	0
WBGene00015917	C17G10.3	No	4.41	2.09	4.544	80.294	98.778	114.598	4.40083	0	17.036	35.902	24.323	2.51475	0
WBGene00000742	col-169	No	7.046	19.856	12.505	217.691	280.125	299.61	4.23839	0	67.111	92.509	79.405	2.51278	0
WBGene00009755	F46A9.2	No	0	2.09	2.274	68.359	51.562	60.161	4.63586	0	15.12	9.881	14.009	2.51217	0
WBGene00011617	T08G3.4	No	3.536	0	2.269	55.47	65.482	70.71	4.4665	0	18.024	18.827	10.315	2.51031	0
WBGene00003452	msp-59	No	48.391	60.805	33.31	1022.03	1303.62	1233.33	4.61353	0	260.129	289.771	275.957	2.51004	0
WBGene00000601	col-12	No	102.636	111.979	145.658	4205.06	4938.18	5368.66	5.32034	0	603.426	813.913	648.222	2.5095	0
WBGene00002186	kel-10	No	5.306	3.133	9.073	172.418	170.11	185.931	4.69542	0	33.213	43.025	37.524	2.50903	0
WBGene00000703	col-129	No	1075.61	950.204	1050.35	39170.8	42914.4	44271.6	5.35886	0	4839.82	6799.44	5870.48	2.5078	0
WBGene00023490	F36A2.14	No	10.582	4.179	7.952	164.74	147.54	169.189	4.23583	0	49.212	39.494	54.253	2.50499	0
WBGene00013858	ssp-34	No	5.976	4.2	2.311	172.451	158.517	202.228	5.11363	0	22.091	28.167	34.476	2.50208	0
WBGene00021006	dct-9	No	3.513	1.046	1.139	65.512	47.893	74.648	4.45715	0	16.968	14.39	14.904	2.50172	0
WBGene00020580	T19D12.5	No	1.765	1.045	1.135	42.734	70.969	65.404	4.71267	0	16.104	8.972	11.236	2.50092	0
WBGene00011173	acs-18	No	8.847	11.485	10.205	224.776	227.437	239.058	4.37167	0	63.606	55.562	67.574	2.50021	0
WBGene00016963	C56C10.6	No	2.649	2.089	0	52.003	59.072	70.806	4.57849	0	11.373	15.248	14.052	2.49671	0
WBGene00018135	F37A4.5	No	4.41	9.403	9.087	142.225	143.512	136.401	4.03691	0	50.169	41.285	51.459	2.49408	0
WBGene00018616	F48G7.5	No	2.63	0	2.279	23.14	42.745	26.408	3.5908	0	12.235	14.402	14.878	2.49272	0
WBGene00003057	lon-3	No	12.351	7.313	7.95	124.698	176.358	127.642	3.81776	0	49.23	59.23	60.825	2.49253	0
WBGene00011548	T06G6.6	No	2.729	1.081	2.353	39.245	28.784	39.128	3.5876	0	13.85	13.011	21.698	2.49233	0
WBGene00006050	ssq-1	No	35.248	54.336	44.322	1036.22	984.444	1077.35	4.50148	0	242.104	276.557	248.629	2.49222	0
WBGene00007269	C03C10.2	No	3.529	0	2.272	47.698	43.437	26.185	3.77307	0	17.04	12.564	16.843	2.49014	0
WBGene00271819	F10C1.23	No	0.851	3.152	2.316	64.567	61.293	71.834	4.42868	0	20.196	12.731	16.283	2.48608	0
WBGene00019260	H34I24.1	No	1.76	2.09	1.137	62.438	48.998	47.079	4.33787	0	15.11	11.681	14.933	2.48532	0
WBGene00045306	ZC250.5	No	1.756	1.046	1.139	39.786	55.907	59.299	4.50856	0	5.655	15.291	14.9	2.48455	0
WBGene00044801	clc-30	No	1.748	2.093	2.283	18.065	21.537	18.788	2.75027	0	13.136	16.226	18.537	2.4799	0
WBGene00044802	ZC262.10	No	1.748	2.093	2.283	18.065	21.537	18.788	2.75027	0	13.136	16.226	18.537	2.4799	0
WBGene00044763	ZK688.12	No	0	1.046	3.419	45.473	53.405	27.5	4.11531	0	10.354	17.101	11.161	2.47892	0
WBGene00015660	catp-3	No	233.123	214.417	209.082	1844.36	1738.38	1745.09	3.01465	0	1204.56	1203.77	1263.33	2.4779	0
WBGene00021472	Y39G10AR.16	No	4.399	5.226	6.825	163.93	215.968	180.707	4.85684	0	30.214	36.844	38.257	2.47739	0
WBGene00010563	K04G2.4	No	9.694	13.584	15.91	249.687	287.645	272.051	4.26726	0	55.8	106.849	69.171	2.47665	0
WBGene00001424	fis-1	No	2.621	2.093	2.284	46.773	53.889	47.545	3.91874	0	15.945	19.835	16.677	2.47166	0
WBGene00009592	F40F12.3	No	1.762	1.045	3.409	75.141	55.431	79.769	4.53288	0	12.294	17.061	18.693	2.46964	0
WBGene00020659	T21G5.1	No	3.536	3.133	7.941	125.232	145.364	150.119	4.58863	0	25.613	30.481	38.448	2.46963	0
WBGene00044475	F56D6.13	No	0	3.148	2.306	74.814	64.521	75.757	4.68916	0	10.159	19.966	13.661	2.46837	0
WBGene00019430	K06A5.2	No	24.698	30.297	30.667	733.779	889.949	867.461	4.81411	0	157.14	159.751	170.289	2.46692	0
WBGene00008230	pfk-1.2	No	4.424	6.264	5.669	154.973	122.803	147.736	4.46841	0	35.133	34.05	34.734	2.46556	0
WBGene00020223	T05A7.6	No	14.158	16.705	13.605	400.06	406.302	441.038	4.71929	0	74.064	97.671	87.303	2.46475	0
WBGene00001066	dpy-4	No	90.794	36.57	74.993	1296.77	1631.11	1703.77	4.49625	0	281.913	430.032	416.079	2.46142	0
WBGene00016398	C34D4.2	No	5.293	5.223	4.543	69.473	78.953	115.63	3.88635	0	35.978	30.511	29.947	2.46105	0
WBGene00000616	col-39	No	72.299	54.33	97.704	2995.22	3887.66	4052.75	5.58848	0	336.859	528.725	382.512	2.46031	0
WBGene00018531	F47B3.7	No	8.827	3.134	13.624	191.057	210.265	237.625	4.48912	0	48.312	61.903	44.009	2.45949	0
WBGene00017179	wht-4	No	1.769	3.133	2.268	76.564	74.556	81.529	4.53425	0	19.931	17.926	15.012	2.45773	0
WBGene00016680	C45G9.9	No	18.508	21.943	13.637	477.742	496.026	551.688	4.74274	0	117.284	95.173	98.156	2.45773	0
WBGene00006057	sss-2	No	12.318	7.317	15.924	309.635	377.494	327.403	4.72186	0	79.322	65.597	63.458	2.45468	0
WBGene00012925	wht-8	No	2.653	5.221	4.537	121.129	128.218	151.124	4.71043	0	26.572	31.372	23.454	2.45325	0
WBGene00018563	F47D12.7	No	10.613	12.53	9.073	238.1	307.387	300.032	4.59064	0	69.283	71.703	48.789	2.45262	0
WBGene00015024	B0205.10	No	13.704	14.532	13.534	293.176	403.572	315.943	4.50379	0	72.556	86.452	82.9	2.45164	0
WBGene00005016	sqt-1	No	35.833	12.74	28.219	390.875	551.876	406.183	4.08264	0	107.67	152.512	172.843	2.45009	0
WBGene00021579	clec-73	No	8.841	16.708	11.343	331.25	315.5	383.923	4.69554	0	70.208	63.648	80.66	2.44695	0
WBGene00003469	msp-142	No	10.37	23.064	16.081	389.5	422.57	500.061	4.64633	0	83.613	93.27	106.349	2.44638	0
WBGene00022467	Y119C1B.1	No	1.762	1.045	3.409	66.805	56.738	84.129	4.51471	0	17.969	17.958	11.217	2.44386	0
WBGene00009605	F40G12.10	No	9.715	3.133	6.81	175.33	137.808	169.916	4.42302	0	33.173	46.64	40.286	2.44173	0
WBGene00008063	cylc-2	No	3.519	1.045	3.413	103.17	96.737	118.292	4.87091	0	20.771	18.872	16.794	2.43688	0
WBGene00019216	H20J04.1	No	3.54	3.132	3.401	63.195	50.925	83.621	3.94067	0	18.045	22.399	27.229	2.43457	0
WBGene00020611	txt-11	No	15.037	9.397	19.278	120.344	154.3	152.163	3.20182	0	77.834	82.453	89.145	2.43403	0
WBGene00007159	B0379.7	No	11.013	12.327	13.395	298.449	286.626	286.675	4.46039	0	60.829	88.476	61.734	2.42939	0
WBGene00009685	F44D12.8	No	1.75	5.588	6.744	113.858	119.408	102.452	4.30954	0	27.225	30.198	31.552	2.42876	0
WBGene00009129	F25H5.7	No	6.187	6.266	4.538	100.811	107.444	91.406	3.92028	0	33.195	40.347	30.939	2.42666	0
WBGene00014168	ZK945.6	No	4.509	1.037	1.168	53.776	77.67	66.469	4.37038	0	10.293	22.289	16.644	2.42663	0
WBGene00018528	F47B3.4	No	0	3.135	4.546	112.728	87.092	80.854	4.73112	0	17.023	23.346	14.021	2.42575	0
WBGene00008313	C54G4.3	No	5.289	2.09	3.409	88.557	97.591	98.303	4.38183	0	16.081	28.729	26.179	2.4239	0
WBGene00002206	kin-24	No	0	4.177	3.403	47.905	60.244	67.447	4.07729	0	25.612	20.62	7.502	2.42287	0
WBGene00009581	F40F9.3	No	6.167	6.27	6.82	193.629	212.575	170.506	4.703	0	35.93	44.9	35.51	2.42275	0
WBGene00021787	Y51H7C.9	No	4.417	5.222	3.405	113.29	102.331	96.917	4.29771	0	24.647	35.874	22.489	2.42247	0
WBGene00010547	K03H1.12	No	3.493	3.14	3.427	68.879	99.783	88.501	4.31619	0	15.002	30.66	21.301	2.42144	0
WBGene00007080	sfxn-1.1	No	0	1.045	3.408	66.052	63.243	69.866	4.76154	0	10.409	15.26	11.224	2.42024	0
WBGene00010091	ssp-35	No	4.269	8.401	3.467	149.51	123.134	146.558	4.4635	0	32.216	35.436	31.754	2.41986	0
WBGene00044213	Y102A5C.36	WAGO	59.056	39.808	50.407	284.029	299.138	329.859	2.58875	0	299.47	244.049	266.192	2.4161	0
WBGene00000753	col-180	No	21.138	14.63	18.189	881.607	1168.07	1178.76	5.82616	0	77.509	119.454	103.694	2.4145	0
WBGene00019949	R08C7.5	No	4.433	4.191	2.276	113.03	123.57	126.007	4.71714	0	29.493	20.688	20.691	2.40994	0
WBGene00014007	ZK596.2	No	6.171	5.224	4.545	127.844	142.402	134.331	4.42756	0	38.787	31.422	27.116	2.40517	0
WBGene00021288	clec-123	No	17.684	12.531	12.477	323.744	346.844	367.563	4.51009	0	81.6	86.951	70.35	2.4044	0
WBGene00002208	kin-26	No	1.767	4.178	1.135	64.606	62.986	60.989	4.24839	0	21.801	11.659	16.865	2.40332	0
WBGene00017922	F29B9.7	No	3.503	4.184	0	79.978	73.67	81.553	4.47825	0	19.742	19.813	13.931	2.40204	0
WBGene00007448	C08F8.6	No	7.131	4.22	3.441	154.762	127.65	185.849	4.72723	0	30.76	33.53	26.72	2.40159	0
WBGene00017555	nep-10	No	0.885	8.353	3.402	34.518	40.517	52.156	3.05732	0	27.532	29.573	22.525	2.40143	0
WBGene00014154	ZK930.4	No	0	3.136	6.828	67.295	84.957	65.783	4.09169	0	21.7	26.071	17.714	2.40128	0
WBGene00015467	basl-1	No	6.186	7.31	2.269	126.841	140.219	143.648	4.4625	0	32.245	26.002	37.5	2.39569	0
WBGene00007601	C15C6.2	No	31.72	24.033	31.821	967.017	926.536	992.207	4.99521	0	140.896	188.563	143.926	2.39496	0
WBGene00011336	ubxn-5	No	7.881	4.185	5.703	187.105	171.519	181.878	4.70978	0	31.959	35.126	39.002	2.39298	0
WBGene00000251	bli-1	No	18.591	9.396	17.001	259.667	349.721	260.537	4.18511	0	70.299	94.064	84.529	2.39206	0
WBGene00010114	F55D12.6	No	6.144	2.091	5.695	101.855	105.277	137.352	4.35929	0	31.087	31.489	23.27	2.39172	0
WBGene00007230	C01G10.1	No	0	5.219	4.533	67.502	84.74	85.713	4.23997	0	20.908	24.183	18.792	2.39092	0
WBGene00008001	C38C10.3	No	2.644	6.269	2.273	80.209	92.307	100.482	4.28212	0	27.434	23.342	20.57	2.38979	0
WBGene00010246	F58D5.7	No	14.091	6.27	3.411	140.934	137.446	156.383	4.03135	0	38.751	52.993	44.837	2.38231	0
WBGene00008312	C54G4.2	No	1.766	4.178	0	76.334	73.504	76.249	4.67883	0	15.164	15.248	13.116	2.37911	0
WBGene00009708	F44G3.7	No	3.539	6.265	2.268	161.653	121.547	137.992	4.81477	0	29.431	20.611	25.342	2.37869	0
WBGene00077569	F53F4.18	No	0	4.194	3.448	42.565	52.624	61.761	3.90978	0	18.561	18.118	15.567	2.3761	0
WBGene00006052	ssq-3	No	17.649	17.759	20.44	421.244	460.277	444.91	4.49767	0	100.385	111.263	90.8	2.37586	0
WBGene00011918	T22C1.8	No	14.151	15.663	5.67	269.243	285.135	306.545	4.48857	0	70.233	66.325	60.049	2.37483	0
WBGene00009413	oac-19	No	1.769	1.044	3.402	45.455	36.604	58.682	3.96334	0	17.087	12.547	15.016	2.37042	0
WBGene00008259	C52E4.7	No	7.052	5.224	6.817	98.609	105.47	124.493	3.90766	0	29.329	34.114	47.689	2.36904	0
WBGene00010510	ent-3	No	7.963	11.485	6.803	197.023	245.696	211.872	4.49063	0	51.268	56.456	40.36	2.36879	0
WBGene00007081	AH6.3	No	2.64	6.271	0	92.442	78.097	86.472	4.44821	0	21.725	17.969	18.669	2.36507	0
WBGene00017058	msrp-6	No	5.016	2.106	1.168	64.138	67.663	70.632	4.18555	0	18.15	17.332	19.644	2.36414	0
WBGene00006449	alg-4	No	28.17	25.948	18.148	627.744	718.641	701.163	4.76787	0	136.397	132.14	115.676	2.36306	0
WBGene00008154	C47E12.11	No	4.037	5.136	2.233	113.698	108.575	128.643	4.61867	0	26.081	23.821	21.177	2.36239	0
WBGene00044633	F54H12.7	No	1.746	4.187	6.855	99.92	98.573	116.253	4.33097	0	23.427	30.669	24.065	2.36196	0
WBGene00009143	F26A3.5	No	5.292	2.089	9.087	121.313	121.126	142.946	4.31831	0	27.451	35.002	34.618	2.36185	0
WBGene00013190	Y54E2A.5	No	1.759	2.091	1.138	59.894	38.439	38.34	4.12808	0	12.273	10.785	14.927	2.35919	0
WBGene00013296	Y57G11B.3	No	5.269	3.137	3.416	39.8	51.891	36.229	3.14287	0	25.45	26.083	21.423	2.35742	0
WBGene00013879	ZC376.8	No	2.643	3.135	2.273	61.764	75.255	74.32	4.27765	0	19.856	19.756	14.018	2.35739	0
WBGene00010883	M7.7	No	6.178	4.179	4.542	87.108	88.097	106.856	3.99332	0	30.307	39.479	18.723	2.35403	0
WBGene00018745	F53C3.1	No	0.882	4.179	1.136	39.287	55.354	57.868	4.07969	0	11.354	24.237	8.417	2.35367	0
WBGene00009884	F49C12.15	No	61.957	68.906	65.747	1319.64	1292.58	1485.53	4.36063	0	325.774	387.946	298.598	2.34668	0
WBGene00022079	Y69A2AR.8	No	2.654	6.265	0	67.345	74.509	81.5	4.24725	0	20.885	17.027	19.709	2.34655	0
WBGene00004962	spe-8	No	3.535	1.044	5.673	89.033	77.324	93.594	4.31051	0	17.07	31.383	15.937	2.34632	0
WBGene00016946	C55B7.10	No	2.649	1.045	3.405	59.542	77.465	76.261	4.42054	0	17.058	12.558	18.735	2.34618	0
WBGene00011133	R08A2.2	No	0.882	3.134	4.542	61.134	77.592	97.053	4.36871	0	21.782	17.048	16.849	2.34395	0
WBGene00007763	C27B7.6	No	2.651	7.31	1.135	94.937	77.301	96.842	4.27067	0	24.66	24.208	19.689	2.34381	0
WBGene00000638	col-62	No	67.003	53.287	45.446	1578.8	2012.84	1978.61	5.04568	0	242.212	342.925	268.386	2.34372	0
WBGene00018792	F54C1.8	No	0.879	3.136	3.415	50.64	63.776	60.333	4.09103	0	17.919	19.781	12.116	2.34024	0
WBGene00018336	F42A9.7	No	8.809	6.27	0	129.34	125.459	133.361	4.43537	0	30.254	37.718	20.557	2.33991	0
WBGene00000711	col-138	No	58.974	19.858	35.253	868.02	1036.12	1095.48	4.68059	0	130.366	212.924	245.536	2.33762	0
WBGene00020661	smz-2	No	29.1	19.851	28.4	515.104	598.092	534.87	4.36094	0	143.848	142.719	115.987	2.33551	0
WBGene00015696	C10H11.7	No	4.384	3.138	3.419	94.213	96.176	128.738	4.53022	0	22.587	28.804	15.808	2.33212	0
WBGene00000749	col-176	CSR-1	14.111	7.313	17.039	179.839	256.799	197.534	3.94179	0	74.774	69.11	61.744	2.33104	0
WBGene00017386	nspd-5	No	2.364	5.304	1.199	74.964	112.074	79.386	4.50485	0	23.792	14.659	18.159	2.3286	0
WBGene00007563	C14A4.13	No	4.417	3.133	0	56.24	56.397	70.77	4.14314	0	19.909	18.833	11.246	2.32842	0
WBGene00011467	decr-1.3	No	3.526	9.404	0	96.897	71.227	83.019	3.99582	0	31.215	23.344	22.437	2.32818	0
WBGene00019950	clec-175	No	2.652	1.044	2.269	45.396	68.082	47.857	4.19619	0	20.872	10.758	10.317	2.32585	0
WBGene00012684	Y39B6A.25	No	0.884	3.133	3.403	39.514	53.675	48.942	3.79993	0	16.129	16.136	16.882	2.32323	0
WBGene00015030	B0207.7	No	2.65	2.089	2.27	37.75	31.499	67.531	3.80379	0	14.217	19.732	13.116	2.3225	0
WBGene00013800	Y116A8C.23	No	0.881	1.045	4.547	41.696	71.368	68.897	4.28726	0	15.122	17.964	11.209	2.31979	0
WBGene00005017	sqt-2	No	27.331	13.583	17.042	261.627	376.95	290.438	3.93451	0	89.888	97.848	113.158	2.31773	0
WBGene00013785	nep-23	No	4.424	4.176	1.134	98.508	92.793	109.741	4.57751	0	25.634	17.923	16.895	2.31698	0
WBGene00011438	T04F3.3	No	5.294	4.179	4.543	95.422	130.27	118.902	4.35244	0	24.617	21.537	35.562	2.31574	0
WBGene00000715	col-142	No	2043.69	1941.28	2176.82	22127.4	23972.8	23535.1	3.49776	0	8820.42	11362.9	10460.2	2.3136	0
WBGene00021878	Y54G2A.13	No	7.075	6.265	6.805	107.668	124.295	117.421	3.92838	0	32.265	39.439	40.34	2.31341	0
WBGene00012296	spe-46	No	8.83	9.42	14.796	167.066	187.359	193.631	3.93429	0	65.052	58.453	52.45	2.31169	0
WBGene00019626	K10C9.7	No	2.636	5.228	3.415	73.039	74.424	68.021	3.93556	0	25.462	25.178	16.774	2.30197	0
WBGene00000256	bli-6	No	103.128	73.141	95.448	2015.92	2215.58	2469.58	4.60902	0	375.546	507.255	468.41	2.30143	0
WBGene00011954	T23F11.2	No	9.69	7.315	14.777	199.423	196.786	213.168	4.13801	0	62.397	59.272	45.784	2.29296	0
WBGene00019086	F59A6.4	No	9.734	6.264	10.204	164.237	159.383	186.843	4.13612	0	56.023	49.283	34.734	2.29228	0
WBGene00014197	ZK1053.2	No	7.956	7.31	17.016	227.768	217.394	218.654	4.24028	0	45.534	52.894	71.27	2.29125	0
WBGene00017978	msrp-1	No	0.844	2.103	9.3	70.208	85.375	111.44	4.14648	0	21.911	19.128	30.563	2.29069	0
WBGene00000594	col-3	No	123.378	131.659	64.776	2020.98	2574.14	2596.96	4.47824	0	415.201	610.558	545.905	2.28627	0
WBGene00021690	Y48G8AL.12	No	2.576	2.099	9.218	159.468	137.092	237.112	4.98954	0	16.641	37.197	25.529	2.28564	0
WBGene00015106	B0280.11	No	2.65	1.044	2.27	67.118	62.991	60.992	4.43652	0	15.165	17.041	8.432	2.28337	0
WBGene00011493	T05F1.8	No	12.966	7.671	8.736	147.697	144.353	137.611	3.74037	0	51.06	51.937	51.369	2.28126	0
WBGene00303233	D1014.13	No	2.97	1.956	4.078	84.432	52.285	61.28	4.06559	0	18.852	12.405	24.089	2.28112	0
WBGene00013701	Y106G6D.4	No	7.97	5.22	4.533	47.237	29.995	28.215	2.38769	0	33.258	31.351	32.881	2.27775	0
WBGene00016491	acdh-5	No	7.067	12.533	5.674	109.097	145.621	129.584	3.77591	0	42.658	53.81	37.482	2.2761	0
WBGene00012120	T28C6.5	No	1.764	1.045	3.408	51.85	38.199	54.575	4.00149	0	16.089	15.259	10.29	2.2759	0
WBGene00010906	M88.3	No	3.53	4.178	9.084	115.592	119.645	97.039	4.08236	0	32.202	29.609	30.894	2.27368	0
WBGene00006625	try-7	No	3.53	1.045	1.135	51.932	47.333	49.065	4.11888	0	18.942	11.664	8.425	2.27071	0
WBGene00000667	col-92	No	695.491	653.039	661.301	15419.7	16463.1	17357.9	4.61264	0	2658.28	3751.8	3280.92	2.26787	0
WBGene00002204	kin-21	No	1.768	0	4.538	61.357	53.691	59.829	4.25657	0	13.281	12.551	15.942	2.26643	0
WBGene00017387	mpst-4	No	5.29	3.134	6.816	106.175	94.876	137.559	4.22717	0	22.71	37.701	24.317	2.26593	0
WBGene00007274	C03C11.1	No	4.392	5.228	4.554	98.702	107.735	121.836	4.26972	0	19.797	26.98	32.605	2.2621	0
WBGene00012404	Y6G8.2	No	48.481	45.808	47.136	236.322	240.76	230.867	2.29943	0	234.471	240.321	213.952	2.25992	0
WBGene00022707	ZK354.6	No	2.648	2.089	7.948	115.598	110.435	118.841	4.47111	0	19.89	26.02	26.213	2.25987	0
WBGene00011808	T16G12.7	No	0.882	3.134	1.136	51.016	55.321	87.318	4.59237	0	10.411	14.361	11.225	2.25814	0
WBGene00019531	scrm-5	No	3.597	7.463	3.478	78.933	93.895	123.642	4.09386	0	21.618	31.894	27.381	2.25807	0
WBGene00022162	Y71G12B.27	No	0.869	8.379	6.871	147.116	103.606	149.163	4.39729	0	24.275	35.239	28.577	2.2523	0
WBGene00013318	Y57G11C.23	No	1.768	4.177	3.403	92.439	79.898	77.243	4.35439	0	20.868	17.034	17.816	2.24953	0
WBGene00010933	M162.7	No	5.309	8.353	6.803	108.643	135.876	120.583	3.97152	0	36.082	35.843	36.61	2.24891	0
WBGene00004084	pph-2	No	2.65	3.133	4.54	78.038	85.284	57.718	4.07177	0	18.01	23.318	18.74	2.24299	0
WBGene00009458	F36A2.11	No	2.641	2.09	6.822	66.672	71.42	63.456	3.81305	0	25.512	19.763	20.544	2.24149	0
WBGene00010728	K09G1.2	No	0	0	7.987	56.778	46.994	56.283	3.89149	0	14.088	16.218	18.556	2.23888	0
WBGene00194816	ZK616.61	No	4.411	5.224	2.271	89.546	86.865	105.825	4.25819	0	19.881	27.82	19.651	2.2387	0
WBGene00009160	F26E4.5	No	4.419	7.31	4.538	94.91	90.433	107.744	3.94182	0	27.501	32.28	28.123	2.23821	0
WBGene00009401	F35C11.2	No	2.657	3.132	2.266	64.138	50.834	49.903	3.92462	0	18.058	17.913	13.155	2.2373	0
WBGene00000740	col-167	No	116.261	80.467	96.627	2264.62	2618.72	2977.39	4.72982	0	402.679	561.335	429.734	2.23667	0
WBGene00007305	ttbk-5	No	6.179	8.357	6.812	152.516	161.634	149.33	4.25994	0	28.419	48.446	34.646	2.23361	0
WBGene00004904	snf-5	No	14.157	7.309	14.739	246.744	293.99	294.412	4.41809	0	57.919	71.687	51.628	2.23243	0
WBGene00009079	F23B12.1	No	1.764	2.09	2.272	54.353	46.109	48.03	4.05312	0	12.303	11.669	15.901	2.23201	0
WBGene00017672	F21F3.2	No	3.533	0	4.54	74.686	74.782	76.228	4.36831	0	14.219	19.731	14.993	2.22988	0
WBGene00009492	F36H1.3	No	6.188	4.177	2.269	106.758	129.625	113.121	4.49488	0	19.923	29.584	20.633	2.22597	0
WBGene00011968	T23G11.1	No	22.808	32.42	37.599	657.714	719.08	711.386	4.44774	0	149.714	147.582	146.067	2.21971	0
WBGene00006044	ssp-16	No	1.71	5.249	2.309	61.834	47.965	57.845	3.79802	0	15.667	20.89	17.262	2.21147	0
WBGene00009824	gpdh-1	No	36.201	44.915	38.596	301.825	306.013	367.209	2.99463	0	163.922	218.878	181.702	2.20935	0
WBGene00014179	ZK1010.5	No	16.812	21.926	19.274	314.14	391.949	380.216	4.15817	0	91.154	89.607	97.627	2.2054	0
WBGene00013052	scrm-7	No	0.887	2.101	3.426	50.811	43.486	43.73	3.90502	0	11.142	17.036	12.231	2.20511	0
WBGene00008299	C54D10.4	No	1.764	5.224	3.407	82.845	100.036	65.462	4.22989	0	24.614	16.154	17.779	2.19999	0
WBGene00219326	F36D3.16	No	6.192	2.088	4.536	89.208	100.686	114.121	4.27885	0	17.086	19.717	32.843	2.1995	0
WBGene00012784	Y43C5A.4	No	1.756	2.091	2.277	50.582	62.533	73.554	4.37767	0	11.311	13.491	13.972	2.19487	0
WBGene00007794	C28D4.7	No	11.465	4.179	5.68	154.735	175.163	185.537	4.41371	0	42.591	42.185	23.387	2.19222	0
WBGene00009313	F32B4.2	No	3.511	3.137	4.556	101.049	98.587	118.656	4.49952	0	16.958	20.692	24.204	2.1909	0
WBGene00015992	C18H2.5	No	3.542	6.263	9.066	113.898	148.637	111.759	4.1086	0	40.863	28.662	27.247	2.18962	0
WBGene00016125	C26B2.2	No	1.76	3.135	4.549	56.638	68.821	59.103	3.91385	0	20.782	17.07	15.87	2.18846	0
WBGene00009449	F35H8.4	No	0.869	2.095	4.582	47.909	51.863	74.63	4.07225	0	13.999	13.556	17.507	2.1882	0
WBGene00012379	Y1A5A.1	No	3.512	5.228	1.139	71.292	73.201	127.372	4.41563	0	20.735	13.492	21.42	2.18704	0
WBGene00009626	F42A8.1	No	491.783	525.401	558.518	2614.79	2750.42	2793.98	2.37022	0	2064.59	2604.15	2494.1	2.1824	0
WBGene00014127	ZK892.3	No	0.884	3.133	2.269	60.521	49.758	63.089	4.24739	0	15.179	8.965	15.005	2.18237	0
WBGene00014082	ZK795.2	WAGO	9.695	6.269	15.909	171.246	192.569	199.897	4.02243	0	43.512	64.643	46.745	2.17883	0
WBGene00012689	Y39B6A.30	No	12.401	6.263	11.331	189.916	194.169	261.415	4.29679	0	45.624	55.527	45.108	2.1775	0
WBGene00019255	H32C10.1	No	2.764	3.788	11.851	130.057	97.654	136.16	4.09939	0	25.702	42.429	25.321	2.172	0
WBGene00011191	R10D12.10	No	0.884	3.133	5.673	56.283	56.347	71.822	3.88476	0	16.123	10.759	27.188	2.16904	0
WBGene00016481	C36C5.12	No	14.869	11.566	13.582	56.867	26.64	51.214	1.67877	0	51.111	65.748	73.217	2.16619	0
WBGene00000732	col-159	No	1059.94	952.83	1066.69	20458.9	21482.6	22668.5	4.38967	0	3707.05	5447.91	4621.61	2.16038	0
WBGene00012937	Y47D3A.31	No	5.256	0	3.421	96.52	104.414	111.27	4.75454	0	18.807	9.005	21.367	2.1598	0
WBGene00044109	K02E11.10	No	19.403	7.313	7.951	97.031	214.654	172.432	3.6929	0	52.058	47.569	65.487	2.15807	0
WBGene00010265	F58G1.3	No	11.475	5.223	14.76	182.652	191.898	185.321	4.02989	0	45.467	55.625	49.624	2.15736	0
WBGene00018980	F56F4.3	No	1.769	5.221	1.134	47.143	65.357	52.159	3.91378	0	18.037	14.339	14.078	2.15241	0
WBGene00021627	Y47D7A.15	No	26.501	18.8	30.641	1027.24	1155.71	1337.17	5.47992	0	83.422	131.833	131.191	2.1462	0
WBGene00015084	B0244.9	No	0.877	6.275	3.419	84.34	92.112	68.196	4.18969	0	13.179	22.5	21.392	2.14614	0
WBGene00021880	Y54G2A.15	No	3.503	6.277	2.281	84.904	57.615	91.486	3.97603	0	19.74	24.318	19.502	2.14384	0
WBGene00021491	comt-4	No	6.159	4.181	7.962	48.279	26.489	35.039	2.4048	0	27.386	27.856	35.463	2.13714	0
WBGene00017802	F26A1.3	No	2.651	5.222	3.404	83.17	95.651	79.436	4.1937	0	31.298	13.449	15.001	2.13588	0
WBGene00000743	col-170	No	10.569	3.135	3.41	177.656	241.806	216.507	4.98947	0	16.069	43.111	26.157	2.13482	0
WBGene00016658	C45B2.1	No	661.695	696.01	582.066	5739.6	4761.4	6454.23	3.1258	0	2343.86	3027.99	3145.53	2.1328	0
WBGene00012840	grsp-1	No	8.83	5.223	7.946	82.183	60.398	52.295	2.98465	0	23.691	22.425	59.95	2.12526	0
WBGene00016596	C42D4.3	No	17.621	5.225	14.775	115.19	161.057	161.748	3.44046	0	46.333	76.329	49.531	2.10865	0
WBGene00016358	C33F10.12	No	17.531	12.293	12.246	255.386	293.084	306.325	4.25039	0	59.331	61.001	70.199	2.10233	0
WBGene00017975	F32B5.1	No	16.779	15.667	37.457	300.271	297.992	351.857	3.70861	0	99.509	96.871	113.353	2.10088	0
WBGene00009956	F53B2.5	No	6.184	2.089	4.539	88.136	93.121	111.055	4.22315	0	24.649	24.213	15.932	2.10014	0
WBGene00010373	H08M01.1	No	0	1.045	10.221	84.536	105.276	101.452	4.36646	0	15.148	23.332	19.652	2.09935	0
WBGene00013484	Y69H2.9	No	23.864	19.842	17.018	52.931	49.785	36.995	1.16319	0	99.589	83.383	86.259	2.09492	0
WBGene00009518	clec-166	No	107.775	108.62	106.675	312.221	365.971	319.034	1.61707	0	524.246	398.184	462.933	2.09013	0
WBGene00000626	col-49	No	34.352	16.72	22.735	491.352	653.929	650.536	4.54967	0	70.898	129.328	123.322	2.08799	0
WBGene00009526	clec-169	No	48.59	49.087	39.718	154.451	187.549	185.089	1.91674	0	196.248	208.951	188.371	2.0872	0
WBGene00007977	gskl-2	No	22.952	15.669	10.218	272.367	281.197	288.837	4.02753	0	66.314	78.05	72.104	2.0819	0
WBGene00000714	col-141	No	12.34	10.449	18.181	248.942	273.016	287.277	4.20731	0	54.864	63.745	64.509	2.08163	0
WBGene00007384	swt-3	No	450.574	419.851	514.056	1506.82	1433.41	1462.15	1.6668	0	1872.47	2280.49	1715.07	2.08114	0
WBGene00011379	T02E1.7	No	0.881	6.269	5.682	77.684	89.695	83.02	4.0005	0	22.701	23.344	17.763	2.07718	0
WBGene00001703	grd-14	No	34.172	51.256	50.166	316.092	365.264	366.753	2.92298	0	155.185	216.996	207.212	2.07113	0
WBGene00018301	F41G3.5	No	3.528	4.179	4.543	96.207	102.703	127.676	4.43377	0	19.878	22.438	18.712	2.06989	0
WBGene00022876	ZK1248.5	No	7.938	5.224	5.679	112.941	113.233	113.488	3.97168	0	25.558	34.105	29.004	2.06936	0
WBGene00012786	Y43C5B.3	WAGO	30.506	19.969	28.48	281.308	322.506	281.014	3.43738	0	96.072	125.834	118.923	2.06879	0
WBGene00018347	F42C5.5	No	3.193	2.837	5.977	72.677	73.891	83.604	3.95769	0	18.511	21.12	20.321	2.06862	0
WBGene00010046	F54D1.1	No	5.287	3.135	7.955	111.892	130.638	120.189	4.23832	0	16.078	35.018	27.107	2.06719	0
WBGene00013526	Y73F8A.20	No	4.42	3.133	4.538	113.46	103.463	100.083	4.40634	0	16.126	21.516	22.506	2.06505	0
WBGene00019459	K06H7.8	No	3.529	2.089	3.407	55.257	64.46	77.438	4.05701	0	14.204	14.357	18.719	2.06395	0
WBGene00017559	mpz-3	No	2.74	5.414	3.533	85.377	88.071	100.845	4.2388	0	26.023	20.284	11.942	2.06015	0
WBGene00007248	catp-4	No	39.842	33.407	44.202	643.368	705.837	741.366	4.11945	0	159.609	180.059	157.799	2.05483	0
WBGene00018123	F36H12.9	No	7.944	3.134	2.271	160.857	127.504	146.083	4.74182	0	26.522	23.327	14.98	2.0527	0
WBGene00000735	col-162	No	24.667	31.349	53.422	822.817	927.018	1058.11	4.64385	0	105.891	193.078	164.458	2.05252	0
WBGene00004394	rol-1	No	61.84	20.888	37.449	793.197	857.797	938.547	4.39556	0	122.296	198.192	187.429	2.05236	0
WBGene00000710	col-137	No	6.176	4.179	3.407	220.126	293.46	284.723	5.57909	0	18.936	25.127	22.46	2.0523	0
WBGene00015351	C02F5.10	No	21.823	17.794	21.708	87.653	75.601	54.244	1.77731	0	89.969	93.805	79.609	2.05005	0
WBGene00008950	wht-5	No	3.539	4.177	6.803	98.494	130.716	114.098	4.30506	0	18.987	23.3	27.217	2.04914	0
WBGene00022224	set-28	No	6.162	9.406	3.411	163.301	165.377	160.857	4.48603	0	36.845	30.545	20.541	2.04865	0
WBGene00003742	nlp-4	No	6.14	4.183	4.558	57.9	72.058	90.172	3.64139	0	18.83	27.898	24.187	2.04744	0
WBGene00017550	nep-6	No	0.885	0	9.071	85.027	70.585	72.805	4.1588	0	17.088	12.546	20.648	2.04003	0
WBGene00017267	numr-2	No	17.604	16.722	25.018	53.314	52.931	96.306	1.72117	0	52.902	137.457	61.617	2.03204	0
WBGene00019461	K07A3.3	No	2.658	3.141	10.238	121.149	112.997	119.408	4.22724	0	23.77	27.585	23.497	2.03193	0
WBGene00016825	C50E10.1	No	6.136	9.413	5.699	154.474	156.369	183.81	4.3592	0	25.405	36.008	34.397	2.02679	0
WBGene00017336	ugt-41	No	734.709	726.801	661.297	3058.6	3082.99	2981.11	2.10193	0	2781.76	2952.89	2915.02	2.02513	0
WBGene00018343	F42A10.7	No	155.374	144.302	170.843	498.707	491.503	582.224	1.73426	0	524.8	734.975	661.001	2.02245	0
WBGene00010035	F54C8.1	No	13.772	17.421	13.404	154.307	151.679	151.395	3.27389	0	53.008	81.177	56.068	2.02155	0
WBGene00016085	C25A8.5	No	2.65	9.4	2.27	97.307	87.941	111.103	4.11133	0	18.008	28.702	20.611	2.02152	0
WBGene00001070	dpy-8	No	12.37	7.311	6.808	138.533	145.542	112.125	3.75886	0	35.082	43.043	38.428	2.0194	0
WBGene00001730	grl-21	No	7.023	3.137	6.833	68.767	85.234	109.844	3.73844	0	20.729	38.682	18.621	2.019	0
WBGene00018056	F35F10.6	No	11.444	8.361	15.92	34.161	31.751	39.393	1.48376	0	54.796	47.614	51.353	2.01725	0
WBGene00020265	fbxa-196	No	0.883	4.178	3.406	53.657	84.056	68.648	4.19043	0	7.58	17.044	18.732	2.01527	0
WBGene00000653	col-77	No	96.097	53.286	87.484	1551.24	1766.31	2039.74	4.482	0	235.591	394.991	335.719	2.01471	0
WBGene00009459	F36A2.12	No	4.337	5.239	3.439	109.318	80.817	127.239	4.32226	0	20.502	14.469	26.679	2.01323	0
WBGene00022632	ZC581.2	No	3.531	3.134	3.406	73.734	94.629	75.216	4.23761	0	11.367	21.532	16.854	2.01288	0
WBGene00050904	Y70C5A.3	No	36.272	28.191	23.812	172.579	156.854	127.136	2.33199	0	130.06	102.162	132.333	2.00967	0
WBGene00006039	ssp-10	No	6.841	11.549	12.702	164.891	152.36	165.595	3.83299	0	52.531	45.412	36.341	2.00966	0
WBGene00013684	Y105E8A.27	No	6.162	3.135	4.549	95.81	92.616	85.355	4.03827	0	26.452	25.155	13.071	2.00628	0
WBGene00016565	sosi-1	WAGO	0.885	3.132	4.535	48.864	69.217	70.595	4.05246	0	11.396	17.92	14.083	2.00595	0
WBGene00010155	mstr-2	No	9.705	10.447	17.035	147.327	155.261	164.711	3.54878	0	53.969	61.919	42.114	2.00228	0
WBGene00000699	col-125	No	119.822	79.417	97.746	1999.86	2404.13	2636.16	4.55326	0	301.63	510.061	386.89	2.00197	0
WBGene00015422	C04E6.5	No	1.768	6.266	2.269	55.449	55.028	73.992	3.81683	0	19.917	14.346	15.939	1.99973	0
WBGene00018124	F36H12.10	No	13.242	4.178	3.406	122.366	193.139	162.393	4.33512	0	23.685	37.679	30.903	1.99944	0
WBGene00016040	C24A11.1	No	11.43	5.227	9.103	140.464	149.929	174.275	4.02335	0	30.197	42.248	39.166	1.99461	0
WBGene00013811	Y116A8C.38	WAGO	1.768	5.222	2.269	71.424	85.147	69.632	4.22471	0	9.485	25.104	11.252	1.99425	0
WBGene00019912	R06B10.1	WAGO	5.314	11.483	3.399	125.74	131.65	124.759	4.05347	0	30.413	32.243	26.31	1.98722	0
WBGene00014029	ZK637.12	No	9.682	8.361	12.51	146.596	148.226	181.683	3.83703	0	43.453	44.023	42.009	1.98132	0
WBGene00014229	ZK1128.3	No	16.761	12.536	10.222	89.548	98.709	84.005	2.69463	0	53.964	61.922	48.66	1.97838	0
WBGene00000684	col-110	No	7.934	4.179	5.681	79.394	55.368	75.348	3.35736	0	21.761	28.727	28.053	1.97136	0
WBGene00008448	E01G4.6	No	124.808	26.1	60.077	908.523	1103.1	1136.85	3.88045	0	213.713	301.03	320.215	1.96937	0
WBGene00007496	npax-4	No	26.486	16.635	20.106	63.451	75.936	79.285	1.74294	0	154.104	54.804	45.444	1.95825	0
WBGene00012177	decr-1.2	No	7.056	6.268	5.679	93.701	130.346	139.675	4.05891	0	30.291	28.72	23.39	1.95655	0
WBGene00000133	amt-1	No	37.129	36.55	27.225	186.602	191.182	166.428	2.39685	0	124.274	129.991	144.422	1.95082	0
WBGene00000694	col-120	No	17.634	16.717	21.586	376.168	450.72	501.145	4.49723	0	59.612	82.586	82.3	1.94861	0
WBGene00015629	C09B9.4	No	5.295	3.134	6.813	127.298	151.229	149.391	4.56208	0	22.729	30.507	14.041	1.94579	0
WBGene00003879	ora-1	No	6.156	3.136	4.551	29.105	39.78	43.828	2.78033	0	16.99	23.368	21.454	1.94411	0
WBGene00000639	col-63	No	66.196	25.071	44.281	585.591	769.008	735.892	3.91745	0	126.923	202.768	199.42	1.94134	0
WBGene00016605	C43E11.5	No	7.944	16.713	17.03	195.245	186.612	182.035	3.66515	0	41.681	80.744	45.882	1.93866	0
WBGene00013975	ZK455.5	No	22.087	24.021	14.752	75.551	73.441	58.791	1.72277	0	70.158	95.955	74.976	1.93442	0
WBGene00018250	F40H3.2	No	40.237	27.205	43.366	184.241	151.805	200.913	2.24625	0	110.802	165.808	152.127	1.92355	0
WBGene00013033	Y49E10.10	No	1.842	2.178	9.9	75.194	78.339	97.107	3.90598	0	20.017	13.908	27.245	1.92317	0
WBGene00010082	F55A11.11	No	14.126	15.668	22.704	217.954	229.876	249.552	3.65763	0	68.218	74.457	64.621	1.92191	0
WBGene00015306	C01G5.4	No	7.14	2.104	6.854	103.807	85.782	104.012	3.95703	0	25.626	24.948	18.703	1.92012	0
WBGene00000647	col-71	WAGO	62.69	45.959	55.623	395.739	380.86	492.507	2.92695	0	161.082	246.684	220.107	1.91515	0
WBGene00020140	ant-1.4	No	6.171	11.493	10.225	114.501	113.364	127.759	3.53731	0	47.307	35.011	30.859	1.91116	0
WBGene00002212	kin-31	No	8.832	4.178	1.135	34.394	43.313	32.677	2.72536	0	20.851	23.32	16.864	1.90107	0
WBGene00045265	K10C2.8	No	349.6	312.617	290.326	1217.74	1073.21	1118.39	1.83637	0	1081.38	1296.82	1185.95	1.90038	0
WBGene00011171	R09E10.1	No	7.223	10.054	4.543	95.279	74.984	83.574	3.37128	0	20.985	30.619	38.014	1.89979	0
WBGene00001758	gst-10	WAGO	177.045	167.725	157.455	636.785	529.044	723.188	1.90493	0	546.587	688.761	642.191	1.89615	0
WBGene00009016	F21D9.2	No	3.529	7.313	12.493	69.466	85.542	63.274	3.07083	0	30.296	40.384	24.331	1.89596	0
WBGene00021619	Y47D7A.6	No	4.345	5.237	2.29	89.378	79.097	109.112	4.23778	0	12.136	20.783	19.355	1.894	0
WBGene00219413	Y38F2AL.12	No	31.485	29.567	32.642	136.218	149.555	167.792	2.23932	0	130.858	102.804	122.442	1.8929	0
WBGene00022887	ZK1290.5	No	290.148	266.415	274.898	765.273	750.745	761.822	1.45065	0	971.057	1042.07	1072.05	1.88784	0
WBGene00021214	hasp-2	No	7.069	9.399	1.135	63.821	72.101	74.016	3.36951	0	27.499	29.591	15.935	1.88362	0
WBGene00018946	F56C3.9	No	29.886	20.908	27.314	129.593	84.967	119.513	2.05514	0	123.591	100.689	71.787	1.88255	0
WBGene00007733	smz-1	No	38.821	54.323	47.697	614.454	638.108	706.812	3.77005	0	163.806	184.857	177.821	1.88011	0
WBGene00022849	acs-6	No	16.735	35.53	21.468	233.907	257.621	233.691	3.24645	0	86.652	101.997	90.177	1.87689	0
WBGene00013987	ZK512.8	No	18.401	16.736	12.541	194.796	181.937	179.507	3.46404	0	52.672	67.528	62.26	1.87168	0
WBGene00016181	C28C12.11	No	10.537	7.296	11.339	104.593	94.204	123.015	3.33573	0	30.157	45.688	38.378	1.86538	0
WBGene00009308	spe-18	No	26.48	34.472	22.708	427.296	444.266	484.022	3.97059	0	104.195	115.737	91.757	1.86049	0
WBGene00020003	R11E3.1	No	15.028	21.93	14.747	204.238	223.938	208.861	3.54841	0	54.072	67.238	73.146	1.85179	0
WBGene00020567	adt-3	No	28.333	36.538	29.467	470.563	485.281	525.321	3.9305	0	117.813	117.349	112.72	1.84991	0
WBGene00009502	F37A8.2	No	3.532	3.134	4.541	62.049	64.346	75.179	3.84795	0	15.161	16.146	16.86	1.84861	0
WBGene00019586	K09F6.3	No	31.003	32.36	14.73	383.194	364.897	421.962	3.85455	0	108.356	94.934	85.516	1.84736	0
WBGene00016753	oac-9	No	4.425	10.44	11.336	89.304	118.843	95.575	3.39284	0	33.239	43.008	25.35	1.84075	0
WBGene00016912	clec-86	No	41.182	46.025	43.324	128.756	152.517	160.792	1.73684	0	135.438	173.774	165.403	1.83867	0
WBGene00019858	R03H10.6	WAGO	15.021	14.621	9.078	52.061	61.618	50.072	1.99888	0	59.737	47.526	38.43	1.83353	0
WBGene00010516	K02E11.7	No	20.055	7.328	27.437	60.491	60.909	46.563	1.56404	0	63.663	57.754	81.368	1.8315	0
WBGene00009959	F53B6.4	No	45.365	53.073	66.261	792.085	804.205	797.865	3.83738	0	201.293	216.529	175.827	1.83101	0
WBGene00019580	oac-58	No	12.811	12.58	19.607	47.77	33.335	47.442	1.45453	0	37.44	72.051	58.038	1.82897	0
WBGene00008794	spig-4	No	6.025	8.392	11.51	31.194	27.853	32.666	1.71115	0	27.782	33.547	38.368	1.82791	0
WBGene00013489	col-42	No	4021.86	4321.26	4674.75	22248	22611.1	22446.2	2.36996	0	12319.3	16595.2	17271.1	1.82671	0
WBGene00018744	F53B3.6	No	71.542	76.246	62.423	422.847	461.932	449.812	2.64928	0	250.228	243.058	259.53	1.82575	0
WBGene00015511	C06A6.7	No	4.412	5.223	3.407	46.05	42.093	50.169	3.13896	0	16.098	17.947	19.656	1.82152	0
WBGene00012827	Y43F8C.5	No	8.798	5.226	12.513	117.337	157.66	151.131	3.86081	0	28.327	43.134	29.86	1.82043	0
WBGene00000636	col-60	WAGO	26.466	25.073	22.715	542.325	584.335	621.838	4.50284	0	62.485	114.87	91.706	1.81625	0
WBGene00008336	C55A6.7	No	29.97	32.391	34.088	70.185	61.976	68.807	1.03631	0	113.521	123.893	109.395	1.81454	0
WBGene00021645	Y47G6A.19	WAGO	279.52	274.628	298.321	1526.71	1517.48	1555.99	2.42785	0	900.7	1024.54	1077.15	1.81277	0
WBGene00011554	T07A5.1	No	22.951	20.892	22.707	156.703	156.381	134.071	2.6943	0	63.47	92.406	85.21	1.81127	0
WBGene00044388	C27D6.11	No	1.764	3.134	7.95	69.47	97.38	106.907	4.12625	0	15.148	21.538	15.909	1.81065	0
WBGene00018999	F57B9.8	No	5.3	6.267	4.54	57.061	55.105	42.471	3.04443	0	18.01	19.731	26.237	1.80959	0
WBGene00206418	M04C3.5	No	2.776	9.238	6.639	27.093	17.503	23.296	1.71106	0	20.623	26.045	26	1.80512	0
WBGene00004972	spe-26	No	19.45	18.797	19.283	190.833	226.498	236.021	3.43875	0	61.667	78.888	67.527	1.80208	0
WBGene00009324	ttbk-3	No	4.42	6.266	7.94	84.063	92.962	112.033	3.75542	0	21.82	21.515	29.073	1.80195	0
WBGene00020435	T11F8.4	No	1.768	7.31	4.538	46.224	57.626	48.954	3.22909	0	20.869	16.137	17.817	1.79907	0
WBGene00013999	phyh-1	WAGO	13.232	8.358	13.629	312.135	327.747	350.221	4.69958	0	45.441	39.488	44.915	1.79737	0
WBGene00008581	acl-13	No	8.067	4.873	14.618	106.829	70.833	86.492	3.12805	0	22.501	30.224	50.449	1.79681	0
WBGene00000677	col-103	No	3897.54	4356.21	4226.64	21843.2	21396.6	20532.5	2.35299	0	12236.6	16014.4	14945.2	1.79099	0
WBGene00010980	R02D5.7	No	8.787	9.409	4.553	81.362	79.713	86.656	3.28355	0	30.181	31.47	24.232	1.78739	0
WBGene00012115	T28B8.4	No	14.177	10.438	15.86	215.374	217.467	215.765	3.90574	0	42.785	58.205	46.063	1.78721	0
WBGene00019763	galt-1	No	14.13	11.489	2.27	29.358	34.129	30.5	1.6507	0	39.805	28.702	34.663	1.78121	0
WBGene00000673	col-98	No	4355.65	4749.71	4744.31	23919.8	22659.7	22460	2.31732	0	13291.9	17334.7	16944.9	1.78002	0
WBGene00007699	C24H11.1	No	2.648	4.178	9.082	52.801	59.126	62.125	3.2271	0	17.053	23.325	21.538	1.77958	0
WBGene00021265	Y22D7AR.12	No	6.2	6.263	6.799	64.979	75.602	91.129	3.39822	0	29.463	28.661	15.034	1.77441	0
WBGene00022634	ZC581.7	No	9.711	8.357	6.812	103.088	126.134	125.338	3.68088	0	29.369	38.576	24.348	1.77314	0
WBGene00021720	Y49F6B.8	No	7.056	4.179	3.408	84.488	105.345	92.761	4.0168	0	20.824	22.438	14.033	1.77294	0
WBGene00011297	R102.10	No	6.174	6.269	9.087	92.851	81.645	102.584	3.51322	0	32.182	29.618	18.711	1.76742	0
WBGene00015558	C06G4.4	No	3.904	4.703	8.997	51.211	39.2	66.197	2.95354	0	14.872	23.941	28.104	1.76272	0
WBGene00020413	cpg-22	No	59.253	44.9	39.694	297.791	323.141	347.899	2.72639	0	171.771	159.545	162.304	1.75783	0
WBGene00016800	spc-2	No	13.293	7.306	15.859	228.956	257.748	263.42	4.2545	0	52.3	42.084	35.727	1.75424	0
WBGene00010485	ant-1.3	No	23.806	26.12	36.355	192.272	185.814	198.705	2.69911	0	95.57	102.334	100.071	1.75322	0
WBGene00000599	col-10	No	178.89	149.424	184.104	1361.94	1551.79	1739.44	3.17533	0	468.143	633.02	630.937	1.7512	0
WBGene00021731	Y49G5A.1	No	11.399	6.275	9.117	127.297	164.26	144.122	3.88022	0	31.06	28.802	36.268	1.73445	0
WBGene00011340	ugt-30	No	30.945	28.195	36.297	247.189	226.466	246.878	2.87779	0	81.595	136.258	105.986	1.73131	0
WBGene00017215	F07F6.1	No	11.486	13.577	13.617	131.814	140.301	108.861	3.20359	0	48.356	44.837	42.177	1.7311	0
WBGene00017332	ugt-37	No	5.304	9.399	7.941	34.462	34.047	34.809	2.05169	0	36.997	18.826	26.258	1.73022	0
WBGene00010072	F54F12.1	No	4.429	4.175	10.198	89.466	108.169	118.238	3.87045	0	26.613	19.703	22.554	1.72093	0
WBGene00012979	Y48B6A.5	No	1.767	8.356	9.08	104.876	125.977	117.624	3.9846	0	31.279	17.041	21.55	1.71457	0
WBGene00010466	K01D12.7	No	7.43	1.055	7.049	58.854	66.06	68.963	3.40905	0	20.72	15.532	21.254	1.7069	0
WBGene00018465	F45E1.4	No	270.685	277.92	240.851	1010.7	992.31	973.865	1.91085	0	800.523	912.92	865.107	1.70383	0
WBGene00000878	cyn-2	No	46.553	32.412	45.542	561.547	561.258	589.407	3.74974	0	118.787	185.263	108.063	1.70293	0
WBGene00077443	Y71A12B.19	WAGO	8.783	10.456	6.832	43.956	38.575	42.809	2.14232	0	25.453	32.377	33.535	1.69867	0
WBGene00012777	lact-8	No	42.653	39.576	38.969	142.576	172.31	158.514	1.93953	0	106.57	152.162	141.17	1.69779	0
WBGene00010712	K09B11.5	WAGO	6.833	5.044	7.809	69.282	71.198	94.066	3.38833	0	24.747	20.077	25.505	1.69258	0
WBGene00007354	C06A1.3	WAGO	12.355	20.893	13.626	202.683	206.448	246.432	3.72296	0	45.459	59.219	53.359	1.69103	0
WBGene00007777	C27D8.1	No	16.762	19.849	24.986	297.121	269.78	300	3.75131	0	68.167	71.793	65.506	1.69027	0
WBGene00000685	col-111	WAGO	48.934	62.313	38.701	204.568	241.855	229.272	2.14972	0	144.683	170.725	174.71	1.68889	0
WBGene00006416	sams-5	No	39.51	38.391	55.119	381.271	408.847	448.061	3.18982	0	160.865	160.233	114.391	1.68872	0
WBGene00014183	ZK1025.3	No	11.469	2.089	5.678	87.05	80.27	106.904	3.64008	0	16.096	19.743	32.754	1.68692	0
WBGene00011895	T21C9.9	No	8.834	4.178	4.539	81.42	114.108	109.968	3.90797	0	18.961	26.007	17.806	1.67831	0
WBGene00007989	fipr-22	No	56.232	42.866	29.597	269.745	235.233	254.532	2.53356	0	138.626	160.057	119.28	1.67649	0
WBGene00000698	col-124	No	24816.4	24918.5	25676.4	142057	138135	139063	2.47493	0	67660.2	87984.5	84610.1	1.67167	0
WBGene00014121	ZK858.8	WAGO	7.042	10.451	12.509	143.305	144.208	161.951	3.77718	0	31.177	37.732	32.679	1.66409	0
WBGene00008629	cpt-5	No	193.762	204.645	190.483	422.68	330.638	483.497	1.06672	0	524.078	698.977	644.822	1.66031	0
WBGene00020116	moa-1	No	12.399	13.571	19.264	219.391	213.793	252.79	3.83633	0	47.518	61.801	39.464	1.65389	0
WBGene00015544	C06E8.5	No	13.267	6.265	10.207	111.062	155.648	147.837	3.67286	0	31.32	42.125	26.271	1.64958	0
WBGene00010422	H32K16.2	No	27.856	17.802	27.461	190.7	169.831	198.877	2.88529	0	81.332	78.565	75.699	1.64824	0
WBGene00271827	T19H12.15	No	31.1	34.598	19.53	68.375	63.561	77.388	1.26696	0	89.167	82.411	100.819	1.6422	0
WBGene00009948	F52H3.6	No	17.676	12.532	14.749	247.815	233.245	267.697	3.97045	0	45.523	63.66	37.501	1.64211	0
WBGene00000546	clp-6	WAGO	9.73	16.707	10.206	188.503	194.847	219.556	3.93396	0	37.967	46.605	35.657	1.6362	0
WBGene00008333	C55A6.4	No	75.874	65.815	82.905	261.156	213.169	265.074	1.70573	0	219.659	248.577	235.833	1.63539	0
WBGene00007841	C31C9.7	No	55.667	52.366	44.644	186.343	190.569	186.853	1.86419	0	155.072	147.247	176.184	1.62899	0
WBGene00010289	F58H1.6	No	16.771	19.847	28.384	140.773	130.107	163.508	2.68526	0	56.837	61.007	88.953	1.62534	0
WBGene00001604	gln-3	No	724.039	712.131	618.576	1660.86	1775.53	1669.99	1.31208	0	1616.35	2518.19	2171.72	1.6164	0
WBGene00018575	clec-119	WAGO	5.306	11.486	5.671	100.939	121.678	106.549	3.70543	0	25.622	28.683	20.639	1.61404	0
WBGene00000691	col-117	No	154.226	111.805	236.371	2744.33	3046.31	3609.62	4.21766	0	436.018	685.074	421.591	1.61274	0
WBGene00019171	fipr-29	No	12.3	7.319	7.969	54.771	38.548	50.473	2.26274	0	30.175	31.473	28.886	1.61253	0
WBGene00000771	cpb-2	No	10.85	16.556	15.341	142.477	174.922	161.875	3.3981	0	44.894	50.428	41.443	1.61125	0
WBGene00016361	drd-10	No	21.83	26.166	15.992	84.434	71.491	61.963	1.72134	0	59.062	82.968	59.265	1.60868	0
WBGene00017567	F18E3.11	No	132.912	105.292	120.29	465.97	398.624	471.268	1.88896	0	301.289	409.581	388.406	1.60844	0
WBGene00009416	F35E2.9	No	11.498	18.795	20.413	162.395	188.336	157.615	3.25114	0	48.405	70.805	41.285	1.60609	0
WBGene00015196	B0454.5	No	54.354	80.536	43.312	135.497	133.622	132.064	1.15741	0	150.56	203.437	194.314	1.60527	0
WBGene00010706	cyp-14A2	No	55.667	48.041	51.061	119.238	99.636	128.443	1.15085	0	172.575	142.577	161.221	1.60333	0
WBGene00017089	poml-2	No	122.66	101.33	120.368	283.048	257.771	262.812	1.21549	0	339.976	328.409	381.912	1.60042	0
WBGene00017756	F23F12.12	No	421.248	346.911	356.834	1570.86	1153.15	1353.65	1.85504	0	1028.07	1222.91	1162.85	1.5989	0
WBGene00194674	F23D12.11	No	790.215	900.612	745.693	2248.15	1724.11	2141.78	1.32624	0	2052.24	2560.38	2758.1	1.5958	0
WBGene00012101	zip-10	No	27.188	30.329	31.906	143.054	158.85	140.787	2.26972	0	102.61	95.4	78.131	1.59467	0
WBGene00000977	dhs-14	No	333.736	366.82	363.818	1015.5	1013.93	1031.41	1.52128	0	1089.65	1033.87	1090.9	1.59184	0
WBGene00003764	nlp-26	No	86.482	79.666	59.703	606.788	392.88	623.912	2.82936	0	208.238	237.183	239.465	1.58776	0
WBGene00017881	asp-13	No	3049	2904.08	3151.05	8555.96	8627.71	8140.05	1.47559	0	8928.83	9242.77	9098.02	1.58238	0
WBGene00012831	Y43F8C.9	No	6.921	8.386	11.48	71.748	79.908	94.06	3.06174	0	21.386	40.733	23.861	1.5788	0
WBGene00013165	Y53F4B.19	No	11.482	14.623	11.35	103.188	94.493	119.81	2.98589	0	45.495	46.639	25.296	1.5738	0
WBGene00021335	spp-23	No	62.157	57.774	96.054	239.666	167.885	218.722	1.52285	0	182.81	215.476	249.857	1.57214	0
WBGene00015794	C15F1.1	No	117.113	107.715	95.588	430.568	506.673	473.158	2.12771	0	290.866	344.316	321.364	1.56896	0
WBGene00022680	ZK180.6	No	18.48	7.841	4.237	88.078	108.622	110.21	3.20712	0	21.893	47.376	27.191	1.56746	0
WBGene00001414	fer-1	WAGO	12.27	13.603	11.204	123.527	163.535	127.596	3.38148	0	29.153	39.852	46.49	1.56398	0
WBGene00007313	clec-147	No	96.144	80.444	85.188	209.163	183.003	181.136	1.12205	0	227.184	271.041	280.689	1.56224	0
WBGene00012946	Y47H9B.2	WAGO	8.814	11.494	9.09	35.923	36.928	49.152	1.94799	0	31.216	29.628	31.788	1.56159	0
WBGene00013169	Y53F4B.23	No	20.23	27.178	32.992	91.496	92.792	89.831	1.73239	0	90.625	89.873	62.504	1.56055	0
WBGene00018031	F35B3.4	No	8.816	3.134	10.225	95.282	114.676	115.744	3.70672	0	17.977	35.01	17.768	1.55075	0
WBGene00011478	T05D4.5	No	6.185	8.355	10.212	87.336	82.586	90.341	3.24584	0	27.499	22.417	28.121	1.54599	0
WBGene00016595	cest-10	No	151.229	154.541	171.251	601.486	642.337	544.669	1.89999	0	474.511	449.055	474.723	1.54559	0
WBGene00011364	cest-1.2	No	130.05	124.25	129.262	325.801	309.782	341.199	1.34176	0	356.006	373.698	395.123	1.54477	0
WBGene00269434	sqst-5	No	18.404	8.368	11.4	43.762	58.837	49.545	1.91387	0	32.926	44.115	39.965	1.54337	0
WBGene00015795	C15F1.2	WAGO	16.816	24.013	28.34	65.723	56.148	64.073	1.38851	0	72.18	84.221	50.703	1.54165	0
WBGene00000729	col-156	No	4.407	7.314	10.227	183.768	229.513	244.69	4.72759	0	23.647	20.65	25.242	1.53983	0
WBGene00011203	R10E4.7	No	22.936	24.028	22.715	232.651	247.438	285.838	3.40324	0	72.897	74.487	60.824	1.53905	0
WBGene00004300	ram-2	No	106.716	62.685	106.776	1199.47	1280.06	1496.25	3.83308	0	202.55	294.393	309.656	1.53603	0
WBGene00206484	C31H2.14	No	28.504	26.734	11.741	68.067	69.071	66.174	1.55983	0	51.852	84.859	62.81	1.53308	0
WBGene00008511	F01G10.9	No	36.239	22.975	20.421	100.828	98.252	91.395	1.82841	0	68.292	87.864	79.699	1.53131	0
WBGene00008028	scl-6	No	14.068	19.862	18.206	186.182	148.597	217.018	3.33089	0	51.903	56.63	47.56	1.5288	0
WBGene00008863	F15D4.6	WAGO	15.806	12.547	12.526	49.74	63.881	61.488	2.02116	0	38.643	47.671	37.253	1.5283	0
WBGene00018293	F41E6.12	No	105.82	124.329	122.688	309.401	322.754	355.849	1.47767	0	291.483	385.069	345.158	1.52593	0
WBGene00021741	Y50D4B.2	No	19.616	30.249	15.115	57.149	58.087	59.383	1.3856	0	57.977	76.805	57.519	1.52252	0
WBGene00194769	Y32B12C.5	No	38.028	29.237	46.499	126.184	121.667	84.8	1.52337	0	125.27	99.491	106.953	1.51933	0
WBGene00022072	cpg-9	No	373.625	448.475	384.644	1528.87	1170.63	1629.08	1.84019	0	985.06	1146.17	1332.4	1.51883	0
WBGene00045276	F18E3.13	No	136.007	146.398	142.601	431.239	392.493	461.489	1.58968	0	328.164	406.947	487.767	1.51811	0
WBGene00000704	col-130	No	32.604	32.393	36.367	252.989	316.73	345.289	3.13688	0	77.547	125.709	91.598	1.51298	0
WBGene00001754	gst-6	No	47.482	47.041	50.066	179.549	176.439	193.989	1.90563	0	137.784	142.92	137.09	1.51153	0
WBGene00013875	cest-2.1	No	130.936	130.515	144.002	256.772	292.786	299.905	1.06147	0	367.401	402.373	389.495	1.5087	0
WBGene00009787	F46F2.3	No	708.503	696.558	657.574	1444	1613.32	1473.18	1.13404	0	1523.79	2175.51	2161.17	1.50517	0
WBGene00004026	phy-3	No	15.943	14.694	17.119	80.532	83.935	77.871	2.27312	0	47.529	52.675	40.4	1.50045	0
WBGene00015577	ugt-64	No	632.761	683.457	741.528	1385.85	1430.08	1388.49	1.02977	0	1989.4	1942.58	1894.59	1.50022	0
WBGene00000739	col-166	No	409.554	471.307	510.419	2316.34	2429.78	2514.88	2.38124	0	1169.28	1401.09	1364.87	1.49803	0
WBGene00007516	gpx-5	No	469.446	559.09	521.787	1387.13	1506.23	1492.53	1.4985	0	1294.05	1485.52	1596.56	1.49529	0
WBGene00002055	ifc-1	No	363.291	387.436	364.16	999.15	1165.78	1170.64	1.57846	0	1062.37	1076.76	1008.95	1.49507	0
WBGene00009982	F53F1.4	No	205.392	224.994	229.488	513.223	554.577	602.312	1.33573	0	412.839	739.194	709.025	1.49164	0
WBGene00022562	ZC204.12	No	56.355	35.533	45.478	98.377	104.439	100.629	1.12643	0	117.185	134.736	139.162	1.48931	0
WBGene00022515	ttr-48	No	476.836	425.706	427.459	946.515	856.86	922.46	1.03361	0	1141.26	1301.74	1294.87	1.4887	0
WBGene00009896	scl-3	No	51.884	51.222	48.926	182.082	188.332	247.656	2.00219	0	127.415	145.61	156.691	1.48085	0
WBGene00015172	B0410.3	No	355.671	421.181	391.154	997.531	1003.9	904.818	1.3129	0	1073.35	1131.89	1059.84	1.4807	0
WBGene00001476	fmo-1	No	174.513	139.594	168.02	540.34	546.003	471.084	1.68551	0	519.377	427.012	402.999	1.47907	0
WBGene00008598	spin-3	No	24.754	25.062	22.687	106.757	99.512	110.947	2.08444	0	68.306	60.961	77.84	1.47652	0
WBGene00018268	F41C3.2	No	419.92	364.452	394.758	1355	1497.98	1368.38	1.83735	0	1006.54	1098.2	1177.9	1.47478	0
WBGene00013710	Y106G6G.1	No	22.949	12.535	13.625	104.724	103.843	102.476	2.59136	0	40.73	55.626	44.941	1.46944	0
WBGene00020052	R13A5.10	No	26.24	32.436	25.107	153.796	162.568	179.948	2.52446	0	77.934	82.005	76.06	1.46152	0
WBGene00007220	C01B9.1	WAGO	53.994	66.744	54.49	241.665	231.657	240.72	2.00833	0	169.336	148.521	169.242	1.45935	0
WBGene00009621	fipr-21	No	424.25	448.159	462.543	2008.49	1578.67	1917.96	2.04153	0	1043.1	1335.23	1296.16	1.4587	0
WBGene00019622	K10C2.7	No	24.605	51.228	27.318	93.818	87.681	82.266	1.32945	0	81.113	110.593	96.931	1.45806	0
WBGene00015634	C09D4.3	No	16.787	20.888	12.482	162.029	186.207	152.412	3.24408	0	45.51	47.528	49.673	1.45478	0
WBGene00007344	gmap-3	No	29.118	16.715	21.577	123.914	156.539	160.325	2.65599	0	39.771	79.863	70.198	1.45349	0
WBGene00012592	Y38E10A.14	No	197.756	218.311	210.022	899.387	871.006	926.348	2.10148	0	544.767	577.727	596.547	1.45278	0
WBGene00001692	grd-3	No	1393.64	1615.44	1512.2	4142.05	4107.98	4134.86	1.45317	0	3655.18	4376.65	4343.86	1.4521	0
WBGene00010183	fipr-13	No	84.559	54.525	59.773	285.032	209.175	313.366	2.00561	0	161.461	206.557	180.37	1.44973	0
WBGene00021379	Y37E11B.7	No	9.705	25.29	10.02	56.135	48.691	67.563	1.869	0	51.584	41.568	34.462	1.44375	0
WBGene00018223	bath-13	WAGO	9.699	6.269	12.497	87.785	85.649	86.245	3.06148	0	34.066	26.929	21.512	1.44229	0
WBGene00008890	ser-5	WAGO	38.004	32.374	38.574	82.331	99.58	79.435	1.23955	0	97.688	102.213	101.256	1.44194	0
WBGene00018656	txdc-12.2	No	226.53	181.808	196.578	630.758	610.603	629.136	1.62379	0	507.035	553.043	586.214	1.4399	0
WBGene00018314	F41H10.1	No	39.556	48.089	52.351	500.112	458.005	601.939	3.45032	0	123.593	154.628	106.283	1.43824	0
WBGene00016283	zmp-3	No	112.301	133.661	125.896	654.3	671.336	636.111	2.38993	0	341.603	369.307	301.116	1.4371	0
WBGene00000752	col-179	No	6790.92	7435.62	7202.68	22339.1	22406	22103.9	1.64119	0	16254.9	20967.5	20652.2	1.43322	0
WBGene00021835	Y54E10A.17	WAGO	210.026	271.399	191.722	791.462	852.117	858.622	1.88952	0	553.026	602.54	664.089	1.43063	0
WBGene00020966	W03A5.1	No	7.967	7.308	18.136	84.285	77.015	97.719	2.84723	0	30.396	42.108	22.538	1.42903	0
WBGene00044178	C30G7.4	No	26.569	22.041	34.604	79.513	61.798	76.945	1.35972	0	62.771	69.893	95.574	1.42338	0
WBGene00015369	ugt-51	No	125.526	114.871	91.887	363.081	298.593	313.297	1.54441	0	338.656	293.16	264.448	1.42336	0
WBGene00008707	epic-1	No	5747	6082.85	5174.42	34534	36493.1	35797.9	2.65107	0	14016.9	16396.4	15154.3	1.42195	0
WBGene00003548	nas-30	No	29.435	15.98	27.932	155.664	186.391	183.753	2.7921	0	55.52	74.276	71.661	1.42115	0
WBGene00017647	F20H11.4	No	11.486	22.977	20.425	123.416	141.614	160.027	2.88647	0	44.563	70.843	36.553	1.42055	0
WBGene00017594	F19C7.4	No	33.153	40.285	38.887	79.444	77.912	75.743	1.03369	0	108.067	91.294	106.135	1.41955	0
WBGene00020559	best-17	No	59.203	54.307	53.33	152.833	204.505	179.598	1.66861	0	129.908	181.133	139.666	1.41758	0
WBGene00012297	W06D4.3	No	14.14	9.399	13.615	54.603	44.553	47.881	1.9017	0	40.781	28.692	34.688	1.41616	0
WBGene00003729	nhx-1	No	39.285	54.708	36.079	98.539	105.113	95.619	1.18364	0	103.508	135.406	112.531	1.41335	0
WBGene00000730	col-157	WAGO	22.91	26.124	27.276	308.058	340.533	359.524	3.6723	0	49.173	85.305	72.9	1.40741	0
WBGene00015097	B0273.1	No	14.883	9.359	6.659	133.189	120.015	144.113	3.56174	0	21.6	41.55	23.764	1.40722	0
WBGene00012168	W01A8.6	No	33.546	53.273	32.924	84.645	85.408	71.935	0.99707	0	109.893	114.832	97.388	1.4053	0
WBGene00018084	F36A4.5	No	20.22	21.953	17.07	67.308	67.684	59.197	1.6636	0	39.63	61.128	60.608	1.40093	0
WBGene00020053	R13A5.11	No	15.017	10.444	6.809	93.148	76.094	70.783	2.78459	0	31.282	28.699	29.985	1.39826	0
WBGene00022108	Y71F9AL.2	No	10.605	16.71	21.557	138.593	158.574	161.065	3.15246	0	47.417	42.142	44.061	1.39714	0
WBGene00001694	grd-5	No	922.767	1074.77	961.436	2397.76	2450.87	2448.53	1.30137	0	2174.55	2772.22	2850.43	1.39695	0
WBGene00018112	F36H9.4	No	65.177	70.32	63.532	191.357	164.676	162.519	1.36825	0	183.139	180.443	163.544	1.39177	0
WBGene00011829	T19A6.4	WAGO	56.478	55.366	52.234	115.571	140.712	131.946	1.22749	0	132.585	156.126	146.03	1.38956	0
WBGene00021492	comt-5	No	36.044	29.271	20.484	67.304	72.998	89.895	1.39293	0	70.766	79.108	79.254	1.38631	0
WBGene00010135	F55H12.4	No	642.388	744.376	738.721	1971.08	2239.76	2080.74	1.56428	0	1726.98	1989.76	1842.65	1.38588	0
WBGene00012605	Y38F1A.1	No	14.976	18.81	30.689	155.22	153.179	184.729	2.87829	0	67.128	56.576	49.525	1.38503	0
WBGene00012917	Y46G5A.29	No	29.204	27.146	32.877	113.724	131.92	115.133	1.97979	0	69.323	79.746	88.25	1.38169	0
WBGene00009533	F38B7.2	No	37.784	46.912	40.824	197.236	150.565	177.782	2.04014	0	126.006	106.617	98.46	1.37821	0
WBGene00000678	col-104	No	54.615	45.98	51.151	584.885	674.929	748.848	3.70041	0	109.665	144.59	144.823	1.37757	0
WBGene00019598	K09H9.7	WAGO	113.672	148.38	121.604	292.227	310.138	270.99	1.18046	0	361.254	326.845	313.113	1.37694	0
WBGene00000668	col-93	No	26476.8	28581.3	27982.8	97432.6	96333.3	99522.8	1.82039	0	60123.6	77945.3	76409.9	1.36891	0
WBGene00013947	ZK228.4	No	220.277	236.743	276.55	737.015	678.642	650.932	1.49045	0	632.796	645.593	613.945	1.36356	0
WBGene00000728	col-155	WAGO	598.316	564.264	622.795	2597.43	2786.02	2847.61	2.20295	0	1392.05	1655.78	1542.18	1.36079	0
WBGene00003610	nhr-11	No	94.91	71.278	73.39	224.636	229.264	234.407	1.51088	0	210.776	200.999	208.128	1.36056	0
WBGene00045245	ttr-34	No	161.429	176.736	161.783	529.583	534.851	616.746	1.74357	0	421.874	442.725	421.495	1.35788	0
WBGene00000402	cdh-10	No	23.036	15.657	7.93	81.916	114.611	71.567	2.44971	0	43.734	46.565	33.84	1.35733	0
WBGene00019134	F59H6.3	No	28.095	31.369	25.054	91.989	85.208	81.271	1.57898	0	73.504	62.966	84.736	1.35717	0
WBGene00000669	col-94	No	3555.39	3559.78	3794.87	16202.7	17358.1	16836.7	2.20738	0	8485.59	9968.37	9496.88	1.35699	0
WBGene00021018	W04B5.1	WAGO	40.415	41.821	29.598	112.036	111.65	97.651	1.49794	0	68.838	121.395	100.637	1.35563	0
WBGene00018200	btb-17	No	52.924	45.968	48.84	119.646	109.27	111.298	1.18712	0	127.793	126.545	127.248	1.35132	0
WBGene00021156	Y4C6B.2	No	54.732	58.704	47.655	246.978	246.619	234.937	2.15643	0	131.458	138.386	145.756	1.35108	0
WBGene00022060	dmd-9	WAGO	134.946	144.175	151.071	313.705	362.109	345.934	1.24219	0	385.244	370.673	346.161	1.35107	0
WBGene00019939	lips-17	No	54.683	51.193	64.745	203.276	237.024	224.806	1.94414	0	130.622	151.681	157.174	1.34966	0
WBGene00000597	col-8	No	17436.3	18687.7	18885.1	45929.8	44493.8	43989.6	1.28889	0	39450.9	49976.9	50746.9	1.34944	0
WBGene00021975	Y58A7A.1	No	100.151	104.77	100.413	218.29	252.044	252.685	1.23551	0	204.751	303.765	273.392	1.34803	0
WBGene00000733	col-160	No	18728.9	19048.6	18570.5	71928.9	75955.7	73392.2	1.97336	0	41880.8	52294.4	49144.4	1.34675	0
WBGene00015692	ugt-25	No	342.061	312.249	283.621	645.311	611.774	635.408	1.01041	0	793.896	875.051	714.48	1.34269	0
WBGene00014954	Y102A5C.5	No	68.101	86.875	91.389	222.091	240.184	206.952	1.43069	0	222.158	218.254	188.875	1.34232	0
WBGene00000615	col-38	WAGO	155.924	112.859	150.04	1173.22	1281.03	1442.94	3.20884	0	309.155	371.794	383.098	1.33891	0
WBGene00016174	mfsd-13.2	No	171.737	164.906	205.747	371.291	419.666	398.476	1.12855	0	468.996	441.17	464.641	1.33701	0
WBGene00044457	C18H7.11	No	36.193	50.139	35.195	94.698	109.065	86.107	1.2338	0	101.365	99.582	110.496	1.33634	0
WBGene00018773	F53G12.8	WAGO	8.751	10.463	14.832	84.799	96.614	100.391	2.94258	0	29.122	27.027	34.338	1.33545	0
WBGene00019108	chpf-2	No	23.77	32.391	17.091	69.801	59.711	53.723	1.28828	0	61.32	63.856	64.184	1.33496	0
WBGene00017944	F31D5.1	WAGO	33.57	29.244	26.101	63.788	62.961	66.419	1.09372	0	78.685	78.022	72.158	1.33491	0
WBGene00001772	gst-24	No	27.246	27.182	19.349	538.185	468.773	581.213	4.37327	0	42.45	78.218	68.982	1.32724	0
WBGene00008335	C55A6.6	No	33.461	38.668	23.876	69.197	74.033	70.003	1.12701	0	70.878	101.501	72.85	1.3261	0
WBGene00010368	H06A10.1	No	22.945	16.714	27.252	175.048	197.238	182.095	2.99507	0	57.772	58.322	56.168	1.32592	0
WBGene00008084	C44C10.3	No	42.424	26.108	37.439	164.674	155.908	154.509	2.13334	0	80.619	77.107	111.574	1.32125	0
WBGene00235352	ZK250.13	No	30.069	33.414	28.353	79.077	90.267	86.973	1.45121	0	79.718	73.498	80.684	1.32077	0
WBGene00001478	fmo-3	No	134.527	148.59	133.606	310.613	338.482	386.531	1.30717	0	299.327	375.539	368.236	1.31751	0
WBGene00020047	ttr-32	No	58.366	59.68	68.433	255.312	223.866	208.642	1.86627	0	137.697	177.244	154.133	1.31698	0
WBGene00003762	nlp-24	No	756.218	811.541	796.418	2093.85	2467.59	2095.79	1.4924	0	1867.66	1991.04	2029.7	1.31544	0
WBGene00016884	C52E2.5	No	28.291	18.797	31.761	78.183	58.915	59.821	1.28838	0	73.052	61.856	65.651	1.31441	0
WBGene00185005	T03F6.10	No	18.26	24.09	18.319	55.303	40.865	66.76	1.38189	0	40.158	53.304	61.782	1.31349	0
WBGene00000717	col-144	No	265.339	240.316	279.512	1775.67	2254.61	2199.49	2.9833	0	587.497	731.669	635.83	1.3128	0
WBGene00001071	dpy-9	No	14.99	22.986	27.265	90.298	104.09	77.509	2.01018	0	52.047	61.936	52.378	1.31139	0
WBGene00000671	col-96	No	344.779	388.663	394.203	1667.24	1600.8	1661.48	2.12518	0	855.478	1025.98	917.564	1.30932	0
WBGene00008963	F19H8.2	No	42.364	37.645	34.11	70.301	121.306	89.587	1.2789	0	90.929	102.415	93.822	1.3089	0
WBGene00008654	pfas-1	No	676.709	725.492	662.861	1881.17	1979.81	1919.04	1.48354	0	1696.54	1723.18	1698.02	1.30808	0
WBGene00000603	col-14	No	88.806	64.546	77.311	797.569	889.423	990.207	3.51984	0	143.36	213.202	217.977	1.30549	0
WBGene00045275	F18E3.12	No	49.23	62.14	79.482	216.005	202.148	223.787	1.73421	0	127.821	160.589	187.26	1.30408	0
WBGene00018515	F46G11.2	No	15.006	19.847	18.166	85.467	103.826	92.656	2.34672	0	43.574	50.241	41.199	1.30083	0
WBGene00009115	F25F2.1	No	19.41	29.173	18.474	148.514	138.422	132.372	2.59169	0	57.752	59.031	52.412	1.29744	0
WBGene00009962	F53B6.7	WAGO	21.16	21.941	24.995	175.533	179.249	155.046	2.85063	0	54.879	69.122	47.695	1.29701	0
WBGene00018298	nlp-50	No	41.679	39.809	32.08	102.219	77.89	91.401	1.23569	0	83.949	102.146	96.696	1.29379	0
WBGene00002200	kin-16	No	83.97	90.855	70.337	331.911	280.33	298.112	1.87989	0	192.549	223.244	189.406	1.29326	0
WBGene00009059	chw-1	No	38.707	31.358	40.952	64.901	88.78	83.239	1.0733	0	89.695	98.853	87.707	1.29233	0
WBGene00019932	R07C12.2	No	78.509	85.667	80.641	230.952	314.602	218.213	1.62951	0	219.628	175.003	206.79	1.28628	0
WBGene00021633	Y47G6A.3	No	21.085	20.91	18.215	93.772	83.745	98.753	2.14344	0	49.034	62.947	39.135	1.28579	0
WBGene00016474	exh-1	No	185.277	168.343	170.813	348.154	408.615	320.635	1.03451	0	400.55	438.941	441.429	1.2835	0
WBGene00044554	F41E6.15	No	69.532	76.602	66.847	254.198	287.013	308.377	1.98094	0	131.235	187.825	203.255	1.28228	0
WBGene00009641	F42G4.2	No	12.366	20.889	15.889	124.192	120.706	137.214	2.8847	0	45.5	35.874	42.166	1.27902	0
WBGene00011446	T04F8.8	No	1161.99	1351.25	1148.68	3352.57	3170.9	3419.93	1.44039	0	2509.53	3221.22	3158.48	1.27876	0
WBGene00001389	far-5	No	82.562	84.853	75.813	216.364	177.448	228.699	1.34504	0	157.154	205.672	231.576	1.27871	0
WBGene00000984	dhs-21	No	268.63	257.077	286.473	593.878	494.16	565.308	1.02281	0	660.727	661.031	646.463	1.2739	0
WBGene00020315	T07E3.4	No	425.362	384.04	373.644	1330.77	1301.33	1355.3	1.75037	0	960.3	948.198	942.245	1.2667	0
WBGene00018068	F35H10.2	No	21.054	17.778	20.508	80.253	60.031	70.367	1.77703	0	40.49	49.493	56.753	1.26419	0
WBGene00004958	spe-4	No	11.489	21.931	17.019	148.673	161.196	152.359	3.12197	0	41.727	41.246	42.186	1.26197	0
WBGene00000692	col-118	No	273.138	277.957	319.37	1242.12	1276.5	1295.03	2.12749	0	643.006	747.112	699.99	1.26082	0
WBGene00000172	aqp-4	No	111.123	119.103	110.185	224.154	285.797	256.48	1.16386	0	240.403	292.602	286.259	1.25967	0
WBGene00022650	ZK84.2	No	19.346	19.861	17.067	97.274	100.801	118.351	2.43001	0	44.359	40.447	54.095	1.25941	0
WBGene00014955	Y102A5C.6	WAGO	137.387	137.946	119.369	329.416	370.029	320.413	1.36285	0	326.085	310.768	310.128	1.25621	0
WBGene00001633	gly-8	No	472.362	426.17	391.642	1238.25	1201.81	1167.05	1.48113	0	902.023	1010.08	1172.6	1.25562	0
WBGene00020029	R12C12.9	No	231.846	220.068	215.204	672.098	647.234	648.519	1.55633	0	540.685	535.073	521.15	1.2555	0
WBGene00020914	sulp-6	No	14.53	10.004	16.242	139.462	110.674	152.606	3.21235	0	36.98	26.438	37.779	1.2511	0
WBGene00020771	T24E12.1	No	36.121	47.024	36.372	146.054	150.522	123.509	1.78797	0	104.006	83.515	100.923	1.25024	0
WBGene00019337	K02F6.3	No	32.77	42.8	47.592	318.115	338.942	311.377	2.94484	0	95.037	93.149	108.055	1.24603	0
WBGene00016877	C52D10.3	No	71.037	69.86	76.047	191.725	211.168	219.159	1.50684	0	155.693	185.57	176.462	1.24339	0
WBGene00008793	F14D7.6	No	73.879	77.049	72.554	216.69	251.215	241.209	1.65271	0	159.55	204.389	168.99	1.24265	0
WBGene00020049	ttr-8	No	64.493	69.101	67.465	289.11	266.945	280.673	2.04094	0	151.602	145.318	182.069	1.24001	0
WBGene00020247	T05B11.4	No	275.093	248.237	284.391	608.489	571.464	573.708	1.11556	0	586.985	647.951	676.614	1.23973	0
WBGene00019489	K07E1.1	No	191.674	195.484	210.514	698.993	672.689	688.333	1.7801	0	428.426	495.292	490.511	1.23842	0
WBGene00009691	F44E5.4	No	5294.09	4857.4	5629.07	22211.4	25364.4	25043.3	2.20199	0	9942.98	10061.9	17219.4	1.23794	0
WBGene00010472	cdr-7	WAGO	107.562	115.975	89.754	367.782	326.866	345.031	1.72097	0	241.278	255.841	245.02	1.23626	0
WBGene00020617	T20D4.11	No	32.571	33.444	31.84	89.151	59.534	65.655	1.10767	0	82.194	78.158	73.761	1.23329	0
WBGene00009590	ttr-4	No	26.704	33.562	28.762	135.352	107.039	93.396	1.88023	0	54.676	74.328	84.108	1.23163	0
WBGene00009692	F44E5.5	No	6606.73	6226.29	6484.11	29830.8	29521.7	28736.7	2.18891	0	11390.4	11192.1	22782.9	1.23159	0
WBGene00009504	F37B12.1	No	46.776	55.365	47.689	144.08	130.155	148.278	1.47728	0	103.239	137.276	115.153	1.23072	0
WBGene00000609	col-20	No	34662	36429.6	35296.9	112999	108642	108628	1.63427	0	71752.8	89398.8	87955.9	1.2274	0
WBGene00001451	flp-8	No	42.776	64.015	56.916	167.788	169.21	187.498	1.66185	0	119.437	126.455	140.848	1.2252	0
WBGene00007257	C01H6.8	No	53.666	39.777	37.532	114.948	87.956	117.186	1.26997	0	94.493	91.453	124.192	1.22483	0
WBGene00007142	ttr-18	No	357.717	415.403	330.975	1425.89	1455.33	1497.15	1.9846	0	712.625	932.7	938.624	1.22447	0
WBGene00002199	kin-15	No	120.072	142.592	147.883	346.249	341.565	325.105	1.29666	0	264.163	337.587	359.891	1.22194	0
WBGene00012778	Y42A5A.3	No	19.116	29.33	25.197	157.586	139.156	177.068	2.63719	0	66.268	55.125	54.37	1.22182	0
WBGene00012704	mlt-3	No	95.354	106.543	95.357	227.187	211.474	234.287	1.17073	0	219.817	234.133	242.571	1.22018	0
WBGene00008482	cut-4	No	29.176	19.841	30.626	122.749	130.911	158.789	2.32971	0	65.465	58.269	65.654	1.21905	0
WBGene00013978	ZK507.1	No	17.637	14.627	22.72	57.701	75.086	54.577	1.71503	0	36.909	53.855	41.158	1.2184	0
WBGene00015056	B0222.5	No	303.949	256.918	238.289	890.019	963.667	896.972	1.77939	0	596.406	577.49	681.416	1.21204	0
WBGene00014698	C37A5.3	No	24.508	22.35	16.337	102.21	76.371	106.226	2.12031	0	39.627	42.431	68.287	1.21199	0
WBGene00016942	C55B7.3	No	105.87	114.916	132.876	498.874	515.817	555.238	2.14082	0	267.946	279.985	275.138	1.2117	0
WBGene00017968	skpo-3	No	490.944	473.067	451.979	2061.43	2100.57	2132.12	2.14983	0	1046.98	1133.4	1101.58	1.21101	0
WBGene00020569	lgc-32	No	104.257	115.007	103.408	289.113	350.43	321.841	1.56619	0	243.679	243.346	263.718	1.21065	0
WBGene00000656	col-80	No	21479.5	23446.6	22985.3	83733.5	87345.5	86024.6	1.92058	0	44469	56048.8	56567.2	1.20978	0
WBGene00020445	T12B3.2	No	212.107	227.665	237.123	614.914	598.842	608.306	1.42456	0	477.043	573.837	518.451	1.20952	0
WBGene00019232	ugt-13	No	553.259	484.569	479.911	1980.1	1837.03	2007.66	1.93818	0	1133.36	1245.39	1132.56	1.20847	0
WBGene00010989	R03D7.2	No	164.539	152.444	147.411	419.174	434.045	447.741	1.48019	0	390.151	346.828	338.781	1.20666	0
WBGene00016023	prmt-6	No	51.939	61.663	50.033	156.65	150.807	142.246	1.44187	0	135.105	120.38	126.052	1.20643	0
WBGene00008446	E01G4.3	No	757.249	724.137	768.372	1670.9	1794.9	1664.82	1.18829	0	1553.36	1795.74	1838.99	1.20434	0
WBGene00019233	ugt-14	No	38.008	44.905	58.992	162.177	129.682	155.582	1.63623	0	99.595	112.966	118.146	1.20347	0
WBGene00015050	clec-51	No	204.357	179.231	200.137	574.195	618.442	551.321	1.57409	0	404.27	467.898	475.79	1.20323	0
WBGene00015765	C14C11.1	No	33.521	37.61	31.802	301.256	259.302	324.036	3.06675	0	71.949	77.18	91.701	1.20272	0
WBGene00000672	col-97	No	68.832	41.786	71.538	385.233	466.853	412.196	2.77492	0	126.902	156.127	139.476	1.20043	0
WBGene00008548	F07A11.5	No	169.294	200.602	193.131	437.247	441.43	488.001	1.27489	0	421.093	460.492	415.266	1.1994	0
WBGene00020924	W02B3.4	No	48.597	35.509	34.041	106.637	106.196	76.198	1.26936	0	91.027	90.569	92.794	1.19516	0
WBGene00008731	F13B12.3	No	38.484	39.76	43.994	128.01	122.59	102.208	1.50643	0	93.93	87.998	101.492	1.19346	0
WBGene00008027	scl-5	No	73.755	84.695	72.883	145.046	183.704	185.589	1.14255	0	171.52	161.909	199.282	1.19289	0
WBGene00009125	F25H5.2	No	15.844	26.129	22.744	66.644	71.454	67.851	1.62556	0	46.29	50.311	55.083	1.19173	0
WBGene00044737	ttr-45	No	681.287	742.403	727.731	1753.45	1572.52	1534.34	1.17464	0	1570.85	1641.66	1701.17	1.19039	0
WBGene00021235	Y19D10B.6	No	33.593	29.24	27.225	151.294	189.88	175.134	2.48039	0	81.583	59.169	68.459	1.1893	0
WBGene00010225	ttr-31	No	121.627	99.397	92.42	474.079	405.386	536.261	2.16457	0	219.795	256.778	236.618	1.17839	0
WBGene00206522	F14D2.19	No	26.45	26.12	29.539	70.217	84.347	77.52	1.46579	0	60.558	68.223	60.789	1.178	0
WBGene00003786	npa-1	No	9273.32	9551.22	10451.5	21539.8	21648.7	22549.1	1.16692	0	23046.5	22362.9	20592.2	1.1727	0
WBGene00015802	kynu-1	No	1053.2	1168.67	1176.7	3072.99	2868.81	3009.92	1.39645	0	2238.63	2656.12	2769.68	1.17254	0
WBGene00008993	F21A3.3	No	112.883	91.94	112.459	352.1	363.53	341.625	1.727	0	199.698	245.036	274.088	1.1723	0
WBGene00009146	F26C11.1	No	23.074	15.744	31.937	106.401	134.555	83.508	2.15052	0	55.238	51.457	56.485	1.17193	0
WBGene00008260	C52G5.2	No	112.563	99.307	91.024	380.803	379.303	427.363	1.96043	0	194.429	240.883	250.897	1.17191	0
WBGene00012439	Y12A6A.1	No	126.802	138.994	111.419	361.843	380.721	345.628	1.52102	0	250.44	308.992	294.208	1.17187	0
WBGene00019540	epic-2	WAGO	1065.19	648.397	688.256	3399.59	2780.06	3557.49	2.018	0	1351.9	2339.84	1720.37	1.17105	0
WBGene00012007	T25B9.1	No	218.067	222.489	222.506	645.446	652.887	632.074	1.53742	0	446.246	550.808	499.164	1.17048	0
WBGene00016892	pgph-3	No	915.401	954.742	901.451	3217.91	3047.4	3019.29	1.74303	0	2130.51	1959.36	2149	1.1697	0
WBGene00011422	T04B2.3	No	74.782	48.475	50.721	168.134	179.974	187.857	1.60662	0	128.516	125.881	140.446	1.16863	0
WBGene00017717	F22F4.4	No	405.17	444.133	363.763	1026.9	951.191	949.029	1.26874	0	834.699	979.843	911.829	1.16635	0
WBGene00000723	col-150	No	36.142	35.525	46.586	299.979	407.42	352.752	3.13225	0	85.144	95.162	88.829	1.1663	0
WBGene00016535	C39D10.8	No	275.866	282.787	244.628	924.93	886.905	929.083	1.76688	0	554.045	635.393	617.102	1.16627	0
WBGene00014150	ZK909.6	No	97.496	96.343	85.815	195.59	167.113	199.988	1.00098	0	197.255	205.894	228.02	1.16583	0
WBGene00000713	col-140	No	49148.6	53608.5	52462.5	140406	145300	136835	1.44476	0	99278.8	123355	124864	1.16268	0
WBGene00185118	K02E2.11	WAGO	31.699	36.274	45.377	84.604	71.983	75.17	1.0127	0	82.86	74.261	99.685	1.15896	0
WBGene00020143	T01C8.2	No	126.329	111.024	111.681	368.705	322.152	391.245	1.62404	0	193.423	283.962	305.641	1.15886	0
WBGene00007304	ttr-39	No	43.898	38.688	39.86	105.245	103.853	109.828	1.35966	0	91.407	98.948	86.597	1.15811	0
WBGene00010268	arrd-10	No	49.45	69.982	47.675	194.547	177.264	193.931	1.74133	0	102.342	131.859	142.378	1.15796	0
WBGene00000683	col-109	No	54.701	36.564	35.206	357.439	449.988	426.5	3.25606	0	63.438	104.095	117.92	1.15571	0
WBGene00022589	ZC317.6	WAGO	15.878	22.984	30.666	133.05	181.65	152.748	2.69743	0	47.334	46.667	64.564	1.1555	0
WBGene00001784	gst-36	No	414.97	457.878	464.288	1114.39	1117.37	1186.08	1.35197	0	989.837	982.53	1007.05	1.1541	0
WBGene00017446	F14B8.4	No	61.449	75.465	58.533	191.215	194.053	182.408	1.52392	0	135.817	144.808	157.915	1.15379	0
WBGene00017506	F16B4.4	No	806.736	804.903	852.202	3267.45	2559.72	3168.46	1.86704	0	1615.1	1924.61	1933.19	1.15043	0
WBGene00007599	C15A11.7	No	137.89	136.55	139.909	454.968	400.465	382.266	1.57183	0	298.951	306.54	317.216	1.1493	0
WBGene00011454	lron-14	No	22.14	36.999	19.716	75.575	78.827	75.648	1.5095	0	58.585	55.698	63.866	1.14603	0
WBGene00001752	gst-4	No	161.698	200.73	167.32	640.997	605.748	541.834	1.74971	0	376.339	399.207	399.853	1.1453	0
WBGene00013895	ZC434.9	No	259.553	279.78	271.864	1012.89	1113.14	1166.26	2.01696	0	552.193	611.458	626.909	1.13938	0
WBGene00000751	col-178	No	35657.5	37245.3	36998.4	94875.7	94808.2	92395.5	1.35987	0	70551.3	85420.7	86119	1.13932	0
WBGene00000680	col-106	No	16341.9	17634.3	17936.6	50116.8	49793.3	48744	1.51774	0	32894	41266	40025.5	1.13717	0
WBGene00000608	col-19	No	24183.6	24556	24655.9	85560.3	83428	81158.3	1.76897	0	47183	56918	57142.8	1.13545	0
WBGene00002063	ife-5	No	167.654	179.823	162.114	357.429	366.314	392.13	1.12617	0	387.573	359.261	375.45	1.13441	0
WBGene00021136	W10G11.3	No	43.042	53.322	40.987	148.491	127.662	155.846	1.63197	0	98.995	98.025	108.07	1.13431	0
WBGene00019655	K11G9.5	No	37.12	20.887	37.44	88.212	86.476	102.285	1.50787	0	79.668	80.694	52.504	1.13272	0
WBGene00021171	Y8A9A.2	No	77.947	76.202	70.251	237.159	304.974	324.351	1.93493	0	142.569	180.019	172.907	1.13235	0
WBGene00015514	srlf-1	No	4289.71	4355.04	4132.29	9799.37	9639.25	9765.08	1.19241	0	8417.29	9682.13	9898.49	1.13158	0
WBGene00009350	F32H5.4	No	67.469	60.208	59.839	137.837	151.547	129.933	1.14841	0	119.297	125.282	169.527	1.1305	0
WBGene00021055	W06A11.4	WAGO	74.064	88.809	61.349	186.423	148.912	184.51	1.20228	0	167.485	174.146	151.511	1.12665	0
WBGene00000905	daf-9	No	28.294	16.708	34.028	74.835	83.772	66.338	1.47446	0	55.031	60.956	60.03	1.12587	0
WBGene00010772	K11D9.3	No	166.588	166.216	152.703	499.238	461.337	491.06	1.57421	0	331.064	378.899	352.538	1.12508	0
WBGene00002017	hsp-16.11	No	2047.43	1851.06	2113.05	7849.4	7915.42	8061.51	1.98621	0	3700.59	3786.26	5625.35	1.12471	0
WBGene00000968	dhs-4	No	59.081	51.195	53.393	106.191	114.621	112.437	1.01254	0	118.292	140.028	101.018	1.12035	0
WBGene00022649	ZK84.1	No	72.569	56.379	57.817	199.657	233.787	271.532	1.89949	0	109.21	155.01	144.583	1.11774	0
WBGene00010522	K03A11.5	No	38.846	44.428	35.635	104.789	107.606	101.811	1.37962	0	96.07	88.127	77.154	1.11665	0
WBGene00044081	D1086.11	No	3884	3743.97	3840.71	10804.9	10258.4	10406.5	1.45603	0	7868.5	8591.5	8367.59	1.11404	0
WBGene00010727	K09G1.1	No	903.011	926.343	945.532	2961.53	3119.41	3221.29	1.74406	0	1859.33	2118.82	2024.81	1.11241	0
WBGene00001713	grl-4	No	95.915	94.069	89.853	254.758	254.243	267.137	1.46191	0	179.439	201.272	227.73	1.11224	0
WBGene00017599	F19F10.3	No	36.638	36.639	32.002	99.001	81.123	100.824	1.39087	0	59.008	74.885	97.132	1.11191	0
WBGene00007071	AC3.5	No	1540.93	1688.58	1494.49	4022.51	4071.56	3921.89	1.34631	0	3133.06	3477.1	3571.32	1.10737	0
WBGene00016714	C46F2.1	No	66.166	65.816	81.771	194.177	196.081	171.271	1.381	0	133.495	163.328	166.574	1.10551	0
WBGene00000023	abt-5	No	21.262	20.877	23.792	180.682	135.484	176.774	2.84694	0	53.235	51.941	39.475	1.09897	0
WBGene00016201	tdo-2	No	928.317	823.749	862.159	2133.98	2197.02	2236.81	1.32804	0	1642.89	2044.26	1912.78	1.09814	0
WBGene00012514	Y26E6A.3	No	149.692	134.815	145.53	349.315	368.851	322.673	1.26934	0	256.102	356.603	311.01	1.09764	0
WBGene00007605	hrg-7	No	673.455	791.261	846.161	1740.76	1815.32	1785.62	1.20779	0	1552.7	1655.51	1739.38	1.09729	0
WBGene00016749	C48E7.1	No	284.988	240.417	240.045	664.634	650.827	708.761	1.39948	0	531.493	523.055	584.94	1.09586	0
WBGene00002257	lbp-5	No	203.146	191.588	194.351	407.863	385.81	455.688	1.08077	0	395.066	437.683	429.009	1.09499	0
WBGene00006787	unc-52	No	3789.31	3765.57	3561.85	13086.1	13086.5	13320.6	1.82859	0	7364.56	8489.82	7857.91	1.0927	0
WBGene00011460	ttr-14	No	226.121	270.512	246.278	1448.24	1411.86	1660.81	2.60049	0	477.733	591.933	518.152	1.09269	0
WBGene00007695	cest-9.2	No	67.277	45.936	74.81	140.767	139.657	143.313	1.1596	0	99.74	152.301	152.137	1.09191	0
WBGene00003178	mec-17	No	122.712	170.922	155.42	372.372	402.1	357.668	1.3283	0	311.757	342.727	305.15	1.09049	0
WBGene00044191	F43D2.6	No	359.945	296.694	314.593	722.305	671.151	736.358	1.13042	0	599.306	718.822	752.389	1.08974	0
WBGene00195183	R04A9.9	WAGO	46.678	38.73	95.942	116.778	133.785	162.496	1.17434	0	114.727	140.209	133.916	1.08786	0
WBGene00000681	col-107	No	65.196	48.069	64.786	385.596	444.945	478.723	2.85759	0	101.171	133.803	146.715	1.0873	0
WBGene00017736	F23C8.7	No	28.281	37.596	29.498	97.449	93.033	102.289	1.58812	0	71.131	74.419	60.003	1.08405	0
WBGene00050943	ZC412.10	No	77.222	71.572	66.679	164.664	186.738	145.97	1.19555	0	132.36	165.091	162.601	1.08372	0
WBGene00017201	grsp-4	No	80.586	69.042	37.631	148.46	127.2	149.848	1.17136	0	125.053	144.985	130.048	1.08312	0
WBGene00003485	mua-6	No	1246.95	1363.72	1283.83	3393.4	3350.54	3464.9	1.38962	0	2387.69	2945.33	2920.51	1.08298	0
WBGene00019972	pei-2	No	50.829	38.694	61.733	139.86	191.808	179.791	1.73773	0	125.102	103.524	94.535	1.08026	0
WBGene00011718	T11G6.3	No	98.956	123.238	113.474	318.198	331.743	285.218	1.46996	0	247.466	230.463	234.315	1.07856	0
WBGene00012531	Y32F6B.1	No	290.295	316.344	306.077	742.295	774.368	705.911	1.28121	0	680.946	629.874	619.688	1.07825	0
WBGene00004878	smf-3	No	32.806	26.178	34.862	132.745	128.093	130.855	2.02697	0	71.898	68.315	61.138	1.07728	0
WBGene00269421	R06F6.14	No	41.238	38.821	44.93	98.925	74.078	98.187	1.09916	0	81.385	76.199	109.45	1.07712	0
WBGene00007430	C08B6.10	No	62.093	60.689	69.622	146.348	142.469	144.652	1.15942	0	119.231	145.092	143.75	1.07293	0
WBGene00007867	C32H11.4	No	34.416	31.339	36.337	91.281	81.538	86.149	1.31774	0	51.139	82.55	84.246	1.07197	0
WBGene00009512	bigr-1	WAGO	29.377	36.791	34.033	75.588	60.389	75.944	1.05835	0	56.5	99.842	57.477	1.07103	0
WBGene00013310	Y57G11C.14	No	46.639	33.446	31.846	155.697	148.295	176.257	2.072	0	78.389	84.461	75.602	1.07097	0
WBGene00004257	pxn-2	No	148.805	147.186	125.774	372.18	404.045	373.177	1.43991	0	287.033	313.469	288.485	1.07036	0
WBGene00016499	txt-5	No	27.369	45.96	37.463	140.823	130.053	147.122	1.88741	0	65.373	84.326	86.159	1.06975	0
WBGene00007591	zipt-13	No	473.355	435.551	433.586	1395.69	1361.29	1260.36	1.57918	0	866.212	1005.48	944.301	1.06705	0
WBGene00003981	pes-8	No	70.761	63.689	55.626	157.129	197.62	192.473	1.51084	0	115.73	150.622	135.055	1.06664	0
WBGene00011102	R07E3.1	No	657.55	720.775	826.769	2203.64	2217.21	2400.07	1.6278	0	1559.22	1597.2	1464.08	1.06618	0
WBGene00019346	K02G10.5	No	35.627	40.817	28.54	65.018	93.897	102.909	1.29422	0	62.734	79.153	81.203	1.06608	0
WBGene00045271	F07G6.10	No	88.836	102.615	104.096	208.819	196.783	220.95	1.07637	0	192.662	215.784	213.355	1.06544	0
WBGene00000754	col-181	CSR-1	33182.8	35226.5	34681	95091.3	96318	91298.3	1.45538	0	62913.3	76368.7	76232.7	1.06386	0
WBGene00219271	F36H5.14	No	46.288	51.927	38.67	146.878	126.017	129.97	1.53676	0	82.815	93.982	112.415	1.06277	0
WBGene00008395	D1086.8	No	57.477	92.355	63.376	200.704	164.137	208.273	1.41393	0	156.785	138.978	152.405	1.06124	0
WBGene00008567	acox-1.4	No	433.419	400.958	435.457	969.446	993.846	1002.13	1.22165	0	897.921	888.175	862.345	1.05873	0
WBGene00008435	glna-2	No	373.779	444.665	315.142	802.868	796.905	823.247	1.09388	0	783.472	797.907	783.157	1.05868	0
WBGene00004932	sod-3	No	45.788	60.614	52.3	203.42	204.917	222.042	1.96973	0	94.503	116.772	122.349	1.0578	0
WBGene00000611	col-34	No	108.39	141.065	118.191	291.417	332.54	378.052	1.43909	0	224.138	292.718	251.436	1.05724	0
WBGene00020007	R11F4.1	No	695.891	675.616	641.969	2257.94	2168.59	2238.99	1.72553	0	1398.63	1401.06	1391.09	1.05642	0
WBGene00020693	lron-8	No	129.662	136.318	102.565	349.132	336.82	335.735	1.46357	0	240.193	271.064	257.801	1.05517	0
WBGene00008607	F09B12.3	No	509.301	604.613	703.231	1980.29	2149.14	2240.19	1.80783	0	1063.65	1327.58	1384.48	1.05384	0
WBGene00185014	F17C8.9	No	180.837	209.988	182.86	476.141	504.138	463.695	1.32718	0	392.873	426.288	373.35	1.05177	0
WBGene00009809	F47B8.8	No	74.681	72.14	83.102	154.366	160.823	168.965	1.06452	0	158.424	163.657	157.481	1.05086	0
WBGene00022125	Y71F9B.1	No	66.164	93.2	75.514	227.403	201.045	269.957	1.56003	0	146.781	156.221	186.49	1.04988	0
WBGene00009876	F49C12.6	No	50.262	62.688	62.482	146.32	108.039	102.615	1.01252	0	113.558	130.155	122.528	1.04919	0
WBGene00013650	Y105C5B.9	No	75.749	87.781	86.394	201.876	196.844	177.123	1.19447	0	159.756	170.642	188.719	1.04567	0
WBGene00022104	acsd-1	WAGO	79.426	77.303	71.537	164.158	160.422	172.283	1.11198	0	138.273	164.199	171.311	1.04378	0
WBGene00000757	col-184	No	15932.3	17850	17404.6	45057.6	45545.2	44322.1	1.39826	0	30739.9	37289.3	37465.2	1.04328	0
WBGene00009358	F33C8.4	No	62.448	64.808	50.058	246.201	263.803	279.358	2.13565	0	109.504	131.216	127.804	1.04294	0
WBGene00003539	nas-20	No	716.595	658.116	646.1	1571.23	1413.56	1454.59	1.13426	0	1314.54	1453.56	1398.57	1.04286	0
WBGene00013263	txdc-12.1	No	214.197	166.26	185.645	410.93	462.152	433.896	1.20278	0	333.549	412.01	423.618	1.04243	0
WBGene00018100	math-26	No	318.606	282.936	324.221	716.127	731.333	683.136	1.1999	0	621.094	664.828	621.545	1.04054	0
WBGene00001068	dpy-6	No	71.743	44.887	40.792	142.62	159.021	146.455	1.49156	0	109.298	106.581	110.881	1.03954	0
WBGene00012545	Y37D8A.3	No	187.839	223.582	194.251	469.163	447.854	444.238	1.16438	0	405.065	429.94	411.589	1.03772	0
WBGene00006760	unc-23	No	705.055	690.386	653.356	2526.86	2644.04	2654.56	1.93184	0	1311.3	1398.64	1493.29	1.03564	0
WBGene00020497	T14A8.2	No	32.202	26.799	23.562	93.976	122.541	90.309	1.8564	0	53.839	57.603	60.712	1.03356	0
WBGene00021994	Y59E9AL.4	No	147.63	112.782	113.438	412.692	383.693	406.836	1.67843	0	249.492	257.296	261.642	1.03354	0
WBGene00007833	oac-6	No	61.044	58.471	60.095	170.9	151.622	102.142	1.22771	0	121.517	112.019	137.027	1.03259	0
WBGene00020283	T06A4.3	No	47.78	27.818	41.233	168.956	182.199	173.672	2.13906	0	64.448	81.022	95.482	1.0256	0
WBGene00012437	nmy-3	No	59.353	39.666	43.054	138.446	155.051	178.961	1.71254	0	109.315	85.974	96.801	1.02438	0
WBGene00077701	poml-3	No	221.47	244.452	220.31	670.623	616.97	574.783	1.4364	0	467.773	457.643	472.657	1.02347	0
WBGene00003526	nas-7	No	35.323	37.602	38.593	108.187	127.35	141.624	1.73104	0	65.389	84.316	79.624	1.02059	0
WBGene00008803	lips-10	No	379.981	334.346	351.071	1042.25	975.408	897.563	1.44964	0	742.732	705.594	713.524	1.01882	0
WBGene00008284	C53D6.7	No	189.54	160.906	169.292	462.154	427.122	468.469	1.38024	0	335.869	359.988	358.146	1.01582	0
WBGene00017374	ttr-41	No	663.16	698.211	620.496	1475.13	1391.72	1525.1	1.1468	0	1240.42	1339.64	1420.38	1.0122	0
WBGene00044019	C55A6.12	No	252.474	285.38	255.877	751.342	693.291	718.957	1.44326	0	501.211	569.431	530.973	1.01006	0
WBGene00003738	nid-1	No	1968.19	2011.46	2177.42	4698.3	4976.19	4896.98	1.24242	0	4123.32	4146.81	4130.39	1.00973	0
WBGene00003402	mpk-2	No	90.454	80.657	71.248	220.341	220.1	221.966	1.43934	0	146.085	165.843	179.031	1.0095	0
WBGene00015780	C14F11.4	No	530.995	488.051	559.765	2004.95	2123.75	2183.75	1.99731	0	1044.17	1080.82	1052.64	1.00774	0
WBGene00045399	Y47G6A.33	No	904.239	995.438	911.772	2122.08	2145.65	2129.09	1.18518	0	1668.96	1939.34	2045.55	1.00715	0
WBGene00002026	hsp-70	No	946.428	934.527	1031.95	3305.42	3621.16	3553.19	1.846	0	1725.57	1736.04	2385.24	1.00446	0
WBGene00013702	Y106G6D.6	No	74.015	63.876	49.193	151.663	167.003	141.05	1.28349	0	119.692	140.857	117.273	1.00248	0
WBGene00002267	lec-4	No	801.34	806.621	833.97	1707.3	1634.75	1795.31	1.07208	0	1563.89	1626.69	1704.66	1.00247	0
WBGene00018174	F38B6.4	No	357.661	396.712	386.499	1150.78	1037.43	1020.45	1.48939	0	667.835	837.621	777.658	0.998972	0
WBGene00007533	cbl-1	No	498.61	556.007	523.822	1198.55	1211.57	1244.45	1.20965	0	991.559	1064.98	1098.55	0.997813	0
WBGene00012293	W06A7.4	No	96.953	128.593	120.217	295.62	331.879	303.117	1.42058	0	175.499	256.786	261.139	0.997719	0
WBGene00020566	ttr-7	No	33.265	38.709	26.237	75.786	80.457	83.81	1.2639	0	51.682	67.559	79.837	0.997546	0
WBGene00009102	F25B3.5	No	49.468	50.084	46.553	135.993	121.995	130.71	1.39341	0	103.276	103.161	88.103	0.996755	0
WBGene00206497	Y52B11A.18	WAGO	6.15	5.228	2.277	14.938	19.938	23.041	1.87089	0.001	26.404	23.38	19.568	2.11908	0
WBGene00019886	R05D8.9	No	6.168	5.225	4.546	17.53	17.161	24.043	1.70471	0.001	22.694	21.551	22.43	1.87928	0
WBGene00009523	clec-165	No	20.284	13.582	22.719	35.962	56.638	42.567	1.21339	0.001	71.929	43.981	50.514	1.50762	0
WBGene00018055	F35F10.5	No	18.48	19.859	17.06	35.805	47.662	48.167	1.20503	0.001	58.558	52.113	42.003	1.41451	0
WBGene00010401	H16D19.3	No	1.763	13.583	4.545	25.063	21.101	20.753	1.61086	0.002	49.19	34.116	28.983	2.3324	0
WBGene00012224	W03G11.2	No	15.885	34.473	17.032	47.741	49.966	50.157	1.09981	0.002	41.672	68.191	52.424	1.23153	0
WBGene00043534	W02B12.13	WAGO	10.555	18.776	11.345	41.67	23.717	31.635	1.1954	0.003	35.872	43.923	45.492	1.55446	0
WBGene00050946	M162.12	WAGO	20.299	20.892	19.303	36.858	39.441	49.063	1.01553	0.003	67.247	53.834	44.001	1.40447	0
WBGene00015439	C04E12.10	No	7.08	2.088	5.668	19.379	19.587	9.774	1.53649	0.005	38.939	44.799	30.046	2.71098	0
WBGene00015046	nlp-34	No	4.156	4.215	2.342	11.53	17.821	12.794	1.71902	0.006	20.801	14.606	26.683	2.24689	0
WBGene00007728	C25F9.9	No	7.913	7.318	5.69	20.776	15.924	21.923	1.36519	0.006	27.365	24.271	29.839	1.82025	0
WBGene00012915	lgc-35	No	5.806	14.944	4.024	19.935	22.501	18.463	1.20206	0.008	37.32	22.445	33.417	1.79203	0
WBGene00014047	clec-61	No	1.766	1.045	2.27	10.897	5.255	7.628	1.72855	0.016	18.949	17.942	14.984	2.76354	0
WBGene00014046	clec-60	No	6.182	7.311	3.405	13.423	15.749	16.338	1.28566	0.017	38.86	26.01	37.476	2.40444	0
WBGene00001777	gst-29	No	4.391	10.456	9.109	22.39	15.964	16.466	1.10096	0.017	53.731	46.768	36.327	2.37495	0
WBGene00045252	Y62H9A.15	No	15.687	7.29	11.356	22.965	38.707	14.27	1.08034	0.027	31.172	51.114	39.742	1.74373	0
WBGene00077522	T10D4.15	No	0	3.134	2.272	6.689	6.588	5.458	1.37053	0.049	30.282	19.748	25.254	3.21923	0
WBGene00012642	Y39A1A.2	No	0	0.827	0	15.768	18.887	32.657	4.19949	0	9.797	10.021	5.574	2.8912	0.001
WBGene00009550	F38H4.6	No	0	0.993	1.083	33.13	38.457	36.98	4.45807	0	9.339	12.235	12.853	2.88232	0.001
WBGene00010381	H12D21.5	No	0	1.046	0	35.475	17.401	35.252	4.49333	0	8.463	12.607	5.574	2.87317	0.001
WBGene00010324	F59C6.3	No	1.755	0	0	34.778	38.648	30.768	4.49464	0	6.594	13.495	11.169	2.84892	0.001
WBGene00008433	2026-03-02	No	0	0	1.139	44.742	50.605	40.641	5.06953	0	7.538	12.594	6.517	2.84063	0.001
WBGene00022890	fbxa-224	No	0	0	1.135	30.157	22.349	22.896	4.24493	0	8.524	15.253	2.809	2.83896	0.001
WBGene00013523	Y73F8A.14	No	0	1.047	1.143	52.294	40.628	46.577	4.77907	0	12.168	13.538	7.396	2.79827	0.001
WBGene00013175	Y53F4B.36	No	0	0	0	17.549	13.184	26.21	4.32056	0	6.622	4.489	6.545	2.78353	0.001
WBGene00010245	F58D5.6	No	0	0	0	17.69	26.123	26.068	4.60251	0	1.899	9.856	5.633	2.76469	0.001
WBGene00015305	C01G5.3	No	0.883	0	1.135	37.69	44.707	41.435	4.65966	0	9.471	11.664	9.361	2.7388	0.001
WBGene00019119	F59E12.3	No	0	0	0	13.397	13.154	23.994	4.15772	0	5.682	7.179	3.744	2.70819	0.001
WBGene00269394	F59H6.15	No	0	0	0	24.002	22.274	23.65	4.6034	0	5.557	9.066	1.827	2.69674	0.001
WBGene00015034	B0207.11	No	1.761	0	1.137	37.518	46.268	35	4.36798	0	14.176	8.084	12.142	2.66482	0.001
WBGene00044122	osp-1	No	0.877	1.046	1.14	40.491	40.079	33.012	4.26517	0	7.529	10.802	15.807	2.61479	0.001
WBGene00018087	F36D4.1	No	1.754	0	1.139	23.984	29.362	29.694	3.86793	0	8.473	10.8	13.023	2.58243	0.001
WBGene00011134	ssp-33	No	0.854	0	2.311	23.732	31.137	28.403	3.80672	0	7.364	9.995	16.331	2.57321	0.001
WBGene00016675	C45G9.4	No	0	0	3.41	44.222	48.869	27.33	4.26712	0	8.509	8.981	16.818	2.54109	0.001
WBGene00011295	R102.8	No	0.876	2.092	0	32.996	33.469	47.374	4.29113	0	8.463	9.906	13.006	2.52604	0.001
WBGene00013475	Y69E1A.3	No	2.652	0	1.134	40.351	45.825	51.121	4.36978	0	16.128	12.551	6.565	2.4946	0.001
WBGene00021154	Y4C6A.4	No	1.74	2.095	0	39.901	36.721	34.462	4.06101	0	14.018	10.839	10.15	2.47525	0.001
WBGene00007250	nspb-8	No	0	0	0	20.749	32.134	25.952	4.76968	0	2.775	7.257	3.649	2.47517	0.001
WBGene00284850	Y46B2A.4	No	2.616	1.047	0	32.702	21.653	27.714	3.67439	0	9.363	15.341	9.247	2.47137	0.001
WBGene00010300	F59A1.15	No	0.884	1.044	1.134	51.256	43.229	75.073	4.83114	0	13.279	10.759	6.564	2.47068	0.001
WBGene00018001	F33D11.2	No	0.859	0	2.364	41.595	53.909	44.554	4.52285	0	10.142	11.352	9.744	2.45992	0.001
WBGene00017056	D2062.4	No	0	0	1.657	22.709	21.935	15.195	3.75419	0	8.199	6.294	8.05	2.45546	0.001
WBGene00013886	ZC412.5	No	0.877	1.046	2.279	32.237	28.044	31.905	3.72428	0	10.353	16.201	9.3	2.43159	0.001
WBGene00014246	ZK1307.3	No	0.871	2.094	0	63.68	71.849	83.223	5.21628	0	11.228	3.611	13.86	2.40984	0.001
WBGene00017213	F07E5.8	WAGO	0.885	2.088	1.134	48.014	47.024	48.879	4.36962	0	10.446	12.544	11.266	2.39016	0.001
WBGene00019951	R08C7.8	No	0.882	1.045	2.271	30.988	43.395	42.527	4.05821	0	12.312	12.562	9.361	2.37099	0.001
WBGene00016843	C50F7.3	No	1.763	0	2.272	54.338	55.349	54.589	4.57154	0	11.355	9.874	12.158	2.3708	0.001
WBGene00016730	C46H11.6	No	0	3.134	1.136	42.68	26.324	33.821	3.86358	0	9.467	12.564	12.165	2.35512	0.001
WBGene00009941	F52F12.8	No	2.611	1.047	1.144	49.712	55.704	45.553	4.30265	0	4.674	15.352	15.694	2.31116	0.001
WBGene00019530	scrm-8	No	1.763	2.09	1.136	65.161	40.885	58.983	4.39455	0	13.243	7.182	15.894	2.29914	0.001
WBGene00009402	F35C11.3	No	6.365	0	0	77.549	69.827	58.409	4.4786	0	10.734	9.369	20.661	2.22439	0.001
WBGene00015661	C09H5.7	No	4.409	1.045	1.136	36.787	50.07	40.393	3.76361	0	13.248	15.26	10.288	2.12376	0.001
WBGene00007735	C25G4.8	WAGO	1.766	0	3.405	41.925	49.901	41.403	4.05938	0	9.476	8.073	14.987	2.1207	0.001
WBGene00007503	C09H10.9	No	5.296	2.089	1.135	44.414	47.308	50.14	3.65247	0	18.946	16.149	9.364	2.04254	0.001
WBGene00022654	ZK105.3	No	3.54	4.176	1.134	32.009	52.25	52.138	3.55624	0	18.992	17.921	8.449	2.02899	0.001
WBGene00013279	Y57A10B.7	No	0	3.135	4.547	49.221	34.346	49.199	3.66787	0	14.18	17.064	8.409	1.99747	0.001
WBGene00003458	msp-65	No	12.098	27.257	4.594	366.162	365.951	398.03	4.59309	0	38.09	88.742	56.842	1.99135	0.001
WBGene00019810	R01H2.2	No	1.766	3.134	2.27	45.274	40.714	59.93	3.87213	0	10.423	12.559	14.049	1.9768	0.001
WBGene00018163	F38A5.6	No	1.761	4.18	2.274	32.529	43.604	63.421	3.66801	0	15.124	10.778	14.947	1.96711	0.001
WBGene00022288	Y75B7B.1	No	4.414	7.312	0	44.419	42.045	58.855	3.33227	0	14.21	17.045	19.665	1.87245	0.001
WBGene00018196	nep-13	No	1.77	7.309	1.134	76.627	58.804	71.706	3.9913	0	15.191	18.818	11.264	1.86926	0.001
WBGene00013192	Y54E2A.7	No	2.645	1.045	4.545	65.183	76.464	80.811	4.32679	0	13.245	13.466	11.221	1.86523	0.001
WBGene00011669	T09F5.10	No	3.529	2.089	5.678	60.275	65.783	68.717	3.79018	0	17.99	17.947	11.231	1.81116	0.001
WBGene00012172	W01B6.5	No	7.072	5.221	3.403	61.361	40.593	80.494	3.31021	0	12.333	29.584	18.756	1.76795	0.001
WBGene00020370	T08H10.3	No	2.583	10.843	1.119	63.949	52.215	62.627	3.37315	0	16.636	18.555	20.09	1.73197	0.001
WBGene00020531	T15B12.2	No	2.65	3.133	7.945	61.24	69.56	82.779	3.69456	0	22.747	11.66	17.801	1.72261	0.001
WBGene00044300	D1022.9	No	4.689	6.669	3.626	49.678	54.975	43.28	3.06912	0	21.313	18.184	16.727	1.71947	0.001
WBGene00011425	T04B2.7	No	1.765	9.402	2.271	75.387	77.571	73.051	3.8003	0	17.995	17.945	14.043	1.68849	0.001
WBGene00010760	K10H10.4	No	3.125	7.242	0	109.31	134.87	113.64	4.75453	0	16.154	14.34	9.115	1.67248	0.001
WBGene00017194	F07C3.3	No	5.31	6.264	4.535	24.429	33.961	28.241	2.22975	0	24.69	15.232	17.837	1.66885	0.001
WBGene00016683	C45G9.12	No	6.927	8.384	9.179	45.218	20.622	44.736	2.04668	0	14.89	29.861	37.66	1.63551	0.001
WBGene00015988	lido-18	WAGO	8.857	3.132	4.533	89.441	71.702	90.052	3.70276	0	16.156	20.6	20.671	1.63009	0.001
WBGene00015230	tag-344	No	5.295	5.223	6.813	63.649	69.697	54.523	3.23083	0	17.047	22.432	19.658	1.61177	0.001
WBGene00014085	ZK809.1	No	7.067	7.311	4.54	67.97	70.85	58.806	3.19432	0	19.906	22.421	19.677	1.56841	0.001
WBGene00019169	H06I04.5	No	3.543	4.176	7.932	90.3	116.003	92.211	4.0149	0	19.009	17.913	14.095	1.53416	0.001
WBGene00007992	fipr-24	No	14.757	11.524	6.875	55.949	43.755	54.637	2.12159	0	30.774	37.066	25.778	1.41806	0.001
WBGene00008245	fipr-10	No	9.386	8.401	6.936	101.179	114.769	122.768	3.62364	0	16.561	33.624	18.136	1.36324	0.001
WBGene00009043	F22B5.5	No	6.173	13.582	7.952	117.896	129.116	100.43	3.51254	0	25.551	25.133	20.578	1.27406	0.001
WBGene00008651	F10D11.5	No	10.609	15.664	14.747	61.363	60.232	62.001	2.08369	0	38.896	26.895	37.513	1.27196	0.001
WBGene00189952	K10D2.8	WAGO	12.346	8.358	18.175	60.213	39.517	65.49	2.00605	0	33.125	35.006	29.934	1.27098	0.001
WBGene00011400	T03F6.4	No	12.361	9.401	12.487	75.451	98.51	77.368	2.77142	0	34.11	25.118	27.161	1.2629	0.001
WBGene00007986	C36F7.5	No	10.594	13.579	11.353	118.173	109.054	101.361	3.10549	0	25.579	33.193	29.03	1.23689	0.001
WBGene00016951	C55C3.1	No	15.92	11.486	27.218	64.783	49.706	58.702	1.6124	0	42.708	49.296	38.468	1.2118	0.001
WBGene00009101	F25B3.4	No	22.97	9.4	17.022	84.784	72.131	78.388	2.18538	0	39.819	47.529	30.927	1.21086	0.001
WBGene00001839	hdl-1	No	9.737	15.66	13.602	122.212	120.092	122.692	3.13126	0	25.646	34.94	31.929	1.18537	0.001
WBGene00219590	linc-72	No	18.413	17.78	12.537	42.148	42.745	47.314	1.3861	0	42.35	42.306	29.755	1.18249	0.001
WBGene00006681	twk-29	No	16.389	19.257	17.193	49.275	59.523	34.41	1.38868	0	46.84	32.974	43.127	1.1734	0.001
WBGene00007988	best-8	WAGO	21.207	16.71	17.02	58.784	62.922	52.245	1.61079	0	38.878	43.938	42.182	1.14356	0.001
WBGene00015002	B0034.1	No	19.389	21.943	22.728	112.752	135.882	96.137	2.37461	0	51.075	43.995	40.197	1.04393	0.001
WBGene00012859	Y45F3A.1	No	27.37	18.802	24.975	91.374	89.322	71.923	1.78553	0	49.268	54.721	44.954	1.03507	0.001
WBGene00012034	T26C5.4	No	25.398	23.015	20.528	71.733	85.725	72.736	1.69664	0	37.604	49.533	56.655	1.02889	0.001
WBGene00017026	ipla-4	No	28.288	21.93	23.822	105.899	113.936	122.925	2.16609	0	55.968	61.859	35.635	1.02213	0.001
WBGene00003755	nlp-17	No	24.33	28.283	34.36	59.298	49.114	77.954	1.07361	0	51.334	55.125	72.801	1.01843	0.001
WBGene00015527	C06E2.1	No	28.221	26.119	14.767	50.183	51.365	46.931	1.07091	0.001	53.002	58.341	43.032	1.126	0.001
WBGene00017836	F26F12.5	No	12.312	13.589	13.654	25.775	31.83	31.778	1.1183	0.006	32.09	32.357	38.241	1.31241	0.001
WBGene00009030	clec-233	No	2.642	5.225	4.548	11.673	13.219	16.406	1.52291	0.01	18.901	15.27	25.218	2.01696	0.001
WBGene00021540	Y42H9AR.5	No	3.487	5.235	3.43	16.342	10.834	9.981	1.40614	0.02	13.105	21.66	24.96	2.04953	0.001
WBGene00021700	Y48G9A.6	WAGO	3.524	5.225	1.137	12.519	10.563	9.837	1.47894	0.022	19.856	16.164	15.886	2.09116	0.001
WBGene00002112	ins-29	No	3.423	6.299	13.852	18.251	15.495	21.532	1.13294	0.024	24.896	29.966	23.637	1.61677	0.001
WBGene00194647	Y51H4A.935	No	0.847	0	0	21.151	22.993	19.463	4.11387	0	5.492	10.012	6.311	2.68941	0.002
WBGene00012785	Y43C5B.2	No	1.76	0	0	29.966	22.516	33.944	4.23166	0	5.666	14.377	7.466	2.6802	0.002
WBGene00015026	B0207.1	No	0.914	1.079	0	30.497	33.306	28.743	4.25822	0	6.505	7.411	13.78	2.62007	0.002
WBGene00007461	C08F11.14	No	0.885	1.044	0	46.364	49.593	55.368	4.96853	0	9.499	8.063	9.392	2.60338	0.002
WBGene00000024	abu-1	No	1.767	0	0	54.536	115.477	79.505	5.72716	0	3.791	10.763	11.243	2.59476	0.002
WBGene00044003	Y41E3.18	No	0	1.044	0	36.949	32.773	30.477	4.6735	0	6.638	8.07	6.561	2.58526	0.002
WBGene00008556	F07D3.3	No	0	0	0	9.182	14.521	13.115	3.73039	0	5.673	5.388	3.738	2.56876	0.002
WBGene00012401	irld-57	No	0	0	0	13.413	13.135	9.807	3.71351	0	3.79	6.279	4.683	2.56495	0.002
WBGene00020598	T20B6.2	No	0	0	1.133	22.786	28.675	37.969	4.4831	0	7.603	8.956	4.698	2.55314	0.002
WBGene00014241	ZK1251.3	No	0.88	1.045	1.137	19.995	11.908	17.509	3.11203	0	11.337	9.882	10.27	2.50827	0.002
WBGene00016183	C28F5.1	No	0	0	0	14.178	11.894	13.123	3.81404	0	6.616	5.389	1.868	2.49168	0.002
WBGene00018332	F42A9.3	No	0	0	2.287	37.55	43.387	47.719	4.63818	0	9.356	11.735	5.544	2.48678	0.002
WBGene00007559	C14A4.8	No	1.76	1.045	0	22.48	22.51	26.275	3.67731	0	6.611	16.173	6.533	2.47693	0.002
WBGene00012871	Y45F10B.3	No	0	0	0	20.988	12.513	16.665	4.14747	0	4.441	5.493	3.487	2.45251	0.002
WBGene00009269	F30A10.12	No	0	0	2.284	44.319	43.102	51.962	4.752	0	7.504	9.917	8.339	2.44436	0.002
WBGene00044384	F11G11.14	No	0	0	0	19.9	13.305	23.055	4.30402	0	3.77	1.799	7.451	2.41684	0.002
WBGene00016807	txt-1	No	0.876	0	2.281	38.732	38.868	35.278	4.23424	0	7.519	8.106	12.999	2.36072	0.002
WBGene00044434	Y18H1A.15	No	3.538	0	0	28.609	43.159	38.044	4.10893	0	10.44	8.066	11.26	2.32528	0.002
WBGene00015032	B0207.9	No	1.812	1.088	1.188	44.336	30.994	19.583	3.78805	0	12.664	11.417	7.686	2.29427	0.002
WBGene00015991	C18H2.4	No	0.886	2.088	2.266	22.781	22.164	30.38	3.24876	0	9.503	8.957	15.973	2.18359	0.002
WBGene00018121	F36H12.5	No	4.393	0	0	50.635	50.496	51.561	4.39639	0	8.488	11.689	10.251	2.17683	0.002
WBGene00022628	ZC513.3	No	0.884	2.088	2.268	21.873	27.472	39.137	3.47277	0	8.541	17.03	8.444	2.16739	0.002
WBGene00022596	ZC395.4	No	1.758	3.139	0	37.153	25.376	50.594	3.87821	0	10.329	13.54	7.422	2.11845	0.002
WBGene00014996	ZK1251.5	No	1.761	1.045	2.274	35.003	38.355	30.634	3.727	0	11.338	9.882	10.272	2.09383	0.002
WBGene00007381	C06C6.7	No	2.656	1.044	3.4	39.619	33.934	56.455	3.71909	0	15.199	11.646	9.391	1.95782	0.002
WBGene00045060	F55B11.7	No	1.48	1.753	3.789	25.961	44.836	29.289	3.36261	0	9.234	8.907	16.963	1.92677	0.002
WBGene00016382	C33H5.16	No	3.53	3.134	1.136	40.201	34.189	49.069	3.54957	0	12.312	8.973	15.914	1.89613	0.002
WBGene00021537	Y42H9AR.2	No	0.88	2.09	4.549	47.48	29.114	45.966	3.57731	0	12.28	10.781	13.07	1.89531	0.002
WBGene00007249	C01G12.9	No	0	1.045	6.821	38.356	42.297	42.654	3.53904	0	13.231	12.575	10.274	1.84661	0.002
WBGene00195084	C43C3.4	No	2.616	6.281	4.573	22.891	20.3	21.062	2.02976	0	18.726	20.755	12.021	1.72647	0.002
WBGene00007570	C14A6.6	No	2.636	5.227	3.415	54.785	55.811	69.113	3.67768	0	15.089	20.681	7.455	1.69488	0.002
WBGene00194912	ZK856.18	No	3.525	3.135	3.409	65.981	54.089	69.918	3.88429	0	12.296	13.468	13.087	1.67911	0.002
WBGene00013452	Y67A10A.3	No	5.143	1.144	5.484	61.277	70.396	80.424	3.86415	0	14.717	14.962	13.641	1.64887	0.002
WBGene00008874	F15H10.7	No	4.423	4.177	6.804	35.351	31.378	41.297	2.59281	0	19.934	19.716	14.077	1.62402	0.002
WBGene00000634	col-58	No	1.763	6.269	5.681	45.95	61.982	63.35	3.38238	0	17.027	8.978	22.439	1.62203	0.002
WBGene00021871	dml-1	No	7.546	7.71	2.636	41.784	33.435	47.895	2.59371	0	21.443	14.353	21.955	1.53996	0.002
WBGene00004909	snf-10	No	0.885	5.221	5.67	90.048	78.457	90.211	4.14667	0	13.289	13.443	13.137	1.53668	0.002
WBGene00021386	Y37F4.5	No	5.359	4.225	4.59	73.723	64.813	69.089	3.61638	0	19.169	15.417	11.919	1.52735	0.002
WBGene00022498	hsd-2	No	3.53	9.402	11.355	31.832	21.035	29.438	1.64442	0	19.89	27.814	26.214	1.49511	0.002
WBGene00008423	D2045.5	No	4.413	9.401	7.948	75.402	64.409	58.869	3.02587	0	30.311	13.458	19.662	1.42373	0.002
WBGene00011241	mpz-5	No	11.453	8.36	7.956	65.928	34.333	45.908	2.2774	0	30.255	26.941	21.492	1.40865	0.002
WBGene00175035	F54C9.14	No	11.447	6.27	6.822	74.203	71.385	76.563	3.03134	0	13.231	26.947	28.02	1.37036	0.002
WBGene00016356	C33F10.8	No	11.49	7.31	9.076	68.891	62.89	69.64	2.72699	0	23.711	25.105	24.377	1.30317	0.002
WBGene00000895	dac-1	WAGO	19.736	14.189	16.518	69.75	45.385	72.853	1.83741	0	35.436	38.412	37.897	1.10236	0.002
WBGene00002101	ins-18	No	15.638	20.95	17.181	51.97	43.674	44.555	1.33485	0	33.596	37.054	47.913	1.09853	0.002
WBGene00009904	F49E12.12	No	14.124	16.713	11.353	40.223	28.911	37.061	1.27283	0.001	35.05	40.372	28.091	1.23695	0.002
WBGene00002095	ins-12	No	8.547	10.499	3.465	20.597	26.834	24.966	1.56339	0.002	18.424	24.526	29.058	1.55593	0.002
WBGene00018288	F41E6.7	No	4.403	5.225	3.411	20.015	11.894	13.123	1.58241	0.007	19.849	19.76	13.078	1.79576	0.002
WBGene00008342	frpr-5	No	11.807	7.705	10.42	101.199	14.492	97.575	2.71524	0.01	221.586	17.313	65.514	3.22262	0.002
WBGene00007888	ttr-9	No	0.876	0	0	23.906	13.398	13.226	3.78771	0	9.4	4.503	8.358	2.70427	0.003
WBGene00022507	ZC21.8	No	0.874	0	0	16.433	22.867	25.409	4.12745	0	8.447	3.605	9.271	2.65043	0.003
WBGene00012250	W04E12.5	No	0	1.076	0	5.1	19.229	19.235	3.51399	0	5.807	7.405	8.607	2.60622	0.003
WBGene00019229	ipla-5	No	0.884	1.044	0	26.916	27.477	23.92	4.04441	0	7.592	11.653	7.505	2.59382	0.003
WBGene00018502	F46F5.11	No	0.885	0	1.134	16.005	22.205	20.637	3.62323	0	6.647	8.96	11.266	2.57337	0.003
WBGene00017872	F28A10.4	No	0	0	0	14.158	6.618	8.757	3.43887	0	3.778	5.391	4.667	2.48852	0.003
WBGene00013070	Y51A2B.6	No	2.654	0	0	22.735	20.908	29.334	3.74822	0	13.292	12.546	2.816	2.48504	0.003
WBGene00013337	Y57G11C.48	No	0	0	0	13.28	13.289	21.942	4.10185	0	0.943	4.496	7.455	2.40545	0.003
WBGene00017869	F28A10.1	No	2.646	1.045	0	10.873	28.975	18.554	3.19799	0	15.143	9.873	6.548	2.36898	0.003
WBGene00015210	B0496.1	No	0.881	2.09	0	22.554	15.828	22.939	3.42925	0	6.621	14.365	6.544	2.35418	0.003
WBGene00010474	K01D12.15	No	1.651	1.055	0	40.51	33.03	37.404	4.3197	0	5.405	11.877	8.856	2.35235	0.003
WBGene00013824	Y116F11B.8	No	2.646	1.045	0	20.083	28.958	28.367	3.58705	0	8.52	10.769	9.357	2.24173	0.003
WBGene00022617	ZC477.2	No	2.648	1.045	0	58.632	44.704	34.891	4.39922	0	9.471	9.87	7.489	2.15604	0.003
WBGene00012307	W06F12.3	No	4.409	1.045	0	38.459	42.164	37.118	3.83614	0	6.624	9.874	15.9	2.06596	0.003
WBGene00019425	K06A1.2	No	3.092	0	2.654	35.048	42.059	49.658	3.89113	0	7.027	12.617	13.307	2.03934	0.003
WBGene00007948	C35A5.4	No	1.767	2.089	2.27	31.888	19.68	31.581	3.23878	0	5.688	12.556	14.992	1.98937	0.003
WBGene00017393	nep-5	No	0.885	2.088	2.268	37.033	43.146	32.604	3.81246	0	7.594	11.651	10.323	1.98256	0.003
WBGene00018580	F47G6.3	No	1.764	2.089	3.407	31.805	57.902	37.09	3.66115	0	13.255	10.769	9.358	1.82619	0.003
WBGene00022102	Y69F12A.1	No	0	4.179	3.407	41.871	42.085	35.987	3.53776	0	13.258	12.562	8.425	1.81489	0.003
WBGene00021110	W09C3.2	No	1.767	2.089	3.404	44.501	43.266	57.693	3.85497	0	8.534	17.934	6.561	1.81213	0.003
WBGene00017700	F22D3.4	No	4.427	4.176	3.4	35.414	26.094	30.393	2.66117	0	16.151	9.854	18.785	1.67146	0.003
WBGene00012486	Y18D10A.21	WAGO	2.643	7.315	4.547	55.915	47.536	42.629	3.09025	0	13.237	19.757	14.951	1.54117	0.003
WBGene00012912	Y46G5A.22	No	5.531	3.278	4.483	87.425	101.762	110.922	4.2176	0	11.202	17.71	13.87	1.49062	0.003
WBGene00019020	F57H12.5	No	5.69	6.125	7.305	46.618	51.848	65.929	2.91983	0	23.876	20.156	12.835	1.43641	0.003
WBGene00185076	Y7A9A.79	No	9.183	4.703	8.373	20.588	27.483	23.423	1.56033	0.001	25.12	24.295	17.791	1.4748	0.003
WBGene00012449	nhr-231	No	6.201	13.622	7.971	26.522	30.293	19.672	1.36807	0.004	32.82	26.995	19.734	1.4226	0.003
WBGene00008558	F07H5.7	No	14.101	11.494	12.5	38.419	29.024	21.85	1.16726	0.005	28.375	31.425	33.653	1.23086	0.003
WBGene00015889	C17C3.3	No	7.942	3.134	2.271	12.562	18.411	15.266	1.59078	0.009	15.153	18.843	19.658	1.79315	0.003
WBGene00016840	C50F2.7	No	19.298	23.008	11.394	43.014	22.684	45.085	1.00486	0.01	35.778	44.996	41.863	1.14784	0.003
WBGene00077563	peel-1	No	1.755	0	0	19.863	30.687	32.99	4.18585	0	10.361	8.101	6.515	2.55672	0.004
WBGene00011535	idpc-5	No	0.879	0	0	17.429	31.897	34.012	4.47624	0	1.886	10.79	6.523	2.51674	0.004
WBGene00017633	F20D6.1	No	0	0	0	9.979	5.304	9.861	3.22979	0	9.439	1.798	2.798	2.50547	0.004
WBGene00019405	K05F1.1	No	0	1.044	0	21.828	17.047	29.394	4.13942	0	8.533	3.587	7.498	2.48362	0.004
WBGene00044333	C01G12.13	No	0	1.045	1.136	34.287	18.442	22.922	3.92416	0	12.303	8.976	4.677	2.48256	0.004
WBGene00044744	F10G7.12	No	0	1.047	0	22.162	17.508	14.371	3.81707	0	8.443	3.606	7.413	2.47256	0.004
WBGene00021016	W03G9.5	No	0.884	1.044	0	31.065	51.136	51.164	4.79033	0	10.43	4.484	9.373	2.46914	0.004
WBGene00003456	msp-63	No	0	1.048	1.149	32.995	42.809	34.758	4.44966	0	9.29	7.244	6.418	2.32009	0.004
WBGene00044810	Y37E3.19	No	0.874	2.093	0	18.085	29.575	17.669	3.51742	0	6.571	9.913	9.273	2.26884	0.004
WBGene00021457	Y39F10C.1	No	0.405	0.959	2.293	79.057	38.636	31.992	4.51954	0	2.174	17.208	5.305	2.05626	0.004
WBGene00043147	nspd-6	No	3.152	2.121	0	27.462	40.026	26.462	3.55076	0	8.812	13.743	7.782	2.01064	0.004
WBGene00007478	C09F9.1	No	0.614	1.308	1.834	39.878	54.657	49.514	4.44398	0	3.521	6.721	13.896	2.00607	0.004
WBGene00008141	C47E8.1	No	0.878	1.046	2.277	51.398	41.257	48.312	4.3214	0	11.31	8.995	5.588	2.00445	0.004
WBGene00007415	C07E3.4	No	4.42	1.044	1.134	22.691	47.149	45.691	3.62639	0	17.075	8.965	8.44	1.96532	0.004
WBGene00019026	F58A6.9	No	1.617	1.057	2.372	36.144	49.532	68.734	4.29011	0	4.457	11.897	11.377	1.93335	0.004
WBGene00013053	Y50E8A.10	No	0	2.091	3.414	27.418	37.166	31.794	3.54654	0	8.492	12.586	8.391	1.93268	0.004
WBGene00014157	ZK930.7	No	2.634	2.091	1.139	40.596	41.287	24.166	3.62087	0	6.596	11.695	12.103	1.91356	0.004
WBGene00007149	B0334.13	No	0	4.187	3.428	20.475	13.503	29.894	2.6553	0	11.245	14.432	11.107	1.90608	0.004
WBGene00009193	F27E5.3	No	4.418	3.133	0	25.196	36.7	27.209	3.1259	0	13.276	11.657	10.312	1.85789	0.004
WBGene00017218	dct-5	No	5.273	2.091	1.138	35.713	47.807	43.865	3.50282	0	12.263	14.385	9.322	1.76048	0.004
WBGene00004098	pqn-2	No	2.65	1.044	4.54	59.569	49.867	59.902	3.9393	0	4.739	15.247	14.054	1.72121	0.004
WBGene00219286	C04F12.16	No	3.498	5.232	3.424	31.245	24.191	36.437	2.6463	0	11.266	13.518	18.549	1.61234	0.004
WBGene00012011	T25B9.5	No	5.488	2.161	4.695	31.88	36.912	38.069	2.83993	0	13.741	15.689	13.739	1.58925	0.004
WBGene00018949	acbp-4	No	4.393	3.137	6.83	50.627	30.568	30.72	2.72673	0	13.202	18.883	15.842	1.55266	0.004
WBGene00013988	ZK512.10	No	3.419	5.25	5.775	57.038	45.194	64.684	3.28402	0	10.133	16.351	18.162	1.44962	0.004
WBGene00019248	H27M09.5	No	10.586	6.268	9.086	70.299	82.916	70.913	2.97237	0	17.041	23.333	24.33	1.22618	0.004
WBGene00020635	ztf-31	No	7.036	8.362	11.377	55.722	58.336	48.207	2.47261	0	22.655	24.267	19.589	1.22314	0.004
WBGene00021358	Y37E11AL.2	No	16.083	15.788	10.902	70.53	79.037	127.18	2.61155	0	33.246	39.721	25.843	1.15331	0.004
WBGene00022155	Y71G12B.17	No	19.404	8.358	11.359	73.614	101.393	72.025	2.5695	0	29.343	34.106	26.196	1.13717	0.004
WBGene00012426	Y11D7A.1	No	0	0	1.135	10.89	10.518	8.722	3.00218	0.001	9.471	8.075	3.745	2.55446	0.004
WBGene00194849	K09A9.8	No	14.091	16.721	11.368	28.355	22.466	37.181	1.01021	0.014	28.355	35.029	35.497	1.17313	0.004
WBGene00020613	T20D4.7	No	5.246	7.325	2.283	19.726	14.79	9.94	1.41034	0.017	15.019	18.926	21.327	1.70656	0.004
WBGene00045338	M01B2.13	No	11.466	7.313	5.679	19.239	22.387	17.461	1.17706	0.021	25.556	20.643	24.324	1.42097	0.004
WBGene00021600	Y46H3A.4	No	0.818	6.977	2.187	17.486	5.291	13.912	1.61223	0.022	7.041	15.508	30.233	2.10329	0.004
WBGene00077696	2026-03-01	No	0.878	0	0	24.01	10.663	14.286	3.74399	0	1.884	8.098	10.238	2.58198	0.005
WBGene00013495	clec-236	No	1.768	0	0	21.015	20.95	28.281	3.94129	0	2.846	10.758	10.316	2.49722	0.005
WBGene00013823	Y116F11B.7	WAGO	0.883	1.044	0	26.855	31.485	30.49	4.22018	0	6.636	10.762	5.622	2.40084	0.005
WBGene00008649	F10D11.3	No	0	1.048	0	29.852	20.644	23.5	4.2495	0	1.861	10.861	5.509	2.39089	0.005
WBGene00194787	T16G1.13	No	0.844	1.052	0	32.764	41.964	52.848	4.73714	0	6.391	7.287	8.09	2.3388	0.005
WBGene00022778	ZK616.8	No	0	1.046	1.141	50.276	32.162	65.038	4.85849	0	2.82	9.007	11.143	2.32387	0.005
WBGene00011533	T06E4.5	No	0	0	0	5.835	6.612	16.409	3.40853	0	4.725	4.491	2.802	2.32366	0.005
WBGene00014048	ZK666.8	No	0	0	1.135	26.823	30.215	39.233	4.58541	0	8.527	5.383	3.746	2.3206	0.005
WBGene00004141	pqn-57	No	0	0	0	18.444	9.194	25.063	4.21467	0	4.737	7.176	0	2.31354	0.005
WBGene00006047	ssp-19	No	1.71	1.05	0	25.368	22.572	24.953	3.71983	0	11.981	4.541	8.177	2.26569	0.005
WBGene00009704	F44F4.9	No	0	0	0	15.502	18.994	15.542	4.14399	0	1.871	7.222	1.847	2.2162	0.005
WBGene00012549	Y37D8A.8	WAGO	0	3.139	1.141	27.947	25.544	14.357	3.28272	0	9.387	11.716	6.491	2.07124	0.005
WBGene00008994	F21A3.4	No	2.64	1.045	1.137	19.989	26.471	24.079	3.2329	0	11.335	7.188	10.269	2.02305	0.005
WBGene00077450	K06B4.15	No	0.878	3.137	1.139	29.803	35.992	29.673	3.59408	0	7.535	15.296	5.584	1.94587	0.005
WBGene00044777	T02B11.9	No	0.876	4.184	0	46.185	44.189	63.909	4.28644	0	7.522	6.304	13.004	1.88791	0.005
WBGene00007543	fipr-7	No	1.685	3.156	0	53.747	95.747	95.468	4.98294	0	6.385	9.111	9.878	1.85546	0.005
WBGene00235383	ZK616.65	No	1.777	0	3.42	55.536	51.144	77.184	4.51075	0	9.534	7.116	9.305	1.82064	0.005
WBGene00013656	Y105C5B.17	No	0.877	2.092	5.699	38.834	37.412	34.115	3.2803	0	9.41	9.902	14.876	1.67228	0.005
WBGene00012728	Y39G8B.9	No	4.309	2.098	6.901	39.275	36.103	61.855	3.10417	0	12.052	13.594	18.293	1.52521	0.005
WBGene00008529	F02E9.3	No	7.932	12.539	11.364	125.27	114.785	109.252	3.33822	0	20.807	28.732	20.565	1.06941	0.005
WBGene00010692	K08H2.5	No	1.764	0	0	12.541	13.176	15.284	3.20729	0.001	7.57	5.386	12.159	2.56109	0.005
WBGene00195227	Y71A12B.23	No	0	0	1.148	8.873	8.26	7.835	2.75329	0.002	6.511	7.241	6.426	2.48227	0.005
WBGene00164969	K09C8.9	No	0	0	0	4.073	2.719	6.668	2.45593	0.005	3.739	3.613	6.461	2.48654	0.005
WBGene00022674	ZK177.9	No	0.872	0	0	6.541	2.706	3.325	2.0078	0.024	5.618	7.219	10.172	2.74786	0.005
WBGene00194935	M02G9.4	No	0.762	0	1.127	28.429	29.587	25.924	4.15241	0	6.736	7.806	7.44	2.35328	0.006
WBGene00010147	F56D5.2	No	0	0	2.271	15.922	27.595	33.789	3.92936	0	6.631	7.177	9.364	2.31188	0.006
WBGene00013524	Y73F8A.15	No	1.742	1.047	0	30.196	37.976	38.847	4.24829	0	4.677	9.028	9.239	2.16401	0.006
WBGene00018652	F49F1.12	No	0	0	0	20.692	20.001	14.289	4.27257	0	3.767	5.399	0.931	2.1262	0.006
WBGene00009501	F37A8.1	No	1.755	2.091	0	33.119	35.986	42.858	4.06976	0	6.594	15.295	3.723	2.06329	0.006
WBGene00044741	Y57G11C.52	No	1.715	2.099	1.153	28.642	23.855	23.75	3.31425	0	3.694	12.707	11.837	1.97119	0.006
WBGene00013170	Y53F4B.24	No	2.647	1.045	2.271	39.355	42.09	38.17	3.77401	0	16.098	6.281	6.552	1.8329	0.006
WBGene00019506	K07H8.5	No	3.608	3.201	3.479	38.328	32.574	25.846	2.90816	0	10.647	13.744	13.394	1.61791	0.006
WBGene00000033	abu-10	No	0.883	4.178	4.541	40.23	64.38	81.742	3.90935	0	11.369	17.045	6.555	1.59117	0.006
WBGene00017040	D1079.1	No	10.249	10.573	3.525	51.1	31.245	30.078	2.07748	0	20.849	17.358	27.298	1.32483	0.006
WBGene00014813	M176.9	No	5.311	2.091	14.671	100.001	128.423	140.477	3.89071	0	18.95	25.131	11.268	1.21857	0.006
WBGene00013979	ZK507.3	No	1.765	9.402	15.898	53.592	55.24	62.161	2.53287	0	22.728	21.535	22.465	1.21365	0.006
WBGene00009239	irld-6	No	14.147	12.531	6.805	50.453	45.81	60.898	2.13423	0	23.721	23.307	31.892	1.16699	0.006
WBGene00013207	zipt-2.3	No	9.703	20.894	19.309	50.205	69.769	57.828	1.77291	0	31.239	31.411	42.106	1.02626	0.006
WBGene00010920	M117.4	No	13.269	5.221	1.134	32.824	16.997	30.431	1.87963	0.001	15.188	23.302	27.214	1.60254	0.006
WBGene00019133	F59H6.2	WAGO	0	3.132	3.401	12.631	10.454	15.211	2.115	0.002	7.596	11.649	14.079	1.92992	0.006
WBGene00002270	lec-7	No	7.92	4.181	14.786	30.806	19.861	25.18	1.39954	0.003	26.445	21.565	24.267	1.33269	0.006
WBGene00007700	C24H11.2	No	0	0	0	62.035	55.169	67.563	5.96784	0	11.37	0	5.619	2.73617	0.007
WBGene00012402	sfxn-1.3	No	1.526	0	0	27.498	22.892	24.569	4.10641	0	9.829	6.993	4.921	2.45071	0.007
WBGene00013142	Y53C12A.7	No	1.747	0	0	21.328	17.521	22.119	3.75226	0	6.564	9.918	5.558	2.39915	0.007
WBGene00022085	Y69A2AR.14	No	0.884	1.044	0	32.797	31.41	42.409	4.47531	0	3.795	8.964	8.442	2.29599	0.007
WBGene00008650	F10D11.4	No	0	0	1.139	19.893	27.954	19.766	4.09258	0	9.424	3.598	3.725	2.25428	0.007
WBGene00021889	Y54G2A.24	No	0	0	0	21.75	17.118	16.369	4.2789	0	5.679	0	4.678	2.15456	0.007
WBGene00007530	C11H1.5	No	0.884	0	2.269	15.977	22.251	23.925	3.40447	0	9.488	3.586	11.256	2.15112	0.007
WBGene00235106	F08H9.15	No	2.631	0	1.14	19.019	34.707	35.197	3.76299	0	5.648	10.8	8.371	2.03863	0.007
WBGene00018994	F56H1.3	No	0.886	3.132	0	35.431	36.512	20.617	3.76728	0	9.503	5.374	10.334	2.00713	0.007
WBGene00007597	C15A11.2	No	3.691	2.343	4.74	27.993	37.977	49.937	3.10981	0	7.924	15.13	13.703	1.52926	0.007
WBGene00015857	C16D9.1	No	7.065	9.4	4.54	60.393	91.886	90.412	3.35544	0	22.746	11.66	20.61	1.27312	0.007
WBGene00012138	T28F4.3	No	11.336	8.358	10.501	89.456	75.271	77.68	2.88614	0	19.609	27.361	21.23	1.10091	0.007
WBGene00003541	nas-22	No	13.242	14.624	20.435	56.152	47.301	39.237	1.50584	0	24.632	34.988	43.076	1.04286	0.007
WBGene00271632	Y110A7A.24	No	0.781	0.956	0	8.409	11.182	12.269	2.87953	0.002	11.209	4.727	7.26	2.4673	0.007
WBGene00011999	T24F1.7	No	2.581	0	2.303	5.594	6.972	12.398	1.82657	0.021	9.257	10.882	10.956	2.11256	0.007
WBGene00007538	C12D8.9	No	0	0	0	8.63	13.118	11.454	3.59303	0	2.028	3.247	7.737	2.41612	0.008
WBGene00017055	D2062.1	No	0.878	0	0	18.234	17.305	18.669	3.88283	0	4.712	9.894	1.862	2.32772	0.008
WBGene00018082	F36A4.3	No	0	0	1.142	21.335	30.986	24.326	4.26522	0	3.752	4.508	7.412	2.17248	0.008
WBGene00014201	ZK1053.6	No	0.884	1.044	1.135	14.273	28.847	34.836	3.73903	0	6.637	10.761	5.624	2.10163	0.008
WBGene00008657	clec-154	No	0	0	0	20.17	30.122	16.318	4.53626	0	3.794	4.483	0.938	2.02562	0.008
WBGene00077699	C45B11.8	No	1.744	2.094	0	21.256	23.007	16.628	3.22397	0	8.426	9.926	6.473	2.02474	0.008
WBGene00019152	nspb-6	No	0	0	0	17.557	15.369	31.594	4.49228	0	2.775	2.721	3.649	2.01733	0.008
WBGene00018497	msrp-3	CSR-1	2.559	1.05	1.156	41.878	42.531	43.208	4.07221	0	7.359	9.088	8.16	1.82998	0.008
WBGene00019257	dhhc-13	No	3.538	1.044	1.134	33.657	48.391	43.48	3.88227	0	9.491	8.963	8.445	1.77836	0.008
WBGene00194864	Y66A7A.9	No	0.842	2.104	2.327	40.485	33.395	33.368	3.7362	0	10.03	5.467	9.874	1.77793	0.008
WBGene00007169	B0393.4	No	8.851	3.132	1.134	29.49	30.034	43.44	2.71692	0	13.296	14.336	16.901	1.56035	0.008
WBGene00011260	cnnm-5	No	4.424	4.176	6.803	28.629	27.443	38.027	2.39952	0	10.444	14.338	22.527	1.45088	0.008
WBGene00271444	T04C12.33	No	1.539	0	1.472	9.484	4.604	5.72	1.92386	0.023	10.97	8.045	8.257	2.33231	0.008
WBGene00016637	C44B12.3	WAGO	4.253	5.253	6.947	11.024	14.254	20.524	1.32695	0.023	15.606	23.643	13.569	1.52074	0.008
WBGene00013568	Y75B12B.3	No	6.857	8.396	6.921	17.493	11.236	24.894	1.16945	0.028	16.616	28.139	19.115	1.40942	0.008
WBGene00012609	Y38F1A.7	No	0	0	1.141	14.008	10.724	12.128	3.26689	0	7.519	6.305	2.785	2.24346	0.009
WBGene00077685	C04F12.12	No	0.867	0	1.146	33.194	38.362	44.653	4.57168	0	7.455	6.33	5.519	2.15356	0.009
WBGene00008801	acp-3	No	0.883	2.089	3.405	50.313	60.403	51.207	4.13652	0	11.371	6.279	8.43	1.63283	0.009
WBGene00009090	fipr-3	No	16.491	28.287	11.46	111.069	53.337	111.519	2.23528	0	26.11	47.013	46.029	1.04408	0.009
WBGene00016168	C27F2.6	No	0	0	1.14	5.782	9.356	13.208	2.92058	0.001	4.705	5.401	7.437	2.31094	0.009
WBGene00044655	fbxa-194	WAGO	0	1.045	0	10.894	9.199	7.63	2.92511	0.002	9.473	2.691	5.618	2.36112	0.009
WBGene00019633	moc-6	No	7.774	13.629	13.787	30.56	24.88	31.41	1.23432	0.004	32.505	21.736	26.576	1.13405	0.009
WBGene00044529	irld-1	No	17.585	2.625	27.857	32.584	29.304	40.175	1.04079	0.017	46.236	53.449	20.202	1.26687	0.009
WBGene00044979	Y41E3.19	No	0.882	0	0	10.878	19.746	24.004	3.8919	0	2.84	6.282	6.55	2.266	0.01
WBGene00000702	col-128	No	0.883	1.044	0	26.838	14.441	19.609	3.69676	0	8.529	7.176	4.684	2.24705	0.01
WBGene00022542	ZC190.8	No	0	2.091	0	29.09	30.516	35.074	4.26204	0	3.775	7.191	8.393	2.13483	0.01
WBGene00012690	Y39B6A.31	No	0.884	2.089	1.135	20.148	35.407	23.951	3.53698	0	4.741	12.555	6.561	1.91778	0.01
WBGene00019601	K09H11.4	No	2.654	0	2.268	56.397	70.595	69.551	4.65469	0	10.442	6.273	6.569	1.73025	0.01
WBGene00010181	F57A8.6	No	3.529	2.089	1.136	27.628	35.519	32.721	3.34144	0	7.575	8.076	13.103	1.70287	0.01
WBGene00014100	ZK849.1	No	1.766	3.134	3.406	34.372	42.031	32.691	3.30955	0	11.37	3.588	17.795	1.66098	0.01
WBGene00022133	Y71F9B.15	No	2.654	3.132	2.268	28.621	43.138	30.427	3.2503	0	9.493	11.65	9.385	1.6008	0.01
WBGene00045247	F54H12.8	No	2.652	4.177	2.269	31.949	39.272	42.415	3.26917	0	12.334	12.55	7.503	1.54845	0.01
WBGene00010650	K08C9.1	No	5.288	1.045	4.546	81.006	69.928	107.069	4.23309	0	12.295	13.468	8.413	1.42147	0.01
WBGene00018360	irld-8	No	8.825	6.268	5.677	72.868	57.855	77.417	3.15099	0	18.942	15.253	17.787	1.20982	0.01
WBGene00005291	srh-70	No	8.845	9.398	12.474	65.632	77.164	75.003	2.71119	0	36.067	17.029	16.889	1.11412	0.01
WBGene00005644	srp-3	No	11.476	17.758	11.353	64.529	57.817	43.598	1.95458	0	23.683	28.708	33.711	1.03156	0.01
WBGene00018069	F35H10.3	No	19.644	10.74	16.414	48.448	76.785	51.153	1.84891	0	31.045	34.623	31.508	1.00838	0.01
WBGene00021252	cht-4	No	7.061	10.446	17.031	26.809	28.919	29.435	1.23182	0.004	24.627	27.813	26.215	1.12119	0.01
WBGene00008935	F18C12.4	No	0	0	0	9.157	7.947	8.759	3.26619	0	0.944	6.29	2.8	2.11925	0.011
WBGene00015345	C02F5.2	No	0	3.142	4.58	30.082	25.892	31.162	3.07153	0	6.536	15.36	8.298	1.63035	0.011
WBGene00009705	F44F4.10	No	5.287	3.135	0	35.9	35.636	41.525	3.345	0	8.511	14.367	9.346	1.62474	0.011
WBGene00008871	tag-314	No	6.18	3.134	2.27	40.238	56.483	57.756	3.43268	0	11.37	15.25	10.302	1.4528	0.011
WBGene00022693	ZK250.10	WAGO	10.627	3.132	5.666	34.587	44.336	40.15	2.44456	0	15.204	21.497	15.971	1.31184	0.011
WBGene00010934	fbxa-118	WAGO	0.882	1.045	2.272	7.524	10.542	21.835	2.57514	0.001	9.463	7.181	9.353	2.01004	0.011
WBGene00012838	Y43F8C.17	No	0	0	0	3.345	3.952	4.366	2.28915	0.009	2.839	4.488	3.742	2.22949	0.011
WBGene00015598	fbxa-163	No	3.531	1.045	1.135	7.541	9.2	13.081	1.91375	0.012	13.262	7.177	10.299	1.95346	0.011
WBGene00012754	Y41C4A.7	No	0	1.045	1.137	23.334	25.131	19.694	3.77947	0	6.614	3.593	9.338	2.12123	0.012
WBGene00011790	T15H9.5	No	0	1.046	1.139	17.398	26.637	20.871	3.71112	0	5.653	6.297	7.448	2.11095	0.012
WBGene00018098	F36F12.7	No	0	0	1.147	14.546	17.854	25.71	3.88127	0	2.793	5.428	6.433	2.08986	0.012
WBGene00004971	spe-17	No	3.497	0	0	23.002	13.454	17.678	3.1365	0	6.569	8.112	9.27	2.05249	0.012
WBGene00009412	F35E2.5	No	4.42	3.133	0	13.45	26.187	25.017	2.68052	0	9.487	9.861	13.13	1.74927	0.012
WBGene00019096	cysl-4	No	1.822	1.026	4.693	30.418	23.47	41.88	3.22803	0	7.439	14.102	7.731	1.61427	0.012
WBGene00020377	T09B4.3	No	5.044	4.825	2.474	35.603	19.243	64.488	2.99517	0	10.29	18.773	12.204	1.52865	0.012
WBGene00018840	F54H5.3	No	4.404	4.18	4.547	38.375	50.199	43.733	3.06833	0	10.398	10.777	17.751	1.37801	0.012
WBGene00015685	C10G11.1	No	0	1.36	0	12.058	5.258	23.075	3.315	0.001	7.864	5.932	3.886	2.24598	0.012
WBGene00011854	T20B3.14	No	14.089	12.649	12.901	35.272	29.84	36.132	1.28972	0.001	22.573	31.961	30.185	1.04072	0.012
WBGene00012760	Y41C4A.17	No	3.905	7.434	1.203	13.304	19.42	21.753	1.88681	0.002	12.296	16.494	13.783	1.55201	0.012
WBGene00018050	clec-139	No	12.321	5.226	6.824	15.823	35.74	28.46	1.60086	0.002	17.946	21.563	26.137	1.32653	0.012
WBGene00010375	H09F14.1	No	8.301	15.744	9.405	32.003	31.61	20.732	1.26081	0.005	24.197	22.896	30.47	1.1442	0.012
[truncated: 204 more rows]

## Sheet: mRNA down 2-fold
mRNA down 2-fold in both tcer-1 mutants
[truncated: 189 more rows]
